# Supplementary material for: Full integration of highly stretchable inorganic transistors and circuits within molecular-tailored elastic substrates on a large scale
Source: Nat Commun. 2024 Apr 1;15:2814. doi: 10.1038/s41467-024-47184-w (PMC10985077; doi:10.1038/s41467-024-47184-w)
Supplement: Supplementary file 3 — Source Data [file 41467_2024_47184_MOESM3_ESM.zip]

Archive with 4 entries (4 files):
- Source_Data_naturecomm_fig1.xlsx
- Source_Data_naturecomm_fig2.xlsx
- Source_Data_naturecomm_fig3.xlsx
- Source_Data_naturecomm_fig4.xlsx
