# Supplementary material for: Full integration of highly stretchable inorganic transistors and circuits within molecular-tailored elastic substrates on a large scale
Source: Nat Commun. 2024 Apr 1;15:2814. doi: 10.1038/s41467-024-47184-w (PMC10985077; doi:10.1038/s41467-024-47184-w)
Supplement: Supplementary file 3 — Source Data [file 41467_2024_47184_MOESM3_ESM.zip › Source_Data_naturecomm_fig1.xlsx]

## Sheet: Fig. 1g
Applied strain (%)	Resistance (Ω)	Resistance change ((R-R0)/R0) (%)
0	2.20353	0
5	2.18932	-0.645
10	2.2724	3.125
15	2.37594	7.825
20	2.4883	12.924
25	2.59861	17.93
30	2.71567	23.242
35	2.8268	28.285
40	2.93506	33.198
45	3.04467	38.173
50	3.15568	43.211
55	3.25578	47.753
60	3.3328	51.249
65	3.39567	54.101
70	3.50711	59.159
75	3.58	62.467
80	3.67965	66.989
85	3.76036	70.652
90	3.85257	74.837
95	3.94618	79.085
100	4.01604	82.255

## Sheet: Fig. 1h
Stretching Count	Resistance (Ω)
0	4.2141
0.16667	4.23093
0.33333	4.60345
0.5	4.60081
0.66667	4.59794
0.83333	4.20451
1	4.21922
1.16667	4.23429
1.33333	4.60941
1.5	4.60568
1.66667	4.60256
1.83333	4.21671
2	4.22818
2.16667	4.24292
2.33333	4.61622
2.5	4.61652
2.66667	4.61502
2.83333	4.21593
3	4.22948
3.16667	4.24372
3.33333	4.60973
3.5	4.60449
3.66667	4.59954
3.83333	4.21035
4	4.22774
4.16667	4.24258
4.33333	4.61818
4.5	4.61178
4.66667	4.60761
4.83333	4.2106
5	4.2299
5.16667	4.24803
5.33333	4.61806
5.5	4.61433
5.66667	4.60961
5.83333	4.21468
6	4.22986
6.16667	4.24269
6.33333	4.6201
6.5	4.61851
6.66667	4.61489
6.83333	4.22024
7	4.23213
7.16667	4.24599
7.33333	4.63211
7.5	4.62687
7.66667	4.62036
7.83333	4.22026
8	4.23316
8.16667	4.24609
8.33333	4.63191
8.5	4.6311
8.66667	4.62708
8.83333	4.22854
9	4.24038
9.16667	4.25463
9.33333	4.63299
9.5	4.63436
9.66667	4.63168
9.83333	4.23133
10	4.24396
10.1667	4.25384
10.3333	4.63949
10.5	4.63435
10.6667	4.63039
10.8333	4.22965
11	4.23893
11.1667	4.25089
11.3333	4.64197
11.5	4.64228
11.6667	4.63997
11.8333	4.22768
12	4.24126
12.1667	4.24915
12.3333	4.62943
12.5	4.6296
12.6667	4.62701
12.8333	4.23515
13	4.24561
13.1667	4.25766
13.3333	4.64227
13.5	4.63281
13.6667	4.62757
13.8333	4.24312
14	4.2536
14.1667	4.26876
14.3333	4.65473
14.5	4.65513
14.6667	4.65353
14.8333	4.23632
15	4.24593
15.1667	4.25911
15.3333	4.65314
15.5	4.65387
15.6667	4.65169
15.8333	4.24217
16	4.2545
16.1667	4.27171
16.3333	4.65813
16.5	4.6557
16.6667	4.65165
16.8333	4.2501
17	4.26469
17.1667	4.27754
17.3333	4.66208
17.5	4.66646
17.6667	4.66489
17.8333	4.2553
18	4.26632
18.1667	4.2775
18.3333	4.66808
18.5	4.66622
18.6667	4.6635
18.8333	4.2299
19	4.23832
19.1667	4.24977
19.3333	4.66558
19.5	4.66372
19.6667	4.66042
19.8333	4.25685
20	4.27005
20.1667	4.2847
20.3333	4.67634
20.5	4.67794
20.6667	4.67682
20.8333	4.24757
21	4.26096
21.1667	4.26905
21.3333	4.68411
21.5	4.68441
21.6667	4.68238
21.8333	4.25793
22	4.27301
22.1667	4.28514
22.3333	4.67985
22.5	4.68125
22.6667	4.68035
22.8333	4.26749
23	4.2812
23.1667	4.29454
23.3333	4.67554
23.5	4.67393
23.6667	4.67123
23.8333	4.24844
24	4.2643
24.1667	4.27708
24.3333	4.67137
24.5	4.66588
24.6667	4.6606
24.8333	4.24892
25	4.26747
25.1667	4.28401
25.3333	4.68424
25.5	4.68717
25.6667	4.68815
25.8333	4.2774
26	4.29042
26.1667	4.30131
26.3333	4.69394
26.5	4.69248
26.6667	4.69093
26.8333	4.27256
27	4.29392
27.1667	4.30842
27.3333	4.68896
27.5	4.6861
27.6667	4.68353
27.8333	4.26063
28	4.28022
28.1667	4.29599
28.3333	4.69567
28.5	4.69466
28.6667	4.69458
28.8333	4.27735
29	4.29729
29.1667	4.31195
29.3333	4.70299
29.5	4.70266
29.6667	4.70204
29.8333	4.2795
30	4.29677
30.1667	4.31102
30.3333	4.70649
30.5	4.70639
30.6667	4.70523
30.8333	4.27897
31	4.29567
31.1667	4.30765
31.3333	4.70702
31.5	4.70575
31.6667	4.70432
31.8333	4.26772
32	4.29019
32.1667	4.30345
32.3333	4.70125
32.5	4.69694
32.6667	4.69343
32.8333	4.27319
33	4.29406
33.1667	4.30764
33.3333	4.71212
33.5	4.71474
33.6667	4.71465
33.8333	4.26876
34	4.28883
34.1667	4.30081
34.3333	4.709
34.5	4.70823
34.6667	4.70702
34.8333	4.28
35	4.29889
35.1667	4.31227
35.3333	4.72046
35.5	4.72118
35.6667	4.72041
35.8333	4.28431
36	4.30035
36.1667	4.31488
36.3333	4.7138
36.5	4.72127
36.6667	4.72429
36.8333	4.30539
37	4.32085
37.1667	4.33519
37.3333	4.70748
37.5	4.70048
37.6667	4.6967
37.8333	4.29496
38	4.31533
38.1667	4.33734
38.3333	4.71635
38.5	4.71946
38.6667	4.71926
38.8333	4.30325
39	4.31688
39.1667	4.33418
39.3333	4.70888
39.5	4.70834
39.6667	4.70675
39.8333	4.30269
40	4.31643
40.1667	4.33491
40.3333	4.71437
40.5	4.71481
40.6667	4.71442
40.8333	4.31835
41	4.33657
41.1667	4.3539
41.3333	4.72051
41.5	4.71852
41.6667	4.71545
41.8333	4.30045
42	4.31337
42.1667	4.33001
42.3333	4.71982
42.5	4.71526
42.6667	4.71067
42.8333	4.29311
43	4.30855
43.1667	4.32765
43.3333	4.71627
43.5	4.72018
43.6667	4.71882
43.8333	4.27757
44	4.29402
44.1667	4.31402
44.3333	4.71197
44.5	4.71221
44.6667	4.70957
44.8333	4.29913
45	4.31678
45.1667	4.33683
45.3333	4.73147
45.5	4.73671
45.6667	4.73684
45.8333	4.31377
46	4.33008
46.1667	4.34724
46.3333	4.7285
46.5	4.72343
46.6667	4.71783
46.8333	4.29418
47	4.3142
47.1667	4.33167
47.3333	4.73891
47.5	4.74165
47.6667	4.74246
47.8333	4.28887
48	4.30818
48.1667	4.32394
48.3333	4.74015
48.5	4.73903
48.6667	4.73727
48.8333	4.30238
49	4.32166
49.1667	4.33723
49.3333	4.74028
49.5	4.74066
49.6667	4.73847
49.8333	4.31335
50	4.33265
50.1667	4.34891
50.3333	4.74026
50.5	4.73452
50.6667	4.72927
50.8333	4.30603
51	4.32949
51.1667	4.3514
51.3333	4.74028
51.5	4.74158
51.6667	4.74107
51.8333	4.32576
52	4.34188
52.1667	4.36122
52.3333	4.74839
52.5	4.74461
52.6667	4.74139
52.8333	4.29636
53	4.31705
53.1667	4.33654
53.3333	4.74775
53.5	4.75167
53.6667	4.75295
53.8333	4.32434
54	4.3399
54.1667	4.35796
54.3333	4.73568
54.5	4.72935
54.6667	4.72432
54.8333	4.32415
55	4.3398
55.1667	4.35733
55.3333	4.74641
55.5	4.74786
55.6667	4.74714
55.8333	4.32917
56	4.34267
56.1667	4.35837
56.3333	4.73935
56.5	4.7369
56.6667	4.73477
56.8333	4.31346
57	4.33314
57.1667	4.35007
57.3333	4.7313
57.5	4.73271
57.6667	4.73071
57.8333	4.32926
58	4.34455
58.1667	4.3615
58.3333	4.74677
58.5	4.74659
58.6667	4.74374
58.8333	4.32586
59	4.34134
59.1667	4.3599
59.3333	4.72355
59.5	4.73068
59.6667	4.73435
59.8333	4.35116
60	4.36635
60.1667	4.37998
60.3333	4.72838
60.5	4.73193
60.6667	4.7316
60.8333	4.35178
61	4.36884
61.1667	4.38404
61.3333	4.7416
61.5	4.74713
61.6667	4.74758
61.8333	4.34929
62	4.36401
62.1667	4.37818
62.3333	4.74311
62.5	4.75245
62.6667	4.7539
62.8333	4.33427
63	4.35425
63.1667	4.37203
63.3333	4.75208
63.5	4.75562
63.6667	4.75387
63.8333	4.35448
64	4.37083
64.1667	4.38594
64.3333	4.7466
64.5	4.7406
64.6667	4.73555
64.8333	4.32368
65	4.3423
65.1667	4.3603
65.3333	4.74327
65.5	4.74753
65.6667	4.74439
65.8333	4.34027
66	4.35418
66.1667	4.37257
66.3333	4.7245
66.5	4.73084
66.6667	4.72698
66.8333	4.33793
67	4.35981
67.1667	4.37734
67.3333	4.76053
67.5	4.76511
67.6667	4.76441
67.8333	4.36088
68	4.37033
68.1667	4.38577
68.3333	4.74951
68.5	4.74618
68.6667	4.74337
68.8333	4.34149
69	4.35469
69.1667	4.37532
69.3333	4.74763
69.5	4.7505
69.6667	4.75077
69.8333	4.35978
70	4.3741
70.1667	4.38914
70.3333	4.75581
70.5	4.75503
70.6667	4.75332
70.8333	4.34452
71	4.36627
71.1667	4.38175
71.3333	4.75563
71.5	4.75648
71.6667	4.75494
71.8333	4.36799
72	4.38765
72.1667	4.40182
72.3333	4.75973
72.5	4.76207
72.6667	4.76237
72.8333	4.36858
73	4.38649
73.1667	4.39817
73.3333	4.76786
73.5	4.76909
73.6667	4.76929
73.8333	4.37503
74	4.39604
74.1667	4.40781
74.3333	4.76671
74.5	4.76636
74.6667	4.76519
74.8333	4.37251
75	4.39352
75.1667	4.40454
75.3333	4.77863
75.5	4.78203
75.6667	4.78278
75.8333	4.36226
76	4.3902
76.1667	4.40114
76.3333	4.76898
76.5	4.76661
76.6667	4.76419
76.8333	4.35829
77	4.38922
77.1667	4.40259
77.3333	4.76952
77.5	4.76348
77.6667	4.75904
77.8333	4.34583
78	4.38033
78.1667	4.39964
78.3333	4.7736
78.5	4.77051
78.6667	4.76819
78.8333	4.3718
79	4.38523
79.1667	4.39736
79.3333	4.7708
79.5	4.76638
79.6667	4.76368
79.8333	4.33783
80	4.35632
80.1667	4.37044
80.3333	4.77473
80.5	4.77761
80.6667	4.77734
80.8333	4.35791
81	4.38242
81.1667	4.39753
81.3333	4.75911
81.5	4.75551
81.6667	4.75247
81.8333	4.36647
82	4.38796
82.1667	4.40368
82.3333	4.77753
82.5	4.7721
82.6667	4.76847
82.8333	4.37313
83	4.39576
83.1667	4.40572
83.3333	4.78252
83.5	4.78077
83.6667	4.77672
83.8333	4.36472
84	4.38382
84.1667	4.40118
84.3333	4.79061
84.5	4.79488
84.6667	4.79651
84.8333	4.3868
85	4.40428
85.1667	4.4184
85.3333	4.80096
85.5	4.79978
85.6667	4.79822
85.8333	4.37985
86	4.39819
86.1667	4.41256
86.3333	4.80251
86.5	4.80949
86.6667	4.81196
86.8333	4.39527
87	4.41
87.1667	4.42031
87.3333	4.80502
87.5	4.81106
87.6667	4.81228
87.8333	4.39682
88	4.41171
88.1667	4.4215
88.3333	4.81321
88.5	4.81298
88.6667	4.81243
88.8333	4.39698
89	4.41167
89.1667	4.4235
89.3333	4.82043
89.5	4.82566
89.6667	4.82643
89.8333	4.40667
90	4.42045
90.1667	4.43314
90.3333	4.81175
90.5	4.8139
90.6667	4.81069
90.8333	4.37842
91	4.38922
91.1667	4.40285
91.3333	4.81189
91.5	4.82181
91.6667	4.82381
91.8333	4.39898
92	4.40868
92.1667	4.42112
92.3333	4.81621
92.5	4.82294
92.6667	4.82424
92.8333	4.41054
93	4.42492
93.1667	4.43828
93.3333	4.81549
93.5	4.81738
93.6667	4.81404
93.8333	4.4071
94	4.42113
94.1667	4.43396
94.3333	4.82241
94.5	4.83004
94.6667	4.83168
94.8333	4.41591
95	4.43048
95.1667	4.44203
95.3333	4.81776
95.5	4.81996
95.6667	4.81719
95.8333	4.41111
96	4.42974
96.1667	4.44185
96.3333	4.79124
96.5	4.79647
96.6667	4.79713
96.8333	4.40144
97	4.41892
97.1667	4.42898
97.3333	4.79542
97.5	4.79936
97.6667	4.79913
97.8333	4.39886
98	4.41517
98.1667	4.43034
98.3333	4.81237
98.5	4.81507
98.6667	4.81547
98.8333	4.40767
99	4.42448
99.1667	4.4343
99.3333	4.81273
99.5	4.81684
99.6667	4.81608
99.8333	4.42304
100	4.43681
100.167	4.44752
100.333	4.81801
100.5	4.81339
100.667	4.81028
100.833	4.39398
101	4.40956
101.167	4.41967
101.333	4.8194
101.5	4.81844
101.667	4.81674
101.833	4.41522
102	4.42918
102.167	4.43927
102.333	4.79066
102.5	4.78592
102.667	4.78181
102.833	4.40099
103	4.41336
103.167	4.42563
103.333	4.7659
103.5	4.76534
103.667	4.7605
103.833	4.39697
104	4.40814
104.167	4.41614
104.333	4.73853
104.5	4.73567
104.667	4.73014
104.833	4.38896
105	4.40043
105.167	4.41139
105.333	4.74042
105.5	4.73421
105.667	4.72717
105.833	4.38385
106	4.39472
106.167	4.4043
106.333	4.728
106.5	4.72083
106.667	4.71654
106.833	4.38399
107	4.39554
107.167	4.40701
107.333	4.7253
107.5	4.71418
107.667	4.7075
107.833	4.37561
108	4.38711
108.167	4.40001
108.333	4.71618
108.5	4.71168
108.667	4.70837
108.833	4.36923
109	4.37822
109.167	4.38861
109.333	4.71023
109.5	4.70733
109.667	4.70459
109.833	4.37017
110	4.38011
110.167	4.38924
110.333	4.71284
110.5	4.70577
110.667	4.70068
110.833	4.36968
111	4.37932
111.167	4.38717
111.333	4.70975
111.5	4.70326
111.667	4.69891
111.833	4.36227
112	4.37358
112.167	4.38326
112.333	4.71194
112.5	4.70606
112.667	4.70066
112.833	4.36257
113	4.37132
113.167	4.37829
113.333	4.70102
113.5	4.69034
113.667	4.68343
113.833	4.35164
114	4.36398
114.167	4.37516
114.333	4.69648
114.5	4.6855
114.667	4.67834
114.833	4.33616
115	4.34665
115.167	4.35915
115.333	4.70395
115.5	4.69285
115.667	4.68453
115.833	4.33567
116	4.34979
116.167	4.3666
116.333	4.70118
116.5	4.69456
116.667	4.68719
116.833	4.3419
117	4.35855
117.167	4.37354
117.333	4.71437
117.5	4.70808
117.667	4.70272
117.833	4.36116
118	4.37454
118.167	4.3854
118.333	4.72128
118.5	4.71777
118.667	4.71398
118.833	4.34943
119	4.36194
119.167	4.37287
119.333	4.72377
119.5	4.71511
119.667	4.70889
119.833	4.36508
120	4.37676
120.167	4.38787
120.333	4.71495
120.5	4.70996
120.667	4.70624
120.833	4.36621
121	4.38035
121.167	4.39201
121.333	4.71458
121.5	4.70733
121.667	4.70249
121.833	4.35809
122	4.37387
122.167	4.38336
122.333	4.72396
122.5	4.71667
122.667	4.71236
122.833	4.35742
123	4.37768
123.167	4.38659
123.333	4.71894
123.5	4.71675
123.667	4.71407
123.833	4.35255
124	4.36742
124.167	4.37698
124.333	4.71307
124.5	4.706
124.667	4.70089
124.833	4.35894
125	4.37541
125.167	4.38502
125.333	4.71668
125.5	4.70632
125.667	4.69841
125.833	4.35264
126	4.36765
126.167	4.37736
126.333	4.71668
126.5	4.71126
126.667	4.70606
126.833	4.37475
127	4.38525
127.167	4.39662
127.333	4.7281
127.5	4.72222
127.667	4.71861
127.833	4.35482
128	4.36576
128.167	4.37276
128.333	4.72511
128.5	4.72555
128.667	4.72363
128.833	4.35764
129	4.37352
129.167	4.37684
129.333	4.72628
129.5	4.72183
129.667	4.71872
129.833	4.36042
130	4.37847
130.167	4.38604
130.333	4.72872
130.5	4.72125
130.667	4.7157
130.833	4.35935
131	4.37499
131.167	4.38379
131.333	4.72555
131.5	4.71719
131.667	4.71213
131.833	4.35624
132	4.37004
132.167	4.37686
132.333	4.71687
132.5	4.70764
132.667	4.69993
132.833	4.34868
133	4.36771
133.167	4.37705
133.333	4.7157
133.5	4.70647
133.667	4.70094
133.833	4.35944
134	4.37233
134.167	4.38117
134.333	4.72034
134.5	4.7159
134.667	4.71081
134.833	4.34574
135	4.36007
135.167	4.36981
135.333	4.72256
135.5	4.71485
135.667	4.70946
135.833	4.35045
136	4.36801
136.167	4.37767
136.333	4.71104
136.5	4.70872
136.667	4.70756
136.833	4.35595
137	4.36884
137.167	4.38019
137.333	4.72042
137.5	4.71695
137.667	4.71436
137.833	4.34491
138	4.3583
138.167	4.36908
138.333	4.71234
138.5	4.70718
138.667	4.70375
138.833	4.35806
139	4.37294
139.167	4.38435
139.333	4.72425
139.5	4.7193
139.667	4.71426
139.833	4.35264
140	4.36637
140.167	4.37577
140.333	4.73353
140.5	4.73212
140.667	4.72983
140.833	4.36805
141	4.38318
141.167	4.38724
141.333	4.73289
141.5	4.73045
141.667	4.72781
141.833	4.37047
142	4.38138
142.167	4.38538
142.333	4.73056
142.5	4.72434
142.667	4.72051
142.833	4.35648
143	4.36733
143.167	4.38045
143.333	4.72976
143.5	4.72511
143.667	4.72288
143.833	4.36016
144	4.36878
144.167	4.37602
144.333	4.73353
144.5	4.72558
144.667	4.72034
144.833	4.3768
145	4.38895
145.167	4.39692
145.333	4.73176
145.5	4.72943
145.667	4.72793
145.833	4.36695
146	4.37489
146.167	4.38176
146.333	4.73458
146.5	4.73188
146.667	4.72914
146.833	4.36701
147	4.3758
147.167	4.38604
147.333	4.74558
147.5	4.74005
147.667	4.73331
147.833	4.3794
148	4.38059
148.167	4.39004
148.333	4.73725
148.5	4.73329
148.667	4.72848
148.833	4.36729
149	4.37743
149.167	4.38534
149.333	4.73815
149.5	4.73337
149.667	4.72783
149.833	4.37835
150	4.38799
150.167	4.39782
150.333	4.74955
150.5	4.74779
150.667	4.74396
150.833	4.38001
151	4.38283
151.167	4.39197
151.333	4.7391
151.5	4.7311
151.667	4.7229
151.833	4.36591
152	4.37309
152.167	4.38313
152.333	4.74606
152.5	4.73967
152.667	4.73441
152.833	4.36301
153	4.36939
153.167	4.37836
153.333	4.75091
153.5	4.75336
153.667	4.74989
153.833	4.37676
154	4.38253
154.167	4.39294
154.333	4.75213
154.5	4.74745
154.667	4.7435
154.833	4.36864
155	4.37754
155.167	4.38796
155.333	4.74694
155.5	4.74258
155.667	4.73449
155.833	4.36704
156	4.37351
156.167	4.38436
156.333	4.74427
156.5	4.73602
156.667	4.727
156.833	4.34781
157	4.35848
157.167	4.3733
157.333	4.74697
157.5	4.74422
157.667	4.73796
157.833	4.36235
158	4.37049
158.167	4.38148
158.333	4.75878
158.5	4.75409
158.667	4.74888
158.833	4.36455
159	4.37086
159.167	4.37889
159.333	4.74587
159.5	4.73445
159.667	4.72611
159.833	4.35822
160	4.37051
160.167	4.38289
160.333	4.74696
160.5	4.74567
160.667	4.74131
160.833	4.37134
161	4.3785
161.167	4.3852
161.333	4.74968
161.5	4.74137
161.667	4.73458
161.833	4.37306
162	4.38549
162.167	4.39347
162.333	4.76502
162.5	4.76265
162.667	4.7585
162.833	4.3684
163	4.37899
163.167	4.38884
163.333	4.75917
163.5	4.74935
163.667	4.74266
163.833	4.36288
164	4.36888
164.167	4.38226
164.333	4.76103
164.5	4.76248
164.667	4.76032
164.833	4.36238
165	4.36981
165.167	4.37643
165.333	4.76064
165.5	4.75898
165.667	4.75608
165.833	4.37287
166	4.37596
166.167	4.3844
166.333	4.75786
166.5	4.757
166.667	4.75287
166.833	4.36806
167	4.37403
167.167	4.38019
167.333	4.74868
167.5	4.74791
167.667	4.74392
167.833	4.3729
168	4.38045
168.167	4.38996
168.333	4.73117
168.5	4.73087
168.667	4.72611
168.833	4.36444
169	4.38141
169.167	4.38717
169.333	4.72551
169.5	4.71517
169.667	4.71397
169.833	4.34711
170	4.35628
170.167	4.36508
170.333	4.73672
170.5	4.73417
170.667	4.73299
170.833	4.35438
171	4.36141
171.167	4.37041
171.333	4.72397
171.5	4.72129
171.667	4.71942
171.833	4.36814
172	4.37428
172.167	4.38538
172.333	4.72581
172.5	4.71924
172.667	4.71416
172.833	4.36109
173	4.36912
173.167	4.38028
173.333	4.72279
173.5	4.71264
173.667	4.70597
173.833	4.36278
174	4.37195
174.167	4.3822
174.333	4.72149
174.5	4.71713
174.667	4.71464
174.833	4.36702
175	4.37381
175.167	4.38279
175.333	4.73455
175.5	4.72847
175.667	4.72389
175.833	4.37793
176	4.38133
176.167	4.38967
176.333	4.73116
176.5	4.71805
176.667	4.71075
176.833	4.35958
177	4.37354
177.167	4.38701
177.333	4.73033
177.5	4.72758
177.667	4.72584
177.833	4.37325
178	4.37688
178.167	4.38528
178.333	4.73544
178.5	4.73092
178.667	4.72765
178.833	4.36988
179	4.37304
179.167	4.38225
179.333	4.71845
179.5	4.70782
179.667	4.70124
179.833	4.36005
180	4.36832
180.167	4.38195
180.333	4.71624
180.5	4.70451
180.667	4.69688
180.833	4.35205
181	4.36088
181.167	4.37373
181.333	4.714
181.5	4.70444
181.667	4.69865
181.833	4.35588
182	4.36435
182.167	4.37784
182.333	4.71846
182.5	4.71103
182.667	4.70601
182.833	4.36591
183	4.37012
183.167	4.38171
183.333	4.71742
183.5	4.71094
183.667	4.70753
183.833	4.36271
184	4.36666
184.167	4.38696
184.333	4.71576
184.5	4.70406
184.667	4.69519
184.833	4.34881
185	4.35559
185.167	4.37561
185.333	4.72389
185.5	4.71877
185.667	4.71481
185.833	4.36395
186	4.36635
186.167	4.37802
186.333	4.7201
186.5	4.70941
186.667	4.70303
186.833	4.35998
187	4.36541
187.167	4.37909
187.333	4.72064
187.5	4.71078
187.667	4.70401
187.833	4.36203
188	4.36871
188.167	4.38088
188.333	4.72066
188.5	4.71276
188.667	4.7069
188.833	4.36134
189	4.36759
189.167	4.38083
189.333	4.72675
189.5	4.72494
189.667	4.72337
189.833	4.37029
190	4.37155
190.167	4.37976
190.333	4.73031
190.5	4.72094
190.667	4.71565
190.833	4.35152
191	4.36061
191.167	4.37211
191.333	4.74483
191.5	4.7403
191.667	4.73808
191.833	4.37672
192	4.38125
192.167	4.39174
192.333	4.74134
192.5	4.7375
192.667	4.73534
192.833	4.3861
193	4.3911
193.167	4.40447
193.333	4.74853
193.5	4.74443
193.667	4.74292
193.833	4.39653
194	4.40034
194.167	4.40819
194.333	4.74742
194.5	4.74479
194.667	4.74299
194.833	4.38525
195	4.39123
195.167	4.39942
195.333	4.74138
195.5	4.7385
195.667	4.73663
195.833	4.38359
196	4.38591
196.167	4.39598
196.333	4.73284
196.5	4.72807
196.667	4.72548
196.833	4.38571
197	4.38777
197.167	4.39968
197.333	4.74761
197.5	4.74606
197.667	4.74463
197.833	4.37413
198	4.37694
198.167	4.38523
198.333	4.7238
198.5	4.71329
198.667	4.71523
198.833	4.36866
199	4.3818
199.167	4.3922
199.333	4.74189
199.5	4.74143
199.667	4.74209
199.833	4.36865
200	4.37493
200.167	4.38656
200.333	4.75304
200.5	4.75343
200.667	4.75752
200.833	4.37861
201	4.38197
201.167	4.39081
201.333	4.74757
201.5	4.74439
201.667	4.75221
201.833	4.37539
202	4.37934
202.167	4.39207
202.333	4.7454
202.5	4.73803
202.667	4.73534
202.833	4.37999
203	4.38529
203.167	4.39452
203.333	4.73293
203.5	4.72395
203.667	4.72342
203.833	4.37524
204	4.38128
204.167	4.39108
204.333	4.74058
204.5	4.7436
204.667	4.74517
204.833	4.38306
205	4.38678
205.167	4.39426
205.333	4.7446
205.5	4.74333
205.667	4.74217
205.833	4.3843
206	4.39236
206.167	4.40075
206.333	4.73087
206.5	4.72389
206.667	4.72104
206.833	4.377
207	4.38131
207.167	4.39066
207.333	4.7411
207.5	4.73468
207.667	4.72892
207.833	4.37491
208	4.37793
208.167	4.38926
208.333	4.74203
208.5	4.74088
208.667	4.73837
208.833	4.38334
209	4.3897
209.167	4.40015
209.333	4.74055
209.5	4.74249
209.667	4.74383
209.833	4.38273
210	4.38632
210.167	4.39581
210.333	4.74529
210.5	4.74524
210.667	4.74327
210.833	4.38075
211	4.38421
211.167	4.39562
211.333	4.74736
211.5	4.74463
211.667	4.74288
211.833	4.38894
212	4.39479
212.167	4.40298
212.333	4.7533
212.5	4.74791
212.667	4.74599
212.833	4.38182
213	4.38613
213.167	4.39535
213.333	4.74879
213.5	4.74705
213.667	4.74538
213.833	4.39473
214	4.39808
214.167	4.40742
214.333	4.74868
214.5	4.7473
214.667	4.74518
214.833	4.39979
215	4.40158
215.167	4.41044
215.333	4.72711
215.5	4.71787
215.667	4.71578
215.833	4.37734
216	4.37908
216.167	4.39266
216.333	4.72546
216.5	4.71591
216.667	4.71189
216.833	4.37486
217	4.38195
217.167	4.39535
217.333	4.71951
217.5	4.70989
217.667	4.70393
217.833	4.37378
218	4.37916
218.167	4.3907
218.333	4.74415
218.5	4.74357
218.667	4.74342
218.833	4.3752
219	4.37982
219.167	4.39672
219.333	4.73398
219.5	4.7313
219.667	4.72884
219.833	4.37702
220	4.38201
220.167	4.39747
220.333	4.72388
220.5	4.72383
220.667	4.72406
220.833	4.37701
221	4.38085
221.167	4.39082
221.333	4.73353
221.5	4.7328
221.667	4.73116
221.833	4.37981
222	4.39073
222.167	4.40151
222.333	4.73174
222.5	4.72678
222.667	4.72261
222.833	4.39745
223	4.39733
223.167	4.4076
223.333	4.72903
223.5	4.72947
223.667	4.72812
223.833	4.39579
224	4.39918
224.167	4.4042
224.333	4.72642
224.5	4.72529
224.667	4.72298
224.833	4.39177
225	4.39711
225.167	4.40554
225.333	4.72139
225.5	4.72032
225.667	4.71752
225.833	4.37731
226	4.38309
226.167	4.38989
226.333	4.71118
226.5	4.70401
226.667	4.69619
226.833	4.37897
227	4.3873
227.167	4.39847
227.333	4.72469
227.5	4.71952
227.667	4.71659
227.833	4.38337
228	4.39049
228.167	4.39777
228.333	4.71858
228.5	4.71453
228.667	4.71132
228.833	4.38141
229	4.38516
229.167	4.39412
229.333	4.71651
229.5	4.71097
229.667	4.70697
229.833	4.37745
230	4.38014
230.167	4.38734
230.333	4.71527
230.5	4.71293
230.667	4.71145
230.833	4.383
231	4.39382
231.167	4.40149
231.333	4.70617
231.5	4.69773
231.667	4.6925
231.833	4.37724
232	4.38275
232.167	4.38984
232.333	4.7042
232.5	4.70499
232.667	4.7042
232.833	4.3782
233	4.38119
233.167	4.39159
233.333	4.71466
233.5	4.71325
233.667	4.71379
233.833	4.37817
234	4.37912
234.167	4.38746
234.333	4.71175
234.5	4.712
234.667	4.71226
234.833	4.37911
235	4.37718
235.167	4.38283
235.333	4.70394
235.5	4.7019
235.667	4.70086
235.833	4.37631
236	4.38578
236.167	4.39665
236.333	4.69834
236.5	4.68807
236.667	4.68324
236.833	4.3704
237	4.38269
237.167	4.39499
237.333	4.69269
237.5	4.69137
237.667	4.69356
237.833	4.36962
238	4.38181
238.167	4.3932
238.333	4.69288
238.5	4.69037
238.667	4.69398
238.833	4.35996
239	4.37478
239.167	4.38522
239.333	4.69131
239.5	4.68329
239.667	4.68622
239.833	4.36712
240	4.38253
240.167	4.39376
240.333	4.69192
240.5	4.68241
240.667	4.68364
240.833	4.37476
241	4.37727
241.167	4.38731
241.333	4.69472
241.5	4.68888
241.667	4.69281
241.833	4.35452
242	4.36666
242.167	4.37946
242.333	4.70562
242.5	4.70013
242.667	4.70363
242.833	4.36769
243	4.37114
243.167	4.38393
243.333	4.69998
243.5	4.6904
243.667	4.69237
243.833	4.35877
244	4.36729
244.167	4.37871
244.333	4.71056
244.5	4.70878
244.667	4.71565
244.833	4.38292
245	4.38946
245.167	4.39412
245.333	4.70693
245.5	4.70779
245.667	4.7138
245.833	4.3821
246	4.38817
246.167	4.39465
246.333	4.70603
246.5	4.70224
246.667	4.70269
246.833	4.37578
247	4.3793
247.167	4.38683
247.333	4.70593
247.5	4.70321
247.667	4.70224
247.833	4.37748
248	4.3831
248.167	4.39203
248.333	4.71501
248.5	4.71345
248.667	4.72066
248.833	4.37743
249	4.38648
249.167	4.39599
249.333	4.71438
249.5	4.71049
249.667	4.71095
249.833	4.38102
250	4.39514
250.167	4.40194
250.333	4.71707
250.5	4.71442
250.667	4.71549
250.833	4.37096
251	4.38329
251.167	4.38933
251.333	4.7134
251.5	4.71068
251.667	4.70959
251.833	4.39279
252	4.40457
252.167	4.41279
252.333	4.71223
252.5	4.70125
252.667	4.70386
252.833	4.37355
253	4.38462
253.167	4.39355
253.333	4.70989
253.5	4.7058
253.667	4.71222
253.833	4.38097
254	4.3905
254.167	4.40019
254.333	4.70897
254.5	4.69919
254.667	4.70286
254.833	4.36252
255	4.37474
255.167	4.38534
255.333	4.71642
255.5	4.72193
255.667	4.73242
255.833	4.38854
256	4.39951
256.167	4.40578
256.333	4.72229
256.5	4.719
256.667	4.72548
256.833	4.39116
257	4.40449
257.167	4.41089
257.333	4.72047
257.5	4.71186
257.667	4.71724
257.833	4.38151
258	4.39716
258.167	4.40643
258.333	4.70646
258.5	4.69672
258.667	4.69988
258.833	4.38821
259	4.4003
259.167	4.40923
259.333	4.71871
259.5	4.71889
259.667	4.72856
259.833	4.39313
260	4.40326
260.167	4.41259
260.333	4.72068
260.5	4.72014
260.667	4.72107
260.833	4.38786
261	4.40074
261.167	4.409
261.333	4.7264
261.5	4.71761
261.667	4.72354
261.833	4.40093
262	4.41308
262.167	4.42371
262.333	4.71697
262.5	4.70382
262.667	4.69962
262.833	4.37737
263	4.39253
263.167	4.40121
263.333	4.69691
263.5	4.6927
263.667	4.69212
263.833	4.3762
264	4.39219
264.167	4.4016
264.333	4.71488
264.5	4.7119
264.667	4.71212
264.833	4.39281
265	4.39463
265.167	4.40279
265.333	4.72199
265.5	4.71742
265.667	4.72405
265.833	4.40215
266	4.41133
266.167	4.41577
266.333	4.72075
266.5	4.72102
266.667	4.72431
266.833	4.39804
267	4.40167
267.167	4.40882
267.333	4.71348
267.5	4.7094
267.667	4.71657
267.833	4.38683
268	4.40322
268.167	4.41167
268.333	4.71733
268.5	4.71317
268.667	4.72057
268.833	4.38356
269	4.39808
269.167	4.40667
269.333	4.72058
269.5	4.71718
269.667	4.7183
269.833	4.39798
270	4.41345
270.167	4.42083
270.333	4.72842
270.5	4.72382
270.667	4.73055
270.833	4.40167
271	4.41186
271.167	4.42486
271.333	4.72644
271.5	4.72216
271.667	4.71952
271.833	4.40285
272	4.41416
272.167	4.42521
272.333	4.72544
272.5	4.71848
272.667	4.71906
272.833	4.38972
273	4.39735
273.167	4.40913
273.333	4.72892
273.5	4.72518
273.667	4.72307
273.833	4.39262
274	4.40139
274.167	4.41178
274.333	4.71559
274.5	4.69574
274.667	4.68698
274.833	4.3797
275	4.39156
275.167	4.40537
275.333	4.72021
275.5	4.72035
275.667	4.72091
275.833	4.39512
276	4.404
276.167	4.41398
276.333	4.7262
276.5	4.72275
276.667	4.7188
276.833	4.38075
277	4.3943
277.167	4.40415
277.333	4.71977
277.5	4.71608
277.667	4.71449
277.833	4.39492
278	4.40723
278.167	4.41908
278.333	4.72946
278.5	4.7281
278.667	4.72659
278.833	4.39714
279	4.40374
279.167	4.41609
279.333	4.7206
279.5	4.71599
279.667	4.71081
279.833	4.38171
280	4.39546
280.167	4.41176
280.333	4.73216
280.5	4.73259
280.667	4.73162
280.833	4.39957
281	4.40557
281.167	4.41557
281.333	4.72732
281.5	4.72742
281.667	4.72554
281.833	4.3982
282	4.40634
282.167	4.4162
282.333	4.72368
282.5	4.72324
282.667	4.721
282.833	4.38701
283	4.3942
283.167	4.40609
283.333	4.73362
283.5	4.72439
283.667	4.72167
283.833	4.39437
284	4.39929
284.167	4.41423
284.333	4.73312
284.5	4.72586
284.667	4.72357
284.833	4.39687
285	4.40478
285.167	4.41617
285.333	4.72341
285.5	4.72064
285.667	4.71853
285.833	4.3986
286	4.40276
286.167	4.41749
286.333	4.72412
286.5	4.72038
286.667	4.71879
286.833	4.3984
287	4.4038
287.167	4.4175
287.333	4.70776
287.5	4.69832
287.667	4.69335
287.833	4.38868
288	4.40114
288.167	4.41178
288.333	4.72539
288.5	4.72107
288.667	4.7203
288.833	4.39592
289	4.40598
289.167	4.41489
289.333	4.71603
289.5	4.71138
289.667	4.70844
289.833	4.39361
290	4.40381
290.167	4.41532
290.333	4.73364
290.5	4.73475
290.667	4.73277
290.833	4.40365
291	4.4094
291.167	4.42266
291.333	4.73559
291.5	4.73457
291.667	4.73232
291.833	4.40989
292	4.41481
292.167	4.43086
292.333	4.73819
292.5	4.73972
292.667	4.73877
292.833	4.40132
293	4.4045
293.167	4.42177
293.333	4.75071
293.5	4.75276
293.667	4.75251
293.833	4.40925
294	4.41417
294.167	4.42698
294.333	4.74776
294.5	4.74483
294.667	4.74245
294.833	4.38349
295	4.38922
295.167	4.40559
295.333	4.73663
295.5	4.73567
295.667	4.73438
295.833	4.40139
296	4.41162
296.167	4.42266
296.333	4.73872
296.5	4.72696
296.667	4.72046
296.833	4.39082
297	4.40105
297.167	4.41563
297.333	4.73951
297.5	4.73701
297.667	4.73572
297.833	4.41266
298	4.4201
298.167	4.43049
298.333	4.73805
298.5	4.73496
298.667	4.73171
298.833	4.40877
299	4.4178
299.167	4.42582
299.333	4.74813
299.5	4.74505
299.667	4.74402
299.833	4.39444
300	4.40038
300.167	4.41233
300.333	4.74246
300.5	4.73956
300.667	4.73843
300.833	4.39444
301	4.4028
301.167	4.41895
301.333	4.74102
301.5	4.7383
301.667	4.73845
301.833	4.39634
302	4.40429
302.167	4.41398
302.333	4.7381
302.5	4.73929
302.667	4.74307
302.833	4.40422
303	4.4042
303.167	4.41713
303.333	4.73897
303.5	4.73383
303.667	4.73502
303.833	4.4153
304	4.41717
304.167	4.4264
304.333	4.74711
304.5	4.74354
304.667	4.75295
304.833	4.40588
305	4.40999
305.167	4.41918
305.333	4.73635
305.5	4.72976
305.667	4.73763
305.833	4.40507
306	4.41916
306.167	4.43072
306.333	4.73166
306.5	4.72333
306.667	4.73104
306.833	4.39634
307	4.40264
307.167	4.41401
307.333	4.7365
307.5	4.73405
307.667	4.7446
307.833	4.39661
308	4.40494
308.167	4.41616
308.333	4.74287
308.5	4.7398
308.667	4.75003
308.833	4.40602
309	4.41403
309.167	4.41993
309.333	4.73272
309.5	4.7268
309.667	4.73416
309.833	4.39186
310	4.39968
310.167	4.41601
310.333	4.73402
310.5	4.72941
310.667	4.73725
310.833	4.39948
311	4.41226
311.167	4.42314
311.333	4.74178
311.5	4.74395
311.667	4.7558
311.833	4.39803
312	4.40374
312.167	4.41188
312.333	4.74085
312.5	4.7384
312.667	4.7479
312.833	4.40116
313	4.40922
313.167	4.41816
313.333	4.74075
313.5	4.7379
313.667	4.74679
313.833	4.39963
314	4.40336
314.167	4.41198
314.333	4.73966
314.5	4.73845
314.667	4.74666
314.833	4.40426
315	4.40498
315.167	4.41463
315.333	4.73755
315.5	4.73947
315.667	4.75064
315.833	4.40624
316	4.40667
316.167	4.41691
316.333	4.73124
316.5	4.72631
316.667	4.73288
316.833	4.40872
317	4.41114
317.167	4.42313
317.333	4.73173
317.5	4.73371
317.667	4.74353
317.833	4.3956
318	4.40327
318.167	4.41244
318.333	4.737
318.5	4.73801
318.667	4.74775
318.833	4.41338
319	4.41609
319.167	4.42438
319.333	4.74057
319.5	4.74105
319.667	4.75126
319.833	4.42107
320	4.42187
320.167	4.42729
320.333	4.7435
320.5	4.74925
320.667	4.75272
320.833	4.40712
321	4.40906
321.167	4.41826
321.333	4.74031
321.5	4.74833
321.667	4.74803
321.833	4.40749
322	4.40826
322.167	4.42046
322.333	4.73642
322.5	4.74925
322.667	4.74976
322.833	4.40129
323	4.40597
323.167	4.41603
323.333	4.74877
323.5	4.75521
323.667	4.74825
323.833	4.39646
324	4.40115
324.167	4.40843
324.333	4.74054
324.5	4.7528
324.667	4.75293
324.833	4.40102
325	4.40771
325.167	4.41646
325.333	4.75028
325.5	4.76231
325.667	4.7618
325.833	4.41789
326	4.42236
326.167	4.42813
326.333	4.75904
326.5	4.76555
326.667	4.76662
326.833	4.41449
327	4.42137
327.167	4.42677
327.333	4.76595
327.5	4.77072
327.667	4.77079
327.833	4.41998
328	4.42312
328.167	4.43023
328.333	4.75913
328.5	4.76115
328.667	4.759
328.833	4.41667
329	4.41957
329.167	4.43076
329.333	4.761
329.5	4.76594
329.667	4.76683
329.833	4.42388
330	4.42636
330.167	4.43357
330.333	4.76293
330.5	4.76521
330.667	4.76424
330.833	4.42397
331	4.42442
331.167	4.42812
331.333	4.75985
331.5	4.76262
331.667	4.76052
331.833	4.41372
332	4.41279
332.167	4.41412
332.333	4.75185
332.5	4.75175
332.667	4.74983
332.833	4.39864
333	4.40525
[truncated: 62,970 more rows]
