# Supplementary material for: Full integration of highly stretchable inorganic transistors and circuits within molecular-tailored elastic substrates on a large scale
Source: Nat Commun. 2024 Apr 1;15:2814. doi: 10.1038/s41467-024-47184-w (PMC10985077; doi:10.1038/s41467-024-47184-w)
Supplement: Supplementary file 3 — Source Data [file 41467_2024_47184_MOESM3_ESM.zip › Source_Data_naturecomm_fig2.xlsx]

## Sheet: Fig. 2a
Island/Elastomer Materials	Critical Strain for Delamination (%)
PI/PUA	40
PEA/PUA	90
SU8/PUA	60
PI/PDMS(10:1)	20
PEA/PDMS(10:1)	20
SU8/PDMS(10:1)	10
PEA/SEBS	40
PEA/PDMS(20:1)	40
PEA/TPU	--

## Sheet: Fig. 2e
PEA thickness (µm)	Strain on PEA (%)	Von Mises Stress (N/m2)
10	4.03	60996000
30	0.658	32393000
50	0.257	25632000
90	0.396	21167000
120	0.371	19112000
150	0.28	17525000
