# Supplementary material for: Full integration of highly stretchable inorganic transistors and circuits within molecular-tailored elastic substrates on a large scale
Source: Nat Commun. 2024 Apr 1;15:2814. doi: 10.1038/s41467-024-47184-w (PMC10985077; doi:10.1038/s41467-024-47184-w)
Supplement: Supplementary file 3 — Source Data [file 41467_2024_47184_MOESM3_ESM.zip › Source_Data_naturecomm_fig3.xlsx]

## Sheet: Fig. 3c
VG	ID(0%)	IG(0%)	ID(10%)	IG(10%)	ID(20%)	IG(20%)	ID(30%)	IG(30%)	ID(40%)	IG(40%)	ID(50%)	IG(50%)	ID(Rel)	IG(Rel)
-5	7.568e-12	1.6679e-11	7.824e-12	1.6256e-11	7.529e-12	1.8043e-11	8.552e-12	1.6844e-11	9.418e-12	1.5819e-11	1.096e-11	1.3539e-11	7.038e-12	1.8142e-11
-4.875	7.25e-12	1.4294e-11	7.783e-12	1.3593e-11	7.592e-12	1.5322e-11	8.125e-12	1.4433e-11	8.715e-12	1.3817e-11	9.888e-12	1.1355e-11	6.61e-12	1.5983e-11
-4.75	6.791e-12	1.338e-11	7.688e-12	1.2513e-11	7.116e-12	1.4525e-11	8.062e-12	1.2986e-11	8.85e-12	1.2569e-11	9.956e-12	1.039e-11	6.47e-12	1.5085e-11
-4.625	6.87e-12	1.2567e-11	7.063e-12	1.214e-11	6.806e-12	1.3877e-11	7.652e-12	1.2662e-11	8.374e-12	1.176e-11	1.0154e-11	8.945e-12	6.326e-12	1.4166e-11
-4.5	6.501e-12	1.1998e-11	7.166e-12	1.1304e-11	6.835e-12	1.2999e-11	7.519e-12	1.1854e-11	7.868e-12	1.1451e-11	9.05e-12	9.065e-12	5.969e-12	1.3878e-11
-4.375	6.214e-12	1.1484e-11	6.698e-12	1.0916e-11	6.317e-12	1.2787e-11	7.227e-12	1.1207e-11	8.091e-12	1.032e-11	9.809e-12	7.557e-12	5.735e-12	1.3113e-11
-4.25	6.234e-12	1.0903e-11	6.458e-12	1.0493e-11	6.345e-12	1.201e-11	7.01e-12	1.0884e-11	7.462e-12	1.0455e-11	8.304e-12	7.824e-12	5.454e-12	1.2899e-11
-4.125	5.675e-12	1.0562e-11	6.603e-12	9.715e-12	6.102e-12	1.1531e-11	6.871e-12	1.0128e-11	7.668e-12	9.526e-12	9.196e-12	6.918e-12	5.468e-12	1.2159e-11
-4	5.686e-12	1.0038e-11	5.945e-12	9.602e-12	5.681e-12	1.1295e-11	6.484e-12	1.0054e-11	6.997e-12	9.351e-12	7.829e-12	7.183e-12	5.03e-12	1.1948e-11
-3.875	5.546e-12	9.596e-12	6.029e-12	9.123e-12	5.728e-12	1.0527e-11	6.383e-12	9.318e-12	6.773e-12	8.956e-12	8.746e-12	5.972e-12	4.954e-12	1.1447e-11
-3.75	5.031e-12	9.248e-12	5.764e-12	8.572e-12	5.205e-12	1.0382e-11	6.113e-12	8.831e-12	6.814e-12	8.038e-12	7.577e-12	6.213e-12	4.792e-12	1.0818e-11
-3.625	5.185e-12	8.786e-12	5.12e-12	8.416e-12	5.042e-12	9.932e-12	5.751e-12	8.841e-12	6.117e-12	8.261e-12	8.167e-12	5.068e-12	4.379e-12	1.0773e-11
-3.5	4.775e-12	8.42e-12	5.443e-12	7.721e-12	5.037e-12	9.278e-12	5.742e-12	8.045e-12	6.303e-12	7.524e-12	6.955e-12	5.431e-12	4.361e-12	1.0198e-11
-3.375	4.501e-12	8.042e-12	4.998e-12	7.475e-12	4.433e-12	9.259e-12	5.34e-12	7.848e-12	5.64e-12	7.157e-12	7.635e-12	4.146e-12	4.12e-12	9.739e-12
-3.25	4.578e-12	7.6e-12	4.654e-12	7.259e-12	4.553e-12	8.49e-12	5.111e-12	7.399e-12	5.951e-12	6.558e-12	6.474e-12	4.517e-12	3.747e-12	9.555e-12
-3.125	4.11e-12	7.265e-12	4.743e-12	6.528e-12	4.14e-12	8.27e-12	4.97e-12	6.687e-12	5.143e-12	6.463e-12	7.096e-12	3.288e-12	3.723e-12	8.936e-12
-3	3.983e-12	6.878e-12	4.084e-12	6.535e-12	3.811e-12	8.03e-12	4.585e-12	6.708e-12	5.326e-12	5.863e-12	5.91e-12	3.848e-12	3.304e-12	8.841e-12
-2.875	3.83e-12	6.467e-12	4.122e-12	5.901e-12	3.909e-12	7.27e-12	4.469e-12	6.009e-12	5.033e-12	5.262e-12	6.589e-12	2.764e-12	3.129e-12	8.39e-12
-2.75	3.295e-12	6.2e-12	3.847e-12	5.583e-12	3.273e-12	7.283e-12	4.217e-12	5.627e-12	4.382e-12	5.424e-12	5.377e-12	2.942e-12	2.931e-12	7.872e-12
-2.625	3.422e-12	5.783e-12	3.422e-12	5.397e-12	3.282e-12	6.683e-12	3.849e-12	5.579e-12	4.725e-12	4.428e-12	6.065e-12	1.778e-12	2.576e-12	7.742e-12
-2.5	3.197e-12	5.429e-12	3.62e-12	4.677e-12	3.05e-12	6.245e-12	3.781e-12	4.841e-12	4.089e-12	4.49e-12	4.807e-12	2.225e-12	2.561e-12	7.215e-12
-2.375	2.749e-12	5.134e-12	3.067e-12	4.535e-12	2.595e-12	6.107e-12	3.483e-12	4.575e-12	4.201e-12	3.94e-12	5.311e-12	1.526e-12	2.25e-12	6.834e-12
-2.25	2.832e-12	4.701e-12	2.952e-12	4.235e-12	2.732e-12	5.412e-12	3.19e-12	4.168e-12	3.377e-12	3.816e-12	4.368e-12	1.058e-12	2.046e-12	6.542e-12
-2.125	2.319e-12	4.394e-12	2.835e-12	3.615e-12	2.211e-12	5.318e-12	3.083e-12	3.63e-12	3.672e-12	3.087e-12	4.68e-12	1.055e-12	1.956e-12	5.955e-12
-2	2.169e-12	4.024e-12	2.245e-12	3.612e-12	2.042e-12	4.946e-12	2.632e-12	3.67e-12	3.323e-12	2.612e-12	4.516e-12	3.5e-14	1.511e-12	5.912e-12
-1.875	2.152e-12	3.631e-12	2.411e-12	2.937e-12	2.052e-12	4.265e-12	2.488e-12	3.126e-12	2.814e-12	2.491e-12	3.928e-12	3.61e-13	1.409e-12	5.437e-12
-1.75	1.596e-12	3.396e-12	1.927e-12	2.634e-12	1.455e-12	4.25e-12	2.252e-12	2.67e-12	3.001e-12	1.809e-12	3.887e-12	7.25e-13	1.252e-12	4.842e-12
-1.625	1.733e-12	2.969e-12	1.625e-12	2.449e-12	1.477e-12	3.613e-12	1.94e-12	2.505e-12	2.32e-12	1.925e-12	3.632e-12	3.38e-13	8.61e-13	4.826e-12
-1.5	1.43e-12	2.626e-12	1.79e-12	1.792e-12	1.194e-12	3.278e-12	1.878e-12	1.75e-12	2.341e-12	1.261e-12	3.571e-12	1.532e-12	8.06e-13	4.285e-12
-1.375	9.77e-13	2.34e-12	1.126e-12	1.785e-12	8.81e-13	3.064e-12	1.522e-12	1.658e-12	1.743e-12	1.004e-12	2.513e-12	1.196e-12	4.68e-13	3.948e-12
-1.25	1.045e-12	1.934e-12	1.053e-12	1.305e-12	9.04e-13	2.455e-12	1.281e-12	1.206e-12	2.035e-12	3.85e-13	2.985e-12	2.617e-12	2.04e-13	3.736e-12
-1.125	7.26e-13	1.617e-12	1.076e-12	7.76e-13	3.2e-13	2.429e-12	1.122e-12	6.55e-13	1.321e-12	2.88e-13	2.115e-12	1.791e-12	2e-14	3.13e-12
-1	4.01e-13	1.32e-12	4.24e-13	7.48e-13	2.11e-13	1.897e-12	7.19e-13	7.29e-13	1.085e-12	3e-14	2.4e-12	3.043e-12	3.03e-13	3.116e-12
-0.875	4.36e-13	9.13e-13	6.33e-13	3.6e-14	1.29e-13	1.425e-12	6.76e-13	1.6e-14	1.092e-12	8.53e-13	1.792e-12	2.574e-12	2.49e-13	2.485e-12
-0.75	5.5e-14	6.31e-13	1.52e-13	1.06e-13	4.23e-13	1.356e-12	2.67e-13	1.11e-13	4.48e-13	6.3e-13	2.043e-12	3.835e-12	7.11e-13	2.39e-12
-0.625	1.13e-13	2.63e-13	6.5e-14	2.75e-13	3.34e-13	6.68e-13	6.7e-14	5.35e-13	6.9e-13	1.348e-12	1.025e-12	3.205e-12	8.25e-13	1.919e-12
-0.5	2.41e-13	1.12e-13	6.8e-14	9.74e-13	7.66e-13	5.24e-13	1.1e-13	1.222e-12	2.8e-14	1.65e-12	1.493e-12	4.498e-12	9.72e-13	1.344e-12
-0.375	7.86e-13	3.92e-13	7.52e-13	1.012e-12	1.034e-12	2.31e-13	4.83e-13	1.159e-12	2.2e-13	2.222e-12	2.98e-13	4.086e-12	1.427e-12	1.308e-12
-0.25	8.42e-13	9.75e-13	7.68e-13	1.632e-12	9.79e-13	5.28e-13	5.84e-13	1.94e-12	4.32e-13	2.195e-12	1.006e-12	5.553e-12	1.461e-12	6.21e-13
-0.125	3.257e-12	1.248e-12	1.597e-12	2.136e-12	1.961e-12	6.26e-13	1.28e-12	2.107e-12	4.4e-13	2.783e-12	1.55e-13	4.875e-12	1.971e-12	5.79e-13
0	3.509e-11	1.774e-12	1.3403e-11	2.267e-12	7.324e-12	1.28e-12	5.962e-12	2.782e-12	1.368e-12	3.41e-12	4.5e-14	6.131e-12	2.541e-12	5e-14
0.125	4.06857e-10	2.014e-12	1.52256e-10	2.945e-12	8.215e-11	1.755e-12	6.8708e-11	3.031e-12	1.209e-11	3.509e-12	7.845e-12	5.698e-12	1.1158e-11	3.99e-13
0.25	3.02327e-09	2.355e-12	1.28487e-09	3.182e-12	7.64173e-10	1.947e-12	6.65563e-10	3.354e-12	1.45775e-10	4.646e-12	9.0001e-11	6.798e-12	1.0478e-10	8.97e-13
0.375	1.31118e-08	2.547e-12	7.12262e-09	3.273e-12	4.85103e-09	2.088e-12	4.06006e-09	3.595e-12	1.27919e-09	4.758e-12	8.09899e-10	7.022e-12	8.37155e-10	1.042e-12
0.5	3.57389e-08	2.976e-12	2.21465e-08	4.052e-12	1.73642e-08	2.601e-12	1.51195e-08	4.113e-12	7.24259e-09	4.73e-12	5.11907e-09	6.937e-12	5.07666e-09	1.432e-12
0.625	7.107e-08	3.233e-12	4.88285e-08	4.015e-12	4.11657e-08	2.697e-12	3.70691e-08	4.209e-12	2.31359e-08	5.202e-12	1.88674e-08	7.622e-12	1.84767e-08	1.906e-12
0.75	1.1944e-07	3.541e-12	8.68343e-08	4.511e-12	7.58688e-08	3.441e-12	6.96617e-08	5.033e-12	5.28422e-08	5.455e-12	4.74489e-08	7.624e-12	4.63688e-08	1.994e-12
0.875	1.86324e-07	3.94e-12	1.38604e-07	4.598e-12	1.23044e-07	3.639e-12	1.13792e-07	5.243e-12	9.61052e-08	6.244e-12	9.16782e-08	8.83e-12	8.97768e-08	2.55e-12
1	2.80694e-07	4.273e-12	2.12734e-07	5.257e-12	1.9072e-07	3.867e-12	1.77432e-07	5.226e-12	1.56671e-07	6.289e-12	1.54068e-07	8.563e-12	1.5117e-07	2.813e-12
1.125	4.13141e-07	4.553e-12	3.18581e-07	5.3e-12	2.87225e-07	4.128e-12	2.68821e-07	5.795e-12	2.43443e-07	6.291e-12	2.43275e-07	8.851e-12	2.39113e-07	3.201e-12
1.25	5.99418e-07	4.98e-12	4.69621e-07	5.886e-12	4.25952e-07	4.923e-12	4.0056e-07	6.501e-12	3.68535e-07	7.108e-12	3.7186e-07	9.445e-12	3.65447e-07	3.489e-12
1.375	8.60082e-07	5.264e-12	6.83537e-07	6.203e-12	6.23362e-07	4.81e-12	5.87694e-07	6.41e-12	5.48023e-07	7.375e-12	5.55657e-07	1.0193e-11	5.45098e-07	4.027e-12
1.5	1.21292e-06	5.598e-12	9.83204e-07	6.38e-12	9.01121e-07	5.417e-12	8.53575e-07	7.018e-12	8.01265e-07	7.662e-12	8.16297e-07	9.593e-12	8.0211e-07	4.103e-12
1.625	1.69608e-06	5.982e-12	1.39255e-06	6.768e-12	1.28363e-06	5.68e-12	1.22075e-06	7.179e-12	1.1555e-06	8.379e-12	1.17521e-06	1.0139e-11	1.15625e-06	4.628e-12
1.75	2.33207e-06	6.224e-12	1.95208e-06	7.264e-12	1.8072e-06	5.997e-12	1.72631e-06	7.433e-12	1.63959e-06	8.265e-12	1.67094e-06	1.084e-11	1.64317e-06	4.728e-12
1.875	3.1582e-06	6.587e-12	2.68936e-06	7.358e-12	2.50337e-06	6.472e-12	2.4032e-06	8.069e-12	2.28705e-06	8.93e-12	2.32707e-06	1.1226e-11	2.29617e-06	5.269e-12
2	4.20427e-06	6.984e-12	3.64435e-06	8.085e-12	3.40632e-06	7.068e-12	3.27746e-06	8.564e-12	3.13294e-06	9.449e-12	3.18631e-06	1.2056e-11	3.14128e-06	5.703e-12
2.125	5.48957e-06	7.238e-12	4.84722e-06	8.172e-12	4.55252e-06	6.538e-12	4.39734e-06	8.491e-12	4.20239e-06	9.386e-12	4.27134e-06	1.1609e-11	4.21261e-06	5.819e-12
2.25	7.04256e-06	7.517e-12	6.32748e-06	8.46e-12	5.97095e-06	7.5e-12	5.79161e-06	9.271e-12	5.53307e-06	1.0323e-11	5.62301e-06	1.231e-11	5.54231e-06	6.465e-12
2.375	8.87029e-06	7.866e-12	8.10981e-06	9.159e-12	7.6939e-06	7.376e-12	7.48378e-06	9.563e-12	7.14164e-06	1.0121e-11	7.24436e-06	1.2872e-11	7.14413e-06	6.601e-12
2.5	1.09837e-05	8.199e-12	1.0209e-05	9.113e-12	9.72117e-06	8.959e-12	9.49353e-06	9.825e-12	9.03922e-06	1.1003e-11	9.15678e-06	1.2661e-11	9.02554e-06	6.84e-12
2.625	1.33571e-05	8.553e-12	1.2632e-05	9.503e-12	1.20615e-05	7.774e-12	1.1816e-05	1.0167e-11	1.12235e-05	1.0891e-11	1.13431e-05	1.4035e-11	1.11726e-05	7.446e-12
2.75	1.59952e-05	8.864e-12	1.53661e-05	9.809e-12	1.47121e-05	8.515e-12	1.44594e-05	1.0669e-11	1.36635e-05	1.1585e-11	1.3784e-05	1.3867e-11	1.35759e-05	7.876e-12
2.875	1.88627e-05	9.265e-12	1.83868e-05	1.0355e-11	1.76323e-05	9.387e-12	1.73867e-05	1.12e-11	1.63765e-05	1.1823e-11	1.64971e-05	1.4096e-11	1.62361e-05	8.231e-12
3	2.19264e-05	9.549e-12	2.16713e-05	1.07e-11	2.08184e-05	1.0643e-11	2.05907e-05	1.1384e-11	1.93097e-05	1.2169e-11	1.94363e-05	1.5051e-11	1.91166e-05	8.231e-12
3.125	2.51822e-05	9.877e-12	2.51953e-05	1.0819e-11	2.42357e-05	1.106e-11	2.40183e-05	1.2117e-11	2.24748e-05	1.2811e-11	2.26066e-05	1.47e-11	2.22317e-05	8.731e-12
3.25	2.86278e-05	1.0277e-11	2.89327e-05	1.1563e-11	2.79245e-05	6.176e-12	2.76617e-05	1.3204e-11	2.58445e-05	1.2759e-11	2.60022e-05	1.5312e-11	2.55536e-05	9.097e-12
3.375	3.22629e-05	1.05e-11	3.29009e-05	1.1603e-11	3.18365e-05	1.1145e-11	3.15273e-05	1.3468e-11	2.94289e-05	1.3705e-11	2.96142e-05	1.6015e-11	2.91078e-05	9.315e-12
3.5	3.60625e-05	1.0863e-11	3.71162e-05	1.2077e-11	3.59383e-05	1.1513e-11	3.56895e-05	1.1181e-11	3.32281e-05	1.3518e-11	3.34804e-05	1.5738e-11	3.2888e-05	9.925e-12
3.625	4.00634e-05	1.1267e-11	4.15662e-05	1.2552e-11	4.02588e-05	1.1747e-11	4.00709e-05	1.3017e-11	3.72529e-05	1.4284e-11	3.75578e-05	1.684e-11	3.69086e-05	1.0036e-11
3.75	4.42049e-05	1.1473e-11	4.62568e-05	1.2593e-11	4.48783e-05	1.1592e-11	4.46868e-05	1.2949e-11	4.1489e-05	1.4535e-11	4.18978e-05	1.6783e-11	4.11689e-05	1.0387e-11
3.875	4.85388e-05	1.1921e-11	5.1203e-05	1.3056e-11	4.97228e-05	1.1233e-11	4.95454e-05	1.4056e-11	4.59809e-05	1.4763e-11	4.64785e-05	1.7104e-11	4.56663e-05	1.1029e-11
4	5.30953e-05	1.2256e-11	5.64092e-05	1.3569e-11	5.47962e-05	1.3378e-11	5.46508e-05	1.4247e-11	5.07009e-05	1.5637e-11	5.1315e-05	1.7996e-11	5.04282e-05	1.1028e-11
4.125	5.77993e-05	1.2463e-11	6.19216e-05	1.3669e-11	6.00615e-05	1.381e-11	6.00506e-05	1.5014e-11	5.57623e-05	1.5472e-11	5.64363e-05	1.7845e-11	5.54687e-05	1.1596e-11
4.25	6.26801e-05	1.2882e-11	6.76759e-05	1.4279e-11	6.55975e-05	1.317e-11	6.56724e-05	1.5322e-11	6.09568e-05	1.634e-11	6.17993e-05	1.8694e-11	6.07452e-05	1.2102e-11
4.375	6.77225e-05	1.3199e-11	7.36862e-05	1.4527e-11	7.13743e-05	1.3301e-11	7.15607e-05	1.5235e-11	6.6401e-05	1.6657e-11	6.7425e-05	1.9227e-11	6.6276e-05	1.2179e-11
4.5	7.29273e-05	1.3606e-11	8.00026e-05	1.4767e-11	7.73235e-05	1.3843e-11	7.77183e-05	1.5779e-11	7.20778e-05	1.6689e-11	7.33331e-05	1.8927e-11	7.20882e-05	1.2742e-11
4.625	7.82714e-05	1.4121e-11	8.65855e-05	1.5492e-11	8.34976e-05	1.418e-11	8.41332e-05	1.637e-11	7.79688e-05	1.768e-11	7.95079e-05	2.0093e-11	7.81595e-05	1.2957e-11
4.75	8.37364e-05	1.4148e-11	9.3438e-05	1.5506e-11	8.99613e-05	1.4479e-11	9.07515e-05	1.6456e-11	8.41038e-05	1.7447e-11	8.59475e-05	2.0143e-11	8.45079e-05	1.3411e-11
4.875	8.93502e-05	1.4744e-11	0.000100559	1.5987e-11	9.67693e-05	1.3436e-11	9.76173e-05	1.7061e-11	9.04715e-05	1.7944e-11	9.26803e-05	2.0249e-11	9.11176e-05	1.3919e-11
5	9.51074e-05	1.5203e-11	0.000107947	1.6524e-11	0.000103537	1.5579e-11	0.000104646	1.7627e-11	9.70693e-05	1.8304e-11	9.96505e-05	2.1238e-11	9.79815e-05	1.3984e-11
5	9.47924e-05	1.4851e-11	0.000107841	1.6364e-11	0.000103348	1.5912e-11	0.000104504	1.7463e-11	9.70531e-05	1.8496e-11	9.95861e-05	2.1246e-11	9.79096e-05	1.3839e-11
4.875	8.85781e-05	1.413e-11	0.000100157	1.5359e-11	9.6434e-05	1.5185e-11	9.72031e-05	1.651e-11	9.03394e-05	1.7309e-11	9.2419e-05	1.9818e-11	9.0847e-05	1.341e-11
4.75	8.26521e-05	1.3686e-11	9.27748e-05	1.5249e-11	8.97616e-05	1.4158e-11	9.01202e-05	1.6504e-11	8.39653e-05	1.7353e-11	8.55262e-05	1.951e-11	8.40481e-05	1.2839e-11
4.625	7.68227e-05	1.312e-11	8.56993e-05	1.4482e-11	8.31988e-05	1.4172e-11	8.32504e-05	1.5878e-11	7.76641e-05	1.6213e-11	7.89144e-05	1.9116e-11	7.7529e-05	1.2165e-11
4.5	7.12115e-05	1.2567e-11	7.89308e-05	1.3856e-11	7.68499e-05	1.3406e-11	7.67216e-05	1.4864e-11	7.16074e-05	1.5931e-11	7.25979e-05	1.783e-11	7.13297e-05	1.1976e-11
4.375	6.59469e-05	1.2356e-11	7.24713e-05	1.3739e-11	7.0696e-05	1.2847e-11	7.04634e-05	1.4837e-11	6.57889e-05	1.5574e-11	6.65714e-05	1.7868e-11	6.53862e-05	1.1268e-11
4.25	6.08224e-05	1.1778e-11	6.63157e-05	1.2935e-11	6.48026e-05	1.2722e-11	6.44879e-05	1.382e-11	6.02356e-05	1.4681e-11	6.0842e-05	1.7624e-11	5.97458e-05	1.0769e-11
4.125	5.58718e-05	1.1302e-11	6.0464e-05	1.2736e-11	5.91572e-05	1.1932e-11	5.87788e-05	1.3762e-11	5.49302e-05	1.4785e-11	5.53936e-05	1.6356e-11	5.43919e-05	1.0597e-11
4	5.11692e-05	1.1043e-11	5.48778e-05	1.238e-11	5.37347e-05	1.1671e-11	5.33176e-05	1.2981e-11	4.9852e-05	1.3872e-11	5.01912e-05	1.6899e-11	4.92788e-05	9.885e-12
3.875	4.6634e-05	1.0479e-11	4.96061e-05	1.1654e-11	4.8592e-05	1.1298e-11	4.81563e-05	1.2683e-11	4.50615e-05	1.3524e-11	4.52967e-05	1.6093e-11	4.44664e-05	9.568e-12
3.75	4.22807e-05	1.0115e-11	4.46034e-05	1.1531e-11	4.37137e-05	1.0444e-11	4.32494e-05	1.2434e-11	4.05034e-05	1.3416e-11	4.06759e-05	1.5136e-11	3.99239e-05	9.337e-12
3.625	3.81432e-05	9.687e-12	3.98694e-05	1.0967e-11	3.90785e-05	1.0303e-11	3.86037e-05	1.1601e-11	3.61893e-05	1.2469e-11	3.63019e-05	1.5427e-11	3.56374e-05	8.639e-12
3.5	3.41758e-05	9.33e-12	3.53829e-05	1.0418e-11	3.468e-05	9.795e-12	3.42112e-05	1.138e-11	3.21142e-05	1.2481e-11	3.21883e-05	1.4375e-11	3.15925e-05	8.548e-12
3.375	3.03969e-05	8.976e-12	3.11583e-05	1.0385e-11	3.05181e-05	9.183e-12	3.00589e-05	1.1016e-11	2.82665e-05	1.1462e-11	2.83174e-05	1.4517e-11	2.77869e-05	7.766e-12
3.25	2.67806e-05	8.471e-12	2.71574e-05	9.693e-12	2.65971e-05	9.095e-12	2.61381e-05	1.0266e-11	2.46422e-05	1.1537e-11	2.46747e-05	1.3818e-11	2.42217e-05	7.648e-12
3.125	2.33472e-05	8.151e-12	2.34022e-05	9.304e-12	2.29029e-05	8.375e-12	2.24643e-05	1.0123e-11	2.12408e-05	1.0864e-11	2.12673e-05	1.2867e-11	2.08897e-05	7.174e-12
3	2.01101e-05	7.78e-12	1.99066e-05	9.143e-12	1.9453e-05	8.036e-12	1.90343e-05	9.571e-12	1.80576e-05	1.0543e-11	1.81011e-05	1.3317e-11	1.77776e-05	6.612e-12
2.875	1.70922e-05	7.333e-12	1.66627e-05	8.406e-12	1.62672e-05	7.909e-12	1.58689e-05	9.066e-12	1.51254e-05	1.0337e-11	1.51766e-05	1.2614e-11	1.49122e-05	6.482e-12
2.75	1.42997e-05	7.045e-12	1.37177e-05	8.353e-12	1.33636e-05	7.042e-12	1.30014e-05	9.001e-12	1.24474e-05	9.352e-12	1.25123e-05	1.1722e-11	1.22948e-05	5.862e-12
2.625	1.17718e-05	6.6e-12	1.10845e-05	7.834e-12	1.07952e-05	6.939e-12	1.04637e-05	8.253e-12	1.00447e-05	9.598e-12	1.01184e-05	1.2007e-11	9.95006e-06	5.581e-12
2.5	9.51825e-06	6.181e-12	8.81487e-06	7.271e-12	8.56582e-06	6.477e-12	8.26932e-06	7.96e-12	7.96305e-06	8.814e-12	8.02936e-06	1.0805e-11	7.89631e-06	5.461e-12
2.375	7.56066e-06	5.859e-12	6.87915e-06	6.977e-12	6.6786e-06	5.954e-12	6.41846e-06	7.689e-12	6.1831e-06	8.203e-12	6.23468e-06	1.0408e-11	6.14002e-06	4.71e-12
2.25	5.89547e-06	5.454e-12	5.26996e-06	6.796e-12	5.10285e-06	5.675e-12	4.88537e-06	7.129e-12	4.70597e-06	8.29e-12	4.74744e-06	1.0743e-11	4.67609e-06	4.536e-12
2.125	4.50873e-06	5.072e-12	3.96456e-06	6.098e-12	3.8246e-06	5.507e-12	3.6418e-06	6.682e-12	3.50996e-06	7.442e-12	3.5473e-06	9.784e-12	3.48882e-06	4.1e-12
2	3.38262e-06	4.786e-12	2.92356e-06	6.014e-12	2.81388e-06	4.818e-12	2.66785e-06	6.569e-12	2.56357e-06	7.295e-12	2.59611e-06	9.692e-12	2.54729e-06	3.585e-12
1.875	2.49592e-06	4.38e-12	2.11627e-06	5.56e-12	2.03262e-06	4.698e-12	1.91702e-06	5.843e-12	1.8379e-06	7.072e-12	1.86107e-06	9.456e-12	1.82245e-06	3.451e-12
1.75	1.80383e-06	4.02e-12	1.50838e-06	4.991e-12	1.44121e-06	4.311e-12	1.35261e-06	5.747e-12	1.2935e-06	6.305e-12	1.30737e-06	8.355e-12	1.28012e-06	2.87e-12
1.625	1.28517e-06	3.691e-12	1.05567e-06	4.953e-12	1.00711e-06	3.628e-12	9.41054e-07	5.239e-12	8.95065e-07	6.465e-12	9.04054e-07	8.288e-12	8.83068e-07	2.618e-12
1.5	9.01586e-07	3.24e-12	7.29315e-07	4.291e-12	6.93726e-07	3.587e-12	6.43961e-07	4.822e-12	6.08886e-07	6.043e-12	6.14217e-07	8.259e-12	5.98123e-07	2.263e-12
1.375	6.23949e-07	2.884e-12	4.98047e-07	3.878e-12	4.71155e-07	3.239e-12	4.3528e-07	4.327e-12	4.07765e-07	4.893e-12	4.10102e-07	7.757e-12	3.98066e-07	2.046e-12
1.25	4.2688e-07	2.618e-12	3.35166e-07	3.827e-12	3.1577e-07	2.48e-12	2.90097e-07	4.372e-12	2.68458e-07	5.299e-12	2.68128e-07	6.703e-12	2.59354e-07	1.362e-12
1.125	2.87352e-07	2.227e-12	2.22519e-07	3.292e-12	2.0846e-07	2.374e-12	1.90039e-07	3.536e-12	1.73059e-07	4.959e-12	1.7079e-07	6.995e-12	1.64536e-07	1.239e-12
1	1.90136e-07	1.864e-12	1.44508e-07	2.803e-12	1.34725e-07	2.032e-12	1.21684e-07	3.316e-12	1.07341e-07	3.646e-12	1.03286e-07	6.308e-12	9.86224e-08	8.25e-13
0.875	1.218e-07	1.544e-12	9.0287e-08	2.776e-12	8.34695e-08	1.453e-12	7.43207e-08	3.117e-12	6.16355e-08	3.709e-12	5.65381e-08	5.547e-12	5.30136e-08	2.45e-13
0.75	7.3228e-08	1.146e-12	5.19914e-08	2.412e-12	4.70512e-08	1.159e-12	4.08666e-08	2.41e-12	2.99785e-08	3.555e-12	2.51621e-08	5.791e-12	2.28941e-08	6e-14
0.625	3.76358e-08	7.41e-13	2.46473e-08	1.642e-12	2.14325e-08	9.65e-13	1.7697e-08	2.114e-12	1.04511e-08	2.54e-12	7.65832e-09	4.827e-12	6.64593e-09	3.32e-13
0.5	1.44098e-08	4.6e-13	8.18387e-09	1.528e-12	6.56809e-09	2.38e-13	4.967e-09	1.973e-12	2.17078e-09	2.268e-12	1.31187e-09	4.973e-12	1.06848e-09	7.84e-13
0.375	3.31646e-09	1e-15	1.47233e-09	9.43e-13	1.06536e-09	1.83e-13	7.35086e-10	1.223e-12	2.32728e-10	2.184e-12	1.21747e-10	4.348e-12	9.7381e-11	1.303e-12
0.25	3.88479e-10	3.65e-13	1.40391e-10	4.39e-13	9.3199e-11	4.45e-13	5.756e-11	7.48e-13	1.5077e-11	1.853e-12	7.513e-12	4.295e-12	7.54e-12	1.28e-12
0.125	2.6516e-11	7.85e-13	9.603e-12	8.8e-14	6.484e-12	5.64e-13	4.154e-12	7.51e-13	1.871e-12	1.252e-12	1.034e-12	3.078e-12	2.635e-12	1.901e-12
0	2.398e-12	9.51e-13	1.519e-12	9.6e-14	1.939e-12	1.074e-12	1.219e-12	4.92e-13	6.76e-13	1.128e-12	3.3e-14	3.298e-12	1.986e-12	1.935e-12
-0.125	1.226e-12	1.274e-12	1.128e-12	3.37e-13	1.58e-12	1.513e-12	1.011e-12	2.1e-13	6.81e-13	6.83e-13	3.55e-13	2.345e-12	2.029e-12	2.462e-12
-0.25	1.159e-12	1.624e-12	8.88e-13	6.34e-13	1.024e-12	1.477e-12	6.62e-13	1.96e-13	4.99e-13	2.45e-13	1.169e-12	2.804e-12	1.651e-12	2.753e-12
-0.375	6.64e-13	1.834e-12	4.22e-13	7.47e-13	1.041e-12	2.007e-12	4.47e-13	4.26e-13	1.5e-13	3.16e-13	1.16e-13	1.823e-12	1.457e-12	2.961e-12
-0.5	5.81e-13	2.134e-12	6.24e-13	1.388e-12	7.24e-13	2.282e-12	3.48e-13	1.154e-12	5.9e-14	3.45e-13	1.31e-12	1.607e-12	1.364e-12	3.495e-12
-0.625	4.93e-13	2.517e-12	1.1e-13	1.531e-12	4.05e-13	2.499e-12	6.4e-14	1.216e-12	3.94e-13	5.81e-13	6.85e-13	1.468e-12	9.29e-13	3.515e-12
-0.75	3e-14	2.755e-12	1.93e-13	1.788e-12	4.42e-13	3.158e-12	1.91e-13	1.823e-12	7.55e-13	7.3e-13	1.379e-12	9.67e-13	9.15e-13	4.11e-12
-0.875	1.33e-13	3.175e-12	8.6e-14	2.41e-12	1.53e-13	3.156e-12	5.21e-13	1.996e-12	6.19e-13	1.608e-12	1.633e-12	6.94e-13	4.18e-13	4.243e-12
-1	2.9e-13	3.444e-12	7e-13	2.378e-12	6.9e-14	3.719e-12	6.14e-13	2.521e-12	1.265e-12	1.416e-12	1.79e-12	3.52e-13	4.03e-13	4.728e-12
-1.125	4.73e-13	3.737e-12	5.61e-13	3.022e-12	3.65e-13	4.092e-12	1.014e-12	2.681e-12	1.137e-12	2.442e-12	2.305e-12	7.3e-14	1.47e-13	5.059e-12
-1.25	5.32e-13	4.16e-12	8.6e-13	3.376e-12	8.4e-13	4.112e-12	1.161e-12	2.945e-12	1.843e-12	2.246e-12	2.625e-12	1.005e-12	2.31e-13	5.204e-12
-1.375	1.026e-12	4.416e-12	1.386e-12	3.444e-12	7.39e-13	4.826e-12	1.384e-12	3.531e-12	1.886e-12	2.753e-12	2.828e-12	7.34e-13	2.44e-13	5.84e-12
-1.5	1.086e-12	4.788e-12	1.17e-12	4.128e-12	1.218e-12	5.03e-12	1.744e-12	3.593e-12	1.882e-12	3.417e-12	2.438e-12	1.889e-12	5.98e-13	5.999e-12
-1.625	1.2e-12	5.148e-12	1.803e-12	4.174e-12	1.362e-12	5.316e-12	1.875e-12	4.239e-12	2.579e-12	3.25e-12	3.43e-12	1.321e-12	6.88e-13	6.453e-12
-1.75	1.722e-12	5.399e-12	1.91e-12	4.586e-12	1.425e-12	5.892e-12	2.171e-12	4.447e-12	2.346e-12	4.245e-12	3.152e-12	2.536e-12	1.076e-12	6.706e-12
-1.875	1.643e-12	5.78e-12	1.963e-12	5.063e-12	2.019e-12	5.855e-12	2.312e-12	4.881e-12	2.832e-12	3.994e-12	3.816e-12	2.143e-12	1.319e-12	6.856e-12
-2	2.015e-12	6.083e-12	2.497e-12	5.141e-12	1.892e-12	6.59e-12	2.545e-12	5.237e-12	2.799e-12	4.948e-12	3.829e-12	3.398e-12	1.349e-12	7.496e-12
-2.125	2.298e-12	6.37e-12	2.342e-12	5.816e-12	2.452e-12	6.542e-12	2.876e-12	5.335e-12	3.584e-12	4.828e-12	4.445e-12	2.908e-12	1.767e-12	7.64e-12
-2.25	2.197e-12	6.782e-12	2.734e-12	5.999e-12	2.377e-12	7.169e-12	3.097e-12	6.055e-12	3.368e-12	5.642e-12	4.582e-12	3.93e-12	1.838e-12	8.098e-12
-2.375	2.724e-12	7.065e-12	3.146e-12	6.23e-12	2.672e-12	7.474e-12	3.39e-12	6.123e-12	3.767e-12	5.863e-12	4.889e-12	3.658e-12	2.214e-12	8.41e-12
-2.5	2.954e-12	7.384e-12	2.977e-12	6.836e-12	3.157e-12	7.56e-12	3.429e-12	6.954e-12	4.228e-12	5.848e-12	4.41e-12	4.917e-12	2.243e-12	8.795e-12
-2.625	2.883e-12	7.768e-12	3.638e-12	6.842e-12	3.047e-12	8.299e-12	3.847e-12	6.92e-12	3.933e-12	6.789e-12	5.573e-12	4.293e-12	2.676e-12	9.007e-12
-2.75	3.4e-12	8.019e-12	3.563e-12	7.402e-12	3.597e-12	8.303e-12	4.081e-12	7.174e-12	4.624e-12	6.625e-12	5.203e-12	5.574e-12	2.887e-12	9.209e-12
-2.875	3.37e-12	8.384e-12	3.713e-12	7.853e-12	3.669e-12	8.799e-12	4.198e-12	7.792e-12	4.514e-12	7.531e-12	6.06e-12	5.135e-12	2.99e-12	9.827e-12
-3	3.561e-12	8.751e-12	4.355e-12	7.849e-12	3.876e-12	9.189e-12	4.489e-12	7.684e-12	5.165e-12	7.498e-12	5.701e-12	6.501e-12	3.428e-12	9.902e-12
-3.125	4.059e-12	9.009e-12	4.077e-12	8.584e-12	4.283e-12	9.293e-12	4.572e-12	8.594e-12	5.325e-12	7.854e-12	6.477e-12	5.981e-12	3.425e-12	1.0487e-11
-3.25	4.015e-12	9.395e-12	4.676e-12	8.61e-12	4.194e-12	9.966e-12	5.119e-12	8.405e-12	5.409e-12	8.379e-12	5.948e-12	7.145e-12	3.769e-12	1.0749e-11
-3.375	4.425e-12	9.712e-12	4.837e-12	8.958e-12	4.645e-12	1.0113e-11	5.243e-12	9.14e-12	5.987e-12	8.372e-12	7.072e-12	6.634e-12	3.872e-12	1.1119e-11
-3.5	4.679e-12	9.987e-12	4.854e-12	9.527e-12	4.966e-12	1.0387e-11	5.493e-12	9.485e-12	5.792e-12	9.309e-12	6.385e-12	7.826e-12	4.187e-12	1.1537e-11
-3.625	4.599e-12	1.0361e-11	5.49e-12	9.554e-12	4.931e-12	1.1012e-11	5.877e-12	9.552e-12	6.425e-12	9.317e-12	7.685e-12	7.436e-12	4.508e-12	1.1585e-11
-3.75	5.065e-12	1.0637e-11	5.257e-12	1.0255e-11	5.53e-12	1.102e-11	5.878e-12	1.0292e-11	6.178e-12	9.994e-12	7.153e-12	8.622e-12	4.482e-12	1.2237e-11
-3.875	5.209e-12	1.0977e-11	5.63e-12	1.0478e-11	5.441e-12	1.1626e-11	6.328e-12	1.0398e-11	6.836e-12	1.0119e-11	8.094e-12	8.139e-12	4.931e-12	1.2434e-11
-4	5.299e-12	1.1374e-11	6.109e-12	1.061e-11	5.683e-12	1.198e-11	6.348e-12	1.114e-11	7.043e-12	1.0273e-11	7.688e-12	9.47e-12	5.135e-12	1.2593e-11
-4.125	5.779e-12	1.165e-11	5.881e-12	1.1272e-11	6.18e-12	1.2016e-11	6.756e-12	1.1143e-11	6.99e-12	1.1157e-11	8.581e-12	8.985e-12	5.235e-12	1.3203e-11
-4.25	5.742e-12	1.2144e-11	6.558e-12	1.1282e-11	6.091e-12	1.2755e-11	6.965e-12	1.14e-11	7.689e-12	1.1149e-11	7.958e-12	1.0138e-11	5.541e-12	1.3308e-11
-4.375	6.051e-12	1.2381e-11	6.527e-12	1.1829e-11	6.616e-12	1.2774e-11	7.099e-12	1.2148e-11	7.62e-12	1.1748e-11	9.132e-12	9.66e-12	5.626e-12	1.4046e-11
-4.5	6.402e-12	1.2611e-11	6.632e-12	1.2282e-11	6.741e-12	1.3206e-11	7.471e-12	1.2135e-11	8.138e-12	1.196e-11	8.428e-12	1.0891e-11	6.088e-12	1.4042e-11
-4.625	6.31e-12	1.3013e-11	7.253e-12	1.2289e-11	6.882e-12	1.366e-11	7.592e-12	1.2729e-11	7.923e-12	1.2594e-11	9.579e-12	1.0717e-11	6.193e-12	1.4466e-11
-4.75	6.797e-12	1.3276e-11	7.031e-12	1.2959e-11	7.368e-12	1.3793e-11	7.964e-12	1.2922e-11	8.713e-12	1.2446e-11	9.223e-12	1.1453e-11	6.447e-12	1.4962e-11
-4.875	6.88e-12	1.3587e-11	7.589e-12	1.3094e-11	7.288e-12	1.4415e-11	8.016e-12	1.3501e-11	8.417e-12	1.3403e-11	9.269e-12	1.2293e-11	6.77e-12	1.4901e-11
-5	7.008e-12	1.3945e-11	7.842e-12	1.338e-11	7.686e-12	1.4611e-11	8.44e-12	1.3592e-11	9.139e-12	1.3444e-11	1.0486e-11	1.1883e-11	6.786e-12	1.5589e-11

## Sheet: Fig. 3d
VG	ID(0%)	IG(0%)	ID(10%)	IG(10%)	ID(20%)	IG(20%)	ID(30%)	IG(30%)	ID(40%)	IG(40%)	ID(50%)	IG(50%)	ID(Rel)	IG(Rel)
-5	5.961e-12	1.3796e-11	5.943e-12	1.4244e-11	5.564e-12	1.4229e-11	6.95e-12	1.2579e-11	7.678e-12	1.2494e-11	7.122e-12	1.1684e-11	7.794e-12	1.4051e-11
-4.875	5.706e-12	1.1979e-11	5.438e-12	1.2028e-11	5.616e-12	1.1981e-11	6.698e-12	1.0773e-11	7.66e-12	1.066e-11	6.713e-12	9.972e-12	7.769e-12	1.2164e-11
-4.75	5.57e-12	1.1532e-11	5.219e-12	1.133e-11	5.356e-12	1.1363e-11	6.566e-12	1.0361e-11	6.924e-12	9.92e-12	6.699e-12	9.179e-12	7.366e-12	1.1611e-11
-4.625	5.556e-12	1.0866e-11	4.88e-12	1.0827e-11	5.046e-12	1.0747e-11	6.327e-12	9.735e-12	7.132e-12	9.295e-12	6.288e-12	8.8e-12	6.876e-12	1.1026e-11
-4.5	5.107e-12	1.0436e-11	4.957e-12	1.0257e-11	4.819e-12	1.0408e-11	5.969e-12	9.257e-12	6.407e-12	8.908e-12	6.032e-12	8.353e-12	6.547e-12	1.0428e-11
-4.375	5.008e-12	9.729e-12	4.853e-12	1.0069e-11	4.865e-12	1.0081e-11	5.791e-12	8.723e-12	6.568e-12	8.501e-12	5.932e-12	8.022e-12	6.562e-12	1.0012e-11
-4.25	4.692e-12	9.64e-12	4.633e-12	9.351e-12	4.593e-12	9.544e-12	5.63e-12	8.286e-12	6.049e-12	8.051e-12	5.682e-12	7.591e-12	6.152e-12	9.576e-12
-4.125	4.329e-12	8.865e-12	4.195e-12	9.088e-12	4.28e-12	9.264e-12	5.253e-12	8.03e-12	6.251e-12	7.909e-12	5.554e-12	7.319e-12	6.39e-12	9.238e-12
-4	4.233e-12	8.721e-12	4.217e-12	8.525e-12	3.983e-12	8.658e-12	5.068e-12	7.873e-12	6.017e-12	7.41e-12	5.315e-12	7.092e-12	5.933e-12	8.98e-12
-3.875	3.892e-12	8.587e-12	3.849e-12	8.279e-12	3.569e-12	8.613e-12	4.974e-12	7.513e-12	6.114e-12	7.196e-12	5.365e-12	6.747e-12	6.016e-12	8.683e-12
-3.75	4.132e-12	8.261e-12	3.546e-12	7.882e-12	3.613e-12	8.075e-12	4.662e-12	7.161e-12	5.4e-12	6.934e-12	5.01e-12	6.488e-12	5.499e-12	8.361e-12
-3.625	3.673e-12	7.993e-12	3.366e-12	7.653e-12	3.43e-12	7.88e-12	4.708e-12	6.975e-12	5.716e-12	6.677e-12	5.045e-12	6.291e-12	5.316e-12	7.848e-12
-3.5	3.635e-12	7.298e-12	3.683e-12	7.435e-12	3.392e-12	7.55e-12	4.463e-12	6.43e-12	5.024e-12	6.233e-12	4.631e-12	5.891e-12	5.261e-12	7.655e-12
-3.375	3.294e-12	7.254e-12	3.282e-12	7.343e-12	3.342e-12	7.217e-12	4.149e-12	6.099e-12	5.242e-12	5.864e-12	4.715e-12	5.724e-12	5.137e-12	7.413e-12
-3.25	3.026e-12	6.725e-12	3.062e-12	6.907e-12	3.158e-12	6.914e-12	4.132e-12	5.857e-12	4.887e-12	5.648e-12	4.394e-12	5.369e-12	4.697e-12	7.018e-12
-3.125	2.921e-12	6.582e-12	2.626e-12	6.316e-12	2.734e-12	6.514e-12	3.708e-12	5.535e-12	4.845e-12	5.533e-12	4.387e-12	5.172e-12	4.726e-12	6.768e-12
-3	2.769e-12	6.269e-12	2.56e-12	6.327e-12	2.503e-12	6.522e-12	3.654e-12	5.203e-12	4.787e-12	5.152e-12	4.121e-12	4.871e-12	4.362e-12	6.597e-12
-2.875	2.639e-12	6.048e-12	2.516e-12	5.932e-12	2.327e-12	5.875e-12	3.309e-12	4.983e-12	4.706e-12	4.889e-12	4.105e-12	4.645e-12	4.491e-12	6.226e-12
-2.75	2.58e-12	5.787e-12	2.499e-12	5.626e-12	2.458e-12	5.768e-12	3.534e-12	4.629e-12	4.339e-12	4.755e-12	3.76e-12	4.346e-12	4.113e-12	6.04e-12
-2.625	2.058e-12	5.477e-12	2.391e-12	5.336e-12	2.264e-12	5.472e-12	3.377e-12	4.714e-12	4.044e-12	4.404e-12	3.832e-12	4.091e-12	4.04e-12	5.642e-12
-2.5	2.22e-12	5.026e-12	1.931e-12	5.226e-12	2.199e-12	5.324e-12	3.281e-12	4.305e-12	3.959e-12	4.076e-12	3.476e-12	3.835e-12	3.552e-12	5.188e-12
-2.375	1.628e-12	4.729e-12	1.979e-12	4.598e-12	1.882e-12	5.068e-12	2.808e-12	4.194e-12	3.932e-12	3.784e-12	3.475e-12	3.575e-12	3.516e-12	5.117e-12
-2.25	1.53e-12	4.582e-12	1.375e-12	4.328e-12	1.531e-12	4.731e-12	2.83e-12	3.817e-12	3.606e-12	3.65e-12	3.161e-12	3.391e-12	3.273e-12	4.778e-12
-2.125	1.315e-12	4.322e-12	1.4e-12	3.993e-12	1.52e-12	4.225e-12	2.503e-12	3.51e-12	3.541e-12	3.457e-12	3.206e-12	3.134e-12	3.12e-12	4.378e-12
-2	1.32e-12	4.205e-12	1.084e-12	3.887e-12	1.138e-12	4.084e-12	2.606e-12	3.314e-12	3.318e-12	3.017e-12	2.895e-12	2.939e-12	2.97e-12	4.336e-12
-1.875	1.283e-12	3.781e-12	1.077e-12	3.568e-12	1.035e-12	3.69e-12	2.236e-12	2.882e-12	3.052e-12	2.949e-12	2.958e-12	2.65e-12	3.06e-12	4.033e-12
-1.75	1.149e-12	3.784e-12	8.6e-13	3.617e-12	8.48e-13	3.649e-12	2.245e-12	2.748e-12	3.282e-12	2.567e-12	2.631e-12	2.423e-12	2.703e-12	3.802e-12
-1.625	9.69e-13	3.13e-12	1.022e-12	3.259e-12	8.05e-13	3.56e-12	2.085e-12	2.727e-12	2.658e-12	2.399e-12	2.629e-12	2.283e-12	2.665e-12	3.477e-12
-1.5	4.67e-13	3.12e-12	8.08e-13	2.985e-12	6.61e-13	3.275e-12	1.934e-12	2.501e-12	2.853e-12	2.042e-12	2.296e-12	1.97e-12	2.107e-12	3.09e-12
-1.375	3.01e-13	2.374e-12	2.57e-13	2.917e-12	5.62e-13	3.068e-12	1.584e-12	2.197e-12	2.471e-12	1.842e-12	2.352e-12	1.812e-12	2.165e-12	2.913e-12
-1.25	6.5e-14	2.31e-12	2.35e-13	2.195e-12	3.89e-13	2.415e-12	1.267e-12	1.671e-12	2.655e-12	1.678e-12	1.987e-12	1.586e-12	2.057e-12	2.568e-12
-1.125	1.5e-14	2.256e-12	8e-14	2.193e-12	7.8e-14	2.323e-12	1.086e-12	1.296e-12	2.268e-12	1.482e-12	2.042e-12	1.378e-12	1.849e-12	2.292e-12
-1	3.7e-14	1.972e-12	1.9e-14	1.74e-12	5e-15	1.978e-12	1.14e-12	9.59e-13	2.125e-12	1.333e-12	1.745e-12	1.11e-12	1.59e-12	2.073e-12
-0.875	2.42e-13	1.824e-12	1.69e-13	1.615e-12	6.15e-13	1.843e-12	8.79e-13	1.014e-12	2.087e-12	9.02e-13	1.817e-12	8.6e-13	1.537e-12	1.803e-12
-0.75	1.63e-13	1.232e-12	3.97e-13	1.289e-12	3.01e-13	1.548e-12	8.28e-13	8.74e-13	2.078e-12	6.77e-13	1.429e-12	6.97e-13	1.36e-12	1.535e-12
-0.625	7.85e-13	1.309e-12	6.38e-13	1.196e-12	3.02e-13	1.419e-12	6.93e-13	5.43e-13	1.462e-12	4.1e-13	1.484e-12	4.78e-13	1.105e-12	1.309e-12
-0.5	7.71e-13	6.12e-13	5.47e-13	9.67e-13	5.36e-13	1.278e-12	5.98e-13	4.56e-13	1.49e-12	8.5e-14	1.124e-12	2.46e-13	7.53e-13	9.05e-13
-0.375	1.116e-12	5.21e-13	1.035e-12	5.87e-13	6.48e-13	7.84e-13	4.48e-13	2.3e-14	1.119e-12	1.58e-13	1.293e-12	9.1e-14	6.08e-13	6.03e-13
-0.25	1.408e-12	1.43e-13	1.08e-12	1.67e-13	1.166e-12	7.07e-13	3.2e-14	4.21e-13	1.289e-12	1.78e-13	8.37e-13	3.11e-13	5.7e-13	4.02e-13
-0.125	1.419e-12	1.19e-13	1.27e-12	4.6e-14	1.131e-12	3.6e-14	2.16e-13	6.79e-13	9.29e-13	7.2e-13	8.47e-13	4.14e-13	1.91e-13	2.07e-13
0	1.767e-12	3.64e-13	1.518e-12	2.31e-13	1.746e-12	0	2.68e-13	9.43e-13	9.05e-13	7.26e-13	5.38e-13	4.41e-13	2.53e-13	6.1e-14
0.125	6.43e-12	6.27e-13	2.402e-12	3.65e-13	2.319e-12	4.55e-13	7.72e-13	1.177e-12	7.34e-13	1.101e-12	5.94e-13	8.42e-13	4.4e-14	2.6e-13
0.25	5.6983e-11	1.126e-12	1.2841e-11	5.44e-13	1.2738e-11	5.87e-13	4.417e-12	1.514e-12	2.47e-13	1.371e-12	2.9e-13	1.177e-12	1.53e-13	5.02e-13
0.375	5.16778e-10	1.197e-12	1.08879e-10	1.171e-12	1.10661e-10	1.084e-12	4.1748e-11	1.688e-12	8.693e-12	1.812e-12	1.53e-13	1.536e-12	8.74e-13	1.017e-12
0.5	3.47789e-09	1.698e-12	7.69752e-10	1.272e-12	8.07149e-10	1.178e-12	3.77853e-10	2.384e-12	8.5367e-11	2.208e-12	4.091e-12	1.693e-12	5.938e-12	1.227e-12
0.625	1.65405e-08	1.732e-12	4.94479e-09	1.71e-12	5.19203e-09	1.438e-12	2.59344e-09	2.44e-12	6.43731e-10	2.351e-12	4.2922e-11	1.657e-12	5.5579e-11	1.658e-12
0.75	5.47617e-08	1.943e-12	2.16979e-08	2.031e-12	2.27556e-08	1.53e-12	1.31681e-08	2.32e-12	4.30256e-09	2.646e-12	3.67388e-10	1.676e-12	4.70552e-10	2.186e-12
0.875	1.31156e-07	2.31e-12	6.76192e-08	1.902e-12	7.0222e-08	1.694e-12	4.66887e-08	2.668e-12	1.93466e-08	2.651e-12	2.36808e-09	1.366e-12	2.97766e-09	2.31e-12
1	2.61612e-07	2.86e-12	1.58893e-07	2.221e-12	1.63694e-07	2.069e-12	1.19297e-07	2.8e-12	6.21309e-08	3.039e-12	1.15224e-08	2.739e-12	1.40113e-08	2.409e-12
1.125	4.53129e-07	2.538e-12	3.17656e-07	2.361e-12	3.24956e-07	2.341e-12	2.53418e-07	3.242e-12	1.49269e-07	3.22e-12	4.08994e-08	3.816e-12	4.80545e-08	2.643e-12
1.25	7.16053e-07	2.783e-12	5.57476e-07	2.65e-12	5.68464e-07	2.665e-12	4.63707e-07	3.47e-12	3.04057e-07	3.394e-12	1.05815e-07	3.918e-12	1.21326e-07	2.832e-12
1.375	1.06513e-06	3.29e-12	8.94333e-07	3.013e-12	9.07226e-07	2.958e-12	7.64648e-07	3.567e-12	5.41876e-07	3.531e-12	2.32096e-07	7.172e-12	2.58161e-07	3.179e-12
1.5	1.51845e-06	3.725e-12	1.33663e-06	3.273e-12	1.35267e-06	2.978e-12	1.16645e-06	3.983e-12	8.78057e-07	3.79e-12	4.32567e-07	3.005e-12	4.74077e-07	3.544e-12
1.625	2.10388e-06	3.876e-12	1.90732e-06	3.524e-12	1.92558e-06	3.256e-12	1.69335e-06	4.182e-12	1.32136e-06	3.948e-12	7.22649e-07	3.231e-12	7.86111e-07	3.728e-12
1.75	2.84344e-06	4.182e-12	2.61233e-06	3.629e-12	2.63275e-06	3.755e-12	2.35034e-06	4.239e-12	1.89246e-06	4.328e-12	1.11379e-06	1.4973e-11	1.20305e-06	3.846e-12
1.875	3.75392e-06	4.277e-12	3.46213e-06	4.145e-12	3.48593e-06	4.175e-12	3.14835e-06	4.632e-12	2.59873e-06	4.603e-12	1.63565e-06	1.176e-11	1.7481e-06	4.144e-12
2	4.85007e-06	4.68e-12	4.4659e-06	4.253e-12	4.49169e-06	4.142e-12	4.09662e-06	4.961e-12	3.4478e-06	4.727e-12	2.26619e-06	9.758e-12	2.42653e-06	4.476e-12
2.125	6.13813e-06	4.895e-12	5.63127e-06	4.491e-12	5.66014e-06	4.67e-12	5.20228e-06	5.3e-12	4.44819e-06	5.053e-12	3.05366e-06	5.39e-12	3.24852e-06	4.863e-12
2.25	7.62314e-06	5.199e-12	6.97124e-06	4.807e-12	7.00003e-06	4.686e-12	6.47968e-06	5.695e-12	5.60967e-06	5.463e-12	3.97987e-06	6.128e-12	4.22245e-06	5.1e-12
2.375	9.30147e-06	5.349e-12	8.48566e-06	5.257e-12	8.51183e-06	5.27e-12	7.91904e-06	5.566e-12	6.93454e-06	5.612e-12	5.0705e-06	4.733e-12	5.3565e-06	5.416e-12
2.5	1.1174e-05	5.758e-12	1.01825e-05	5.34e-12	1.02123e-05	5.335e-12	9.54199e-06	5.757e-12	8.43157e-06	5.958e-12	6.31268e-06	7.618e-12	6.66047e-06	5.685e-12
2.625	1.32361e-05	5.816e-12	1.20636e-05	5.466e-12	1.20846e-05	5.745e-12	1.13451e-05	6.259e-12	1.01062e-05	6.266e-12	7.69554e-06	1.3914e-11	8.13883e-06	5.995e-12
2.75	1.55058e-05	5.838e-12	1.41477e-05	5.82e-12	1.41636e-05	6.721e-12	1.33312e-05	6.479e-12	1.19591e-05	6.48e-12	9.28363e-06	4.573e-12	9.80127e-06	6.263e-12
2.875	1.79823e-05	6.374e-12	1.64343e-05	6.145e-12	1.64408e-05	6.441e-12	1.55146e-05	6.588e-12	1.40031e-05	6.835e-12	1.10675e-05	1.1126e-11	1.16528e-05	6.508e-12
3	2.06643e-05	6.875e-12	1.89284e-05	6.447e-12	1.89199e-05	6.015e-12	1.78926e-05	6.875e-12	1.62436e-05	6.992e-12	1.30193e-05	2.983e-12	1.36976e-05	6.835e-12
3.125	2.3567e-05	7.11e-12	2.16419e-05	6.373e-12	2.16047e-05	7.36e-12	2.049e-05	7.339e-12	1.86765e-05	7.186e-12	1.51959e-05	7.276e-12	1.59517e-05	6.997e-12
3.25	2.66901e-05	7.418e-12	2.45682e-05	7.077e-12	2.45056e-05	7.63e-12	2.32604e-05	7.492e-12	2.13093e-05	7.866e-12	1.75043e-05	9.746e-12	1.84101e-05	7.369e-12
3.375	3.00359e-05	7.629e-12	2.77187e-05	7.404e-12	2.76099e-05	7.627e-12	2.62685e-05	7.825e-12	2.41472e-05	7.81e-12	2.00501e-05	4.603e-12	2.10823e-05	7.643e-12
3.5	3.36142e-05	7.997e-12	3.11023e-05	7.523e-12	3.09308e-05	8.281e-12	2.94854e-05	8.074e-12	2.71885e-05	8.05e-12	2.27105e-05	7.907e-12	2.39746e-05	8.111e-12
3.625	3.74269e-05	8.407e-12	3.47232e-05	7.729e-12	3.44761e-05	8.471e-12	3.28935e-05	8.525e-12	3.04569e-05	7.788e-12	2.56451e-05	9.191e-12	2.70915e-05	8.266e-12
3.75	4.14826e-05	8.244e-12	3.85789e-05	7.866e-12	3.82514e-05	8.032e-12	3.65163e-05	8.654e-12	3.39173e-05	1.0169e-11	2.87604e-05	7.214e-12	3.04396e-05	8.648e-12
3.875	4.57849e-05	9.072e-12	4.26884e-05	8.401e-12	4.21924e-05	9.293e-12	4.0378e-05	8.793e-12	3.75747e-05	8.402e-12	3.21225e-05	6.027e-12	3.40227e-05	9.083e-12
4	5.03306e-05	9.087e-12	4.70539e-05	8.855e-12	4.63862e-05	8.953e-12	4.4423e-05	9.014e-12	4.14362e-05	1.0144e-11	3.56246e-05	7.976e-12	3.78529e-05	9.234e-12
4.125	5.51554e-05	9.456e-12	5.1701e-05	8.738e-12	5.08251e-05	9.063e-12	4.87574e-05	9.53e-12	4.55423e-05	9.658e-12	3.93945e-05	8.033e-12	4.19556e-05	9.426e-12
4.25	6.02207e-05	9.763e-12	5.65872e-05	9.333e-12	5.54046e-05	9.964e-12	5.32438e-05	9.839e-12	4.9831e-05	9.96e-12	4.33143e-05	7.912e-12	4.62718e-05	9.852e-12
4.375	6.55354e-05	1.0128e-11	6.17351e-05	9.628e-12	6.02588e-05	1.0246e-11	5.79146e-05	9.814e-12	5.42942e-05	9.948e-12	4.74283e-05	7.921e-12	5.08448e-05	1.0385e-11
4.5	7.11039e-05	1.0788e-11	6.71509e-05	9.833e-12	6.50833e-05	1.0252e-11	6.27763e-05	1.0476e-11	5.89869e-05	9.589e-12	5.15938e-05	8.827e-12	5.56909e-05	1.0399e-11
4.625	7.6954e-05	1.0774e-11	7.28515e-05	1.0152e-11	7.02268e-05	1.0681e-11	6.6613e-05	9.633e-12	6.37701e-05	1.1522e-11	5.61684e-05	7.403e-12	6.07716e-05	1.0971e-11
4.75	8.30026e-05	1.1187e-11	7.88246e-05	1.045e-11	7.53997e-05	1.1897e-11	5.70988e-05	6.537e-12	6.88097e-05	9.562e-12	6.1315e-05	1.875e-12	6.62003e-05	1.0032e-11
4.875	8.93073e-05	1.1354e-11	8.50714e-05	1.0867e-11	8.06369e-05	1.162e-11	6.3167e-05	1.5001e-11	7.37981e-05	1.1914e-11	6.57949e-05	1.0577e-11	7.1827e-05	1.1472e-11
5	9.56346e-05	1.2902e-11	9.15965e-05	1.0956e-11	8.57733e-05	1.2852e-11	7.62672e-05	1.1258e-11	7.89461e-05	1.1403e-11	7.12229e-05	8.546e-12	7.7832e-05	1.0212e-11
5	9.53758e-05	1.2654e-11	9.15626e-05	1.1103e-11	8.58303e-05	1.13e-11	7.61698e-05	1.0298e-11	7.87081e-05	1.2343e-11	7.10174e-05	1.1228e-11	7.77349e-05	1.205e-11
4.875	8.88053e-05	1.1363e-11	8.49432e-05	1.0576e-11	8.0309e-05	1.1799e-11	6.74914e-05	1.5542e-11	7.34381e-05	1.1611e-11	6.61197e-05	7.092e-12	7.1774e-05	1.125e-11
4.75	8.24196e-05	1.0542e-11	7.85893e-05	1.005e-11	7.50877e-05	1.0861e-11	6.42386e-05	7.331e-12	6.841e-05	1.0719e-11	6.12432e-05	1.0872e-11	6.60333e-05	1.0975e-11
4.625	7.6261e-05	9.993e-12	7.24989e-05	9.718e-12	6.98371e-05	9.468e-12	5.6726e-05	9.241e-12	6.33456e-05	1.0603e-11	5.65081e-05	9.536e-12	6.0569e-05	1.0418e-11
4.5	7.03547e-05	9.819e-12	6.6695e-05	9.258e-12	6.4662e-05	9.965e-12	5.33774e-05	1.2854e-11	5.87361e-05	1.0176e-11	5.19087e-05	1.0145e-11	5.53683e-05	9.977e-12
4.375	6.47018e-05	9.571e-12	6.11709e-05	9.143e-12	5.96479e-05	1.0227e-11	4.69477e-05	9.01e-12	5.38709e-05	1.3235e-11	4.74064e-05	1.0333e-11	5.04532e-05	9.419e-12
4.25	5.93217e-05	8.993e-12	5.59427e-05	8.244e-12	5.48449e-05	9.476e-12	4.38314e-05	8.166e-12	4.93172e-05	9.025e-12	4.32079e-05	1.0286e-11	4.58098e-05	8.976e-12
4.125	5.42242e-05	8.873e-12	5.0993e-05	8.04e-12	5.02009e-05	8.058e-12	4.10327e-05	6.588e-12	4.49685e-05	9.153e-12	3.92388e-05	7.067e-12	4.14343e-05	8.543e-12
4	4.93528e-05	8.125e-12	4.62846e-05	7.807e-12	4.57376e-05	7.775e-12	3.7383e-05	9.652e-12	4.08203e-05	8.587e-12	3.54046e-05	7.553e-12	3.72853e-05	8.278e-12
3.875	4.47772e-05	7.922e-12	4.18768e-05	7.605e-12	4.14947e-05	8.061e-12	3.33418e-05	7.821e-12	3.69081e-05	8.412e-12	3.1785e-05	7.847e-12	3.34214e-05	7.832e-12
3.75	4.04611e-05	7.748e-12	3.77347e-05	6.994e-12	3.7477e-05	7.919e-12	3.03785e-05	8.209e-12	3.32095e-05	7.757e-12	2.8403e-05	6.354e-12	2.98123e-05	7.442e-12
3.625	3.63994e-05	7.023e-12	3.38539e-05	6.623e-12	3.37003e-05	6.964e-12	2.67431e-05	5.359e-12	2.97443e-05	7.175e-12	2.52195e-05	7.53e-12	2.64428e-05	7.134e-12
3.5	3.25818e-05	6.805e-12	3.02167e-05	6.505e-12	3.01562e-05	6.519e-12	2.46662e-05	5.818e-12	2.64904e-05	7.029e-12	2.22631e-05	6.467e-12	2.33108e-05	6.636e-12
3.375	2.90108e-05	6.577e-12	2.68295e-05	5.809e-12	2.68177e-05	7.11e-12	2.20059e-05	6.243e-12	2.34489e-05	6.37e-12	1.95113e-05	6.336e-12	2.04132e-05	6.323e-12
3.25	2.56776e-05	6.281e-12	2.36803e-05	5.697e-12	2.37174e-05	5.997e-12	1.90864e-05	5.583e-12	2.0619e-05	6.129e-12	1.69996e-05	5.65e-12	1.77462e-05	6.307e-12
3.125	2.25771e-05	5.677e-12	2.07622e-05	5.385e-12	2.08331e-05	5.556e-12	1.68144e-05	4.064e-12	1.79979e-05	6.036e-12	1.46583e-05	5.96e-12	1.52974e-05	5.829e-12
3	1.97005e-05	5.3e-12	1.80716e-05	5.029e-12	1.81665e-05	5.543e-12	1.47372e-05	5.195e-12	1.55771e-05	5.89e-12	1.25166e-05	4.95e-12	1.30639e-05	5.356e-12
2.875	1.70427e-05	5.423e-12	1.56004e-05	4.843e-12	1.57152e-05	5.007e-12	1.2719e-05	5.212e-12	1.33597e-05	5.318e-12	1.05731e-05	5.383e-12	1.10384e-05	5.204e-12
2.75	1.46028e-05	4.665e-12	1.33439e-05	4.504e-12	1.34654e-05	5.103e-12	1.115e-05	4.559e-12	1.13387e-05	4.973e-12	8.82045e-06	4.802e-12	9.21521e-06	4.892e-12
2.625	1.23665e-05	4.441e-12	1.12947e-05	4.579e-12	1.14155e-05	4.353e-12	9.45109e-06	5.007e-12	9.51058e-06	4.705e-12	7.25159e-06	4.556e-12	7.58405e-06	4.497e-12
2.5	1.0337e-05	4.304e-12	9.44871e-06	4.07e-12	9.56765e-06	4.13e-12	7.78277e-06	4.189e-12	7.86807e-06	4.45e-12	5.86485e-06	4.367e-12	6.1406e-06	4.179e-12
2.375	8.513e-06	4.044e-12	7.79666e-06	3.348e-12	7.91115e-06	4.092e-12	6.57418e-06	3.718e-12	6.40731e-06	4.175e-12	4.64952e-06	3.954e-12	4.8778e-06	3.969e-12
2.25	6.88359e-06	3.604e-12	6.33199e-06	3.308e-12	6.43794e-06	3.596e-12	5.42925e-06	3.958e-12	5.12365e-06	3.799e-12	3.60033e-06	3.919e-12	3.78581e-06	3.662e-12
2.125	5.46026e-06	3.241e-12	5.04748e-06	3.164e-12	5.14259e-06	3.123e-12	4.26043e-06	3.982e-12	4.00487e-06	3.591e-12	2.71062e-06	3.248e-12	2.85828e-06	3.29e-12
2	4.23941e-06	3.169e-12	3.93684e-06	2.709e-12	4.02131e-06	3.06e-12	3.41688e-06	3.249e-12	3.05128e-06	3.43e-12	1.97219e-06	2.691e-12	2.08566e-06	3.112e-12
1.875	3.22014e-06	2.991e-12	2.99267e-06	2.368e-12	3.06548e-06	2.539e-12	2.59071e-06	3.051e-12	2.2513e-06	2.908e-12	1.37363e-06	2.606e-12	1.45881e-06	2.788e-12
1.75	2.38862e-06	2.344e-12	2.20265e-06	2.191e-12	2.26481e-06	2.046e-12	1.91807e-06	2.67e-12	1.59577e-06	2.781e-12	9.04494e-07	2.759e-12	9.65481e-07	2.397e-12
1.625	1.72825e-06	2.19e-12	1.55955e-06	2.113e-12	1.61106e-06	2.029e-12	1.34986e-06	2.634e-12	1.07518e-06	2.555e-12	5.53655e-07	1.787e-12	5.94774e-07	2.073e-12
1.5	1.21563e-06	2.019e-12	1.0503e-06	1.67e-12	1.09193e-06	1.682e-12	9.06049e-07	2.288e-12	6.77882e-07	2.085e-12	3.06129e-07	1.699e-12	3.32347e-07	1.853e-12
1.375	8.25058e-07	1.772e-12	6.63018e-07	1.338e-12	6.95039e-07	1.487e-12	5.63334e-07	1.956e-12	3.90505e-07	1.868e-12	1.46908e-07	2.292e-12	1.62023e-07	1.629e-12
1.25	5.29854e-07	1.414e-12	3.82529e-07	1.165e-12	4.05827e-07	1.155e-12	3.19585e-07	1.679e-12	1.98209e-07	1.57e-12	5.75507e-08	1.412e-12	6.48387e-08	1.355e-12
1.125	3.13314e-07	9.76e-13	1.94734e-07	1.102e-12	2.10047e-07	8.02e-13	1.57311e-07	1.563e-12	8.39006e-08	1.556e-12	1.66122e-08	1.161e-12	1.94294e-08	8.21e-13
1	1.62844e-07	9.13e-13	8.23172e-08	5.86e-13	9.10987e-08	8.46e-13	6.31771e-08	1.324e-12	2.69927e-08	1.06e-12	3.14789e-09	7.33e-13	3.89369e-09	6.64e-13
0.875	6.94527e-08	7.03e-13	2.63978e-08	2.98e-13	3.02244e-08	3.63e-13	1.85196e-08	8.13e-13	5.87692e-09	6.71e-13	3.60473e-10	5.41e-13	4.78712e-10	5.08e-13
0.75	2.19142e-08	2.02e-13	5.66491e-09	2.43e-13	6.84665e-09	1.86e-13	3.5121e-09	7.09e-13	7.8061e-10	6.06e-13	2.5854e-11	4.03e-13	3.6767e-11	7.5e-14
0.625	4.43178e-09	2.08e-13	7.26081e-10	6.2e-14	9.27117e-10	4.25e-13	3.90733e-10	4.63e-13	6.0685e-11	1.65e-13	9.76e-13	1.64e-13	2.264e-12	1.79e-13
0.5	5.30436e-10	2.89e-13	5.7658e-11	5.13e-13	7.7072e-11	7.07e-13	2.7288e-11	2.5e-14	2.619e-12	8.8e-14	1.94e-13	3.1e-14	1.58e-13	2.87e-13
0.375	3.9397e-11	5.44e-13	4.135e-12	5.66e-13	5.778e-12	6.92e-13	1.578e-12	2.7e-13	8.28e-13	1e-13	6.41e-13	2e-13	1.16e-13	6.63e-13
0.25	3.176e-12	9.53e-13	1.6e-12	1.151e-12	1.564e-12	1.111e-12	5.7e-14	4.26e-13	9.76e-13	4.18e-13	5.68e-13	3.41e-13	2.29e-13	5.58e-13
0.125	1.352e-12	1.167e-12	9.62e-13	8.07e-13	1.173e-12	1.043e-12	2.4e-14	5.93e-13	1.101e-12	4.71e-13	8.89e-13	5.35e-13	5.3e-14	8.71e-13
0	1.034e-12	1.092e-12	8.91e-13	1.329e-12	1.062e-12	1.568e-12	2.04e-13	6.68e-13	1.094e-12	6.78e-13	8.11e-13	7.39e-13	3.89e-13	1.119e-12
-0.125	1.116e-12	1.625e-12	9.18e-13	1.47e-12	6.99e-13	1.73e-12	4.6e-14	8.97e-13	1.361e-12	8.7e-13	1.073e-12	9.62e-13	8.11e-13	1.507e-12
-0.25	6.7e-13	1.748e-12	6.48e-13	1.755e-12	5.56e-13	1.895e-12	2.75e-13	1.128e-12	1.408e-12	1.048e-12	1.152e-12	1.205e-12	9.39e-13	1.821e-12
-0.375	3.32e-13	2.105e-12	6.51e-13	1.987e-12	4.15e-13	2.13e-12	5.44e-13	1.423e-12	1.87e-12	1.364e-12	1.295e-12	1.394e-12	9.62e-13	2.1e-12
-0.5	1.36e-13	2.15e-12	1.37e-13	2.302e-12	3.04e-13	2.457e-12	9.01e-13	1.513e-12	1.782e-12	1.62e-12	1.39e-12	1.631e-12	1.36e-12	2.231e-12
-0.625	2.63e-13	2.757e-12	8.4e-14	2.714e-12	2.07e-13	2.434e-12	8.8e-13	1.933e-12	1.858e-12	1.729e-12	1.715e-12	1.792e-12	1.201e-12	2.448e-12
-0.75	1.83e-13	2.433e-12	1.28e-13	2.62e-12	7.9e-14	2.941e-12	1.34e-12	1.965e-12	1.927e-12	1.989e-12	1.665e-12	2.03e-12	1.629e-12	2.744e-12
-0.875	1.27e-13	3.026e-12	1.56e-13	2.917e-12	2e-15	2.895e-12	1.298e-12	2.529e-12	2.101e-12	2.118e-12	1.876e-12	2.323e-12	1.628e-12	2.977e-12
-1	3.04e-13	2.86e-12	1.38e-13	2.884e-12	2.58e-13	3.427e-12	1.333e-12	2.715e-12	2.279e-12	2.383e-12	2.076e-12	2.479e-12	1.927e-12	3.189e-12
-1.125	3.3e-13	3.312e-12	4e-13	3.358e-12	6.32e-13	3.47e-12	1.674e-12	2.794e-12	2.576e-12	2.613e-12	2.039e-12	2.643e-12	2.029e-12	3.535e-12
-1.25	5.82e-13	3.577e-12	6.05e-13	3.504e-12	7.67e-13	3.967e-12	1.788e-12	2.993e-12	2.792e-12	3.034e-12	2.394e-12	2.904e-12	2.292e-12	3.865e-12
-1.375	9.74e-13	4.113e-12	1.024e-12	3.945e-12	1.03e-12	4.088e-12	2.084e-12	3.302e-12	2.96e-12	3.217e-12	2.285e-12	3.019e-12	2.42e-12	4.114e-12
-1.5	1.202e-12	4.29e-12	1.052e-12	4.117e-12	9.67e-13	4.394e-12	1.752e-12	3.71e-12	2.728e-12	3.485e-12	2.641e-12	3.284e-12	2.671e-12	4.352e-12
-1.625	1.164e-12	4.529e-12	1.208e-12	4.564e-12	1.088e-12	4.313e-12	2.468e-12	3.857e-12	3.199e-12	3.576e-12	2.56e-12	3.486e-12	2.538e-12	4.524e-12
-1.75	1.322e-12	4.471e-12	1.45e-12	4.522e-12	1.032e-12	4.88e-12	2.334e-12	4.089e-12	3.263e-12	3.985e-12	2.879e-12	3.748e-12	2.892e-12	4.785e-12
-1.875	1.529e-12	5.054e-12	1.132e-12	4.866e-12	1.355e-12	4.766e-12	2.833e-12	4.102e-12	3.381e-12	4.154e-12	2.868e-12	3.957e-12	3.014e-12	5.023e-12
-2	1.688e-12	5.237e-12	1.719e-12	4.973e-12	1.508e-12	5.305e-12	2.629e-12	4.46e-12	3.558e-12	4.421e-12	3.234e-12	4.16e-12	3.254e-12	5.266e-12
-2.125	1.81e-12	5.386e-12	1.563e-12	5.313e-12	1.803e-12	5.442e-12	2.77e-12	4.862e-12	3.936e-12	4.475e-12	3.155e-12	4.359e-12	3.348e-12	5.548e-12
-2.25	2.196e-12	5.931e-12	1.98e-12	5.454e-12	1.884e-12	5.846e-12	3.163e-12	4.874e-12	3.87e-12	4.763e-12	3.371e-12	4.587e-12	3.698e-12	5.864e-12
-2.375	2.36e-12	6.132e-12	2.009e-12	5.684e-12	2.219e-12	6.039e-12	3.183e-12	5.137e-12	4.129e-12	5.067e-12	3.359e-12	4.823e-12	3.666e-12	6.203e-12
-2.5	2.353e-12	6.485e-12	2.371e-12	6.231e-12	2.022e-12	6.253e-12	3.319e-12	5.583e-12	4.064e-12	5.338e-12	3.534e-12	4.841e-12	4.135e-12	6.491e-12
-2.625	2.755e-12	6.316e-12	2.455e-12	6.259e-12	2.465e-12	6.427e-12	3.762e-12	5.8e-12	4.363e-12	5.432e-12	3.887e-12	5.271e-12	4.283e-12	6.773e-12
-2.75	2.439e-12	6.736e-12	2.703e-12	6.316e-12	2.493e-12	6.908e-12	3.598e-12	6.098e-12	4.369e-12	5.706e-12	4.082e-12	5.594e-12	4.433e-12	6.967e-12
-2.875	2.934e-12	6.798e-12	2.743e-12	6.768e-12	2.772e-12	6.647e-12	3.683e-12	6.416e-12	4.695e-12	6.115e-12	4.174e-12	5.787e-12	4.439e-12	7.187e-12
-3	2.843e-12	7.293e-12	2.974e-12	6.844e-12	2.98e-12	7.363e-12	3.862e-12	6.416e-12	4.778e-12	6.203e-12	4.153e-12	5.932e-12	4.72e-12	7.448e-12
-3.125	3.221e-12	7.544e-12	2.915e-12	7.245e-12	2.97e-12	7.28e-12	4.228e-12	6.775e-12	4.775e-12	6.337e-12	4.369e-12	6.1e-12	4.738e-12	7.717e-12
-3.25	3.489e-12	7.731e-12	3.342e-12	7.543e-12	3.212e-12	7.888e-12	4.395e-12	6.881e-12	5.038e-12	6.679e-12	4.358e-12	6.19e-12	5.07e-12	8.049e-12
-3.375	3.653e-12	8.108e-12	3.443e-12	7.713e-12	3.546e-12	8.107e-12	4.49e-12	7.271e-12	5.164e-12	6.924e-12	4.687e-12	6.438e-12	5.344e-12	8.367e-12
-3.5	3.601e-12	8.309e-12	3.533e-12	8.099e-12	3.642e-12	8.451e-12	4.5e-12	7.336e-12	5.313e-12	7.14e-12	4.585e-12	6.591e-12	5.549e-12	8.644e-12
-3.625	3.895e-12	8.527e-12	3.841e-12	8.331e-12	3.779e-12	8.522e-12	4.994e-12	7.763e-12	5.444e-12	7.486e-12	4.822e-12	6.919e-12	5.66e-12	8.788e-12
-3.75	3.846e-12	8.777e-12	3.915e-12	8.478e-12	3.955e-12	8.734e-12	4.927e-12	7.776e-12	5.918e-12	7.655e-12	5.182e-12	7.214e-12	5.789e-12	9e-12
-3.875	4.283e-12	8.772e-12	4.128e-12	8.701e-12	3.857e-12	8.824e-12	5.256e-12	8.203e-12	5.864e-12	7.747e-12	5.416e-12	7.559e-12	5.717e-12	9.243e-12
-4	4.088e-12	9.258e-12	3.993e-12	9.006e-12	4.311e-12	8.959e-12	5.279e-12	8.43e-12	6.018e-12	8.091e-12	5.416e-12	7.737e-12	6.021e-12	9.496e-12
-4.125	4.596e-12	9.637e-12	4.456e-12	9.216e-12	4.2e-12	9.358e-12	5.395e-12	8.675e-12	6.05e-12	8.302e-12	5.471e-12	7.882e-12	5.982e-12	9.824e-12
-4.25	4.803e-12	9.863e-12	4.47e-12	9.475e-12	4.453e-12	9.806e-12	5.578e-12	8.942e-12	6.338e-12	8.734e-12	5.529e-12	7.875e-12	6.43e-12	1.0041e-11
-4.375	5.132e-12	1.0288e-11	4.671e-12	9.787e-12	4.931e-12	1.003e-11	5.672e-12	9.071e-12	6.521e-12	8.779e-12	5.706e-12	8.276e-12	6.645e-12	1.035e-11
-4.5	5.265e-12	1.0588e-11	5.037e-12	9.923e-12	4.936e-12	1.0344e-11	5.99e-12	9.423e-12	6.64e-12	9.144e-12	5.653e-12	8.383e-12	6.939e-12	1.0611e-11
-4.625	5.589e-12	1.0597e-11	5.064e-12	1.0462e-11	5.154e-12	1.0446e-11	5.763e-12	9.588e-12	6.587e-12	9.283e-12	5.923e-12	8.745e-12	6.912e-12	1.0904e-11
-4.75	5.336e-12	1.1022e-11	5.31e-12	1.0442e-11	5.119e-12	1.063e-11	6.466e-12	9.822e-12	7.008e-12	9.466e-12	6.126e-12	8.961e-12	7.053e-12	1.114e-11
-4.875	5.747e-12	1.0847e-11	5.112e-12	1.0922e-11	5.235e-12	1.0964e-11	6.428e-12	1.0064e-11	6.922e-12	9.626e-12	6.322e-12	9.214e-12	7.166e-12	1.1398e-11
-5	5.529e-12	1.1203e-11	5.497e-12	1.0836e-11	5.257e-12	1.1007e-11	6.501e-12	1.034e-11	7.119e-12	9.926e-12	6.488e-12	9.389e-12	7.502e-12	1.1654e-11

## Sheet: Fig. 3e
Strain (%)	mobility (cm2/Vs)	Vth (V)	SS (V/dec)
0	12.5	1.104	0.117
10	14.2	1.144	0.118
20	13.9	1.224	0.119
30	14.2	1.268	0.118
40	12.9	1.255	0.116
50	13.3	1.255	0.118
Rel.	13.1	1.297	0.129

## Sheet: Fig. 3f
Strain (%)	mobility (cm2/Vs)	Vth (V)	SS (V/dec)
0	12.1	1.09	0.131
10	12.6	1.155	0.135
20	10.7	1.152	0.133
30	10.6	1.19	0.128
40	10.2	1.27	0.126
50	11.8	1.408	0.122
Rel.	12.6	1.372	0.129

## Sheet: Fig. 3g
VG	ID 0	IG 0	ID 1	IG 1	ID 10	IG 10	ID 100	IG 100	ID 1000	IG 1000	ID 10000	IG 10000
-5	6.864e-12	1.9039e-11	7.048e-12	1.7885e-11	8.09e-12	1.6613e-11	8.313e-12	1.6956e-11	8.12e-12	1.4502e-11	8.398e-12	1.4767e-11
-4.875	6.453e-12	1.6643e-11	7.178e-12	1.5607e-11	7.142e-12	1.451e-11	7.81e-12	1.4265e-11	8.33e-12	1.2349e-11	8.01e-12	1.2596e-11
-4.75	6.23e-12	1.5458e-11	6.617e-12	1.4637e-11	7.399e-12	1.3237e-11	7.714e-12	1.3102e-11	7.959e-12	1.1467e-11	7.874e-12	1.1781e-11
-4.625	5.929e-12	1.5018e-11	6.643e-12	1.3953e-11	7.005e-12	1.2656e-11	7.436e-12	1.2474e-11	7.551e-12	1.087e-11	7.659e-12	1.1123e-11
-4.5	5.911e-12	1.4179e-11	6.281e-12	1.3372e-11	6.651e-12	1.2235e-11	7.225e-12	1.2016e-11	7.671e-12	1.0331e-11	7.353e-12	1.0553e-11
-4.375	5.474e-12	1.384e-11	5.952e-12	1.2823e-11	6.897e-12	1.143e-11	7.197e-12	1.1147e-11	7.09e-12	9.875e-12	7.274e-12	1.0094e-11
-4.25	5.405e-12	1.3285e-11	5.941e-12	1.2379e-11	5.984e-12	1.1428e-11	6.764e-12	1.0968e-11	7.26e-12	9.403e-12	7.019e-12	9.606e-12
-4.125	5.303e-12	1.2566e-11	5.505e-12	1.1843e-11	6.421e-12	1.0629e-11	6.624e-12	1.0502e-11	6.688e-12	9.01e-12	6.789e-12	9.175e-12
-4	4.879e-12	1.2403e-11	5.585e-12	1.1468e-11	5.599e-12	1.0452e-11	6.466e-12	9.914e-12	6.708e-12	8.615e-12	6.688e-12	8.81e-12
-3.875	4.86e-12	1.1749e-11	5.107e-12	1.1025e-11	5.979e-12	9.79e-12	6.068e-12	9.844e-12	6.679e-12	8.222e-12	6.316e-12	8.361e-12
-3.75	4.393e-12	1.1513e-11	4.959e-12	1.0625e-11	5.037e-12	9.776e-12	6.069e-12	9.078e-12	6.017e-12	7.814e-12	6.194e-12	7.983e-12
-3.625	4.381e-12	1.1026e-11	4.943e-12	1.0232e-11	5.269e-12	9.111e-12	5.713e-12	8.875e-12	6.261e-12	7.425e-12	6.005e-12	7.661e-12
-3.5	4.11e-12	1.0561e-11	4.387e-12	9.785e-12	4.73e-12	8.873e-12	5.515e-12	8.6e-12	5.766e-12	7.041e-12	5.694e-12	7.224e-12
-3.375	3.737e-12	1.0395e-11	4.478e-12	9.462e-12	4.542e-12	8.526e-12	5.417e-12	7.874e-12	5.544e-12	6.699e-12	5.622e-12	6.885e-12
-3.25	3.757e-12	9.778e-12	4.017e-12	9.048e-12	4.724e-12	7.84e-12	4.983e-12	7.868e-12	5.654e-12	6.38e-12	5.385e-12	6.516e-12
-3.125	3.346e-12	9.574e-12	3.735e-12	8.666e-12	4.083e-12	7.859e-12	4.979e-12	7.186e-12	5.009e-12	5.996e-12	5.165e-12	6.145e-12
-3	3.342e-12	9.041e-12	3.793e-12	8.303e-12	4.374e-12	7.093e-12	4.594e-12	7.019e-12	5.221e-12	5.666e-12	5.017e-12	5.809e-12
-2.875	2.85e-12	8.828e-12	3.256e-12	7.911e-12	3.524e-12	7.171e-12	4.542e-12	6.521e-12	4.824e-12	5.318e-12	4.713e-12	5.43e-12
-2.75	2.895e-12	8.276e-12	3.264e-12	7.553e-12	3.688e-12	6.553e-12	4.207e-12	6.28e-12	4.469e-12	5.045e-12	4.584e-12	5.097e-12
-2.625	2.481e-12	8.101e-12	2.897e-12	7.188e-12	3.495e-12	6.098e-12	3.972e-12	6.013e-12	4.666e-12	4.657e-12	4.38e-12	4.776e-12
-2.5	2.481e-12	7.467e-12	2.681e-12	6.811e-12	2.896e-12	6.022e-12	3.904e-12	5.33e-12	4.033e-12	4.377e-12	4.009e-12	4.338e-12
-2.375	2.154e-12	7.16e-12	2.717e-12	6.486e-12	2.973e-12	5.316e-12	3.465e-12	5.35e-12	4.11e-12	3.997e-12	3.939e-12	4.074e-12
-2.25	1.838e-12	6.935e-12	2.145e-12	6.112e-12	2.693e-12	5.324e-12	3.458e-12	4.589e-12	3.963e-12	3.661e-12	3.668e-12	3.663e-12
-2.125	1.776e-12	6.219e-12	2.032e-12	5.729e-12	2.617e-12	4.659e-12	3.053e-12	4.647e-12	3.356e-12	3.285e-12	3.501e-12	3.337e-12
-2	1.362e-12	6.242e-12	1.931e-12	5.419e-12	1.948e-12	4.775e-12	2.946e-12	3.953e-12	3.58e-12	2.964e-12	3.374e-12	3.005e-12
-1.875	1.293e-12	5.753e-12	1.468e-12	5.029e-12	2.423e-12	3.754e-12	2.731e-12	3.91e-12	3.162e-12	2.636e-12	2.984e-12	2.651e-12
-1.75	1.1e-12	5.173e-12	1.619e-12	4.7e-12	1.55e-12	3.921e-12	2.601e-12	3.252e-12	2.946e-12	2.342e-12	2.907e-12	2.318e-12
-1.625	6.5e-13	5.173e-12	1.153e-12	4.339e-12	1.621e-12	3.401e-12	2.185e-12	3.255e-12	3.025e-12	2e-12	2.677e-12	2.034e-12
-1.5	7e-13	4.627e-12	9.6e-13	3.967e-12	1.467e-12	2.919e-12	2.168e-12	2.558e-12	2.361e-12	1.617e-12	2.405e-12	1.607e-12
-1.375	3.04e-13	4.177e-12	8.96e-13	3.643e-12	8.59e-13	2.937e-12	1.785e-12	2.438e-12	2.493e-12	1.355e-12	2.255e-12	1.336e-12
-1.25	2.43e-13	3.996e-12	3.31e-13	3.231e-12	1.28e-12	2.185e-12	1.671e-12	1.981e-12	2.313e-12	1.035e-12	1.994e-12	1.012e-12
-1.125	8.5e-14	3.449e-12	3.32e-13	2.9e-12	4.15e-13	2.114e-12	1.261e-12	1.828e-12	1.828e-12	7.25e-13	1.773e-12	6.06e-13
-1	4.41e-13	3.349e-12	8.6e-14	2.527e-12	5.87e-13	1.696e-12	1.234e-12	1.152e-12	2.051e-12	3.83e-13	1.632e-12	3.02e-13
-0.875	3.62e-13	2.782e-12	3.12e-13	2.199e-12	4.72e-13	1.171e-12	8.87e-13	9.5e-13	1.367e-12	6.5e-14	1.249e-12	4.3e-14
-0.75	7.85e-13	2.539e-12	2.71e-13	1.846e-12	1.08e-13	1.189e-12	7.52e-13	6.84e-13	1.331e-12	2.67e-13	1.207e-12	3.56e-13
-0.625	9.52e-13	2.222e-12	7.65e-13	1.501e-12	1.01e-13	4.91e-13	6.16e-13	1.69e-13	1.202e-12	5.66e-13	9.72e-13	6.69e-13
-0.5	1.113e-12	1.638e-12	7.66e-13	1.157e-12	7.28e-13	5.9e-13	2.03e-13	1.77e-13	6.79e-13	8.68e-13	7.15e-13	9.98e-13
-0.375	1.557e-12	1.588e-12	1.046e-12	8.28e-13	4.58e-13	3.7e-14	1.61e-13	5.68e-13	9.42e-13	1.23e-12	5.61e-13	1.407e-12
-0.25	1.633e-12	1.098e-12	1.494e-12	4.28e-13	9.82e-13	2.71e-13	3.12e-13	6.72e-13	4.37e-13	1.66e-12	2.14e-13	1.745e-12
-0.125	1.91e-12	4.85e-13	1.419e-12	7.2e-14	9.39e-13	7.34e-13	7.54e-13	1.511e-12	5.16e-13	2.054e-12	5.02e-13	2.196e-12
0	3.522e-12	4.31e-13	2.561e-12	3.58e-13	1.663e-12	1.376e-12	6.366e-12	1.512e-12	9.298e-12	2.584e-12	1.0038e-11	2.613e-12
0.125	2.0089e-11	1.49e-13	1.4097e-11	8.01e-13	9.886e-12	1.347e-12	5.561e-11	2.185e-12	1.18589e-10	2.882e-12	1.49716e-10	3.001e-12
0.25	1.83433e-10	8.98e-13	1.4327e-10	1.323e-12	9.7909e-11	2.276e-12	4.38845e-10	2.662e-12	1.02584e-09	3.098e-12	1.50856e-09	3.237e-12
0.375	1.27824e-09	1.104e-12	1.15456e-09	1.468e-12	7.9104e-10	2.431e-12	2.61002e-09	2.96e-12	6.18544e-09	3.421e-12	9.26614e-09	3.502e-12
0.5	6.74482e-09	1.275e-12	6.49476e-09	1.864e-12	4.9478e-09	2.446e-12	1.13413e-08	2.895e-12	2.13531e-08	3.744e-12	3.14574e-08	3.841e-12
0.625	2.12731e-08	1.608e-12	2.13384e-08	2.176e-12	1.88548e-08	2.621e-12	3.55592e-08	3.528e-12	5.28964e-08	4.043e-12	7.45538e-08	4.151e-12
0.75	5.00293e-08	1.788e-12	5.03949e-08	2.515e-12	4.9952e-08	3.176e-12	8.30312e-08	3.526e-12	1.03645e-07	4.452e-12	1.39701e-07	4.48e-12
0.875	9.33384e-08	2.457e-12	9.40934e-08	2.893e-12	1.0125e-07	3.647e-12	1.58183e-07	3.992e-12	1.75436e-07	4.798e-12	2.31496e-07	4.78e-12
1	1.54269e-07	2.677e-12	1.55396e-07	3.211e-12	1.7596e-07	4.059e-12	2.72679e-07	4.474e-12	2.76965e-07	5.029e-12	3.59236e-07	5.19e-12
1.125	2.42012e-07	2.81e-12	2.43298e-07	3.479e-12	2.83679e-07	3.894e-12	4.34789e-07	4.659e-12	4.1841e-07	5.511e-12	5.39324e-07	5.424e-12
1.25	3.68098e-07	3.318e-12	3.6959e-07	3.88e-12	4.34998e-07	4.683e-12	6.61229e-07	4.836e-12	6.17693e-07	5.539e-12	7.91988e-07	5.815e-12
1.375	5.48681e-07	3.821e-12	5.50657e-07	4.246e-12	6.49634e-07	4.997e-12	9.74669e-07	5.49e-12	8.95361e-07	5.925e-12	1.13932e-06	6.182e-12
1.5	8.04571e-07	3.841e-12	8.07609e-07	4.509e-12	9.4917e-07	4.983e-12	1.39552e-06	5.579e-12	1.27545e-06	6.435e-12	1.60732e-06	6.392e-12
1.625	1.16021e-06	4.184e-12	1.16087e-06	4.833e-12	1.35829e-06	5.532e-12	1.95525e-06	5.74e-12	1.7915e-06	6.314e-12	2.22233e-06	6.825e-12
1.75	1.64621e-06	4.522e-12	1.64659e-06	5.231e-12	1.91159e-06	6.001e-12	2.68099e-06	6.495e-12	2.46659e-06	7.262e-12	3.00705e-06	7.178e-12
1.875	2.29635e-06	4.987e-12	2.29581e-06	5.58e-12	2.63753e-06	5.935e-12	3.58631e-06	6.598e-12	3.33843e-06	7.628e-12	3.98029e-06	7.402e-12
2	3.13804e-06	5.316e-12	3.13023e-06	5.939e-12	3.55977e-06	6.788e-12	4.69485e-06	6.934e-12	4.42769e-06	8.035e-12	5.15577e-06	7.774e-12
2.125	4.21065e-06	5.627e-12	4.19581e-06	6.276e-12	4.70944e-06	6.837e-12	6.01382e-06	7.476e-12	5.76452e-06	7.932e-12	6.54468e-06	8.079e-12
2.25	5.53574e-06	6.228e-12	5.50585e-06	6.67e-12	6.1113e-06	7.193e-12	7.54573e-06	7.528e-12	7.34428e-06	8.632e-12	8.13853e-06	8.381e-12
2.375	7.13897e-06	6.29e-12	7.07742e-06	6.985e-12	7.76902e-06	7.736e-12	9.28873e-06	8.186e-12	9.17849e-06	1.1132e-11	9.93008e-06	8.762e-12
2.5	9.01536e-06	6.658e-12	8.93159e-06	7.313e-12	9.68156e-06	7.552e-12	1.12432e-05	8.314e-12	1.12543e-05	8.503e-12	1.19018e-05	9.057e-12
2.625	1.11639e-05	7.235e-12	1.10369e-05	7.675e-12	1.18264e-05	8.038e-12	1.33905e-05	8.742e-12	1.35575e-05	8.983e-12	1.40448e-05	9.363e-12
2.75	1.35668e-05	7.413e-12	1.33868e-05	7.98e-12	1.4213e-05	8.32e-12	1.5758e-05	8.978e-12	1.60964e-05	1.0126e-11	1.63719e-05	9.671e-12
2.875	1.62235e-05	7.871e-12	1.59866e-05	8.352e-12	1.68258e-05	9.043e-12	1.83344e-05	9.291e-12	1.88323e-05	1.0995e-11	1.8844e-05	9.976e-12
3	1.91126e-05	8.037e-12	1.87888e-05	8.653e-12	1.9664e-05	9.28e-12	2.11138e-05	9.891e-12	2.17824e-05	1.1172e-11	2.14802e-05	1.0279e-11
3.125	2.22255e-05	8.429e-12	2.17974e-05	9.009e-12	2.27266e-05	9.394e-12	2.41131e-05	9.951e-12	2.49467e-05	1.187e-11	2.42684e-05	1.0614e-11
3.25	2.55567e-05	8.953e-12	2.50164e-05	9.432e-12	2.60043e-05	1.0209e-11	2.73265e-05	1.0302e-11	2.83297e-05	1.0983e-11	2.72262e-05	1.0986e-11
3.375	2.91066e-05	9.065e-12	2.84308e-05	9.693e-12	2.95098e-05	1.0031e-11	3.07857e-05	1.0879e-11	3.19279e-05	1.1969e-11	3.0333e-05	1.1225e-11
3.5	3.2893e-05	9.73e-12	3.20696e-05	1.0044e-11	3.3254e-05	1.0472e-11	3.44528e-05	1.0909e-11	3.5749e-05	1.2197e-11	3.36353e-05	1.1623e-11
3.625	3.69069e-05	9.741e-12	3.59244e-05	1.0418e-11	3.72195e-05	1.1206e-11	3.83438e-05	1.16e-11	3.9728e-05	1.3217e-11	3.70766e-05	1.1855e-11
3.75	4.11701e-05	1.0213e-11	3.99879e-05	1.072e-11	4.14478e-05	1.1183e-11	4.24771e-05	1.1778e-11	4.39724e-05	1.2913e-11	4.06609e-05	1.209e-11
3.875	4.56716e-05	1.0653e-11	4.42732e-05	1.1134e-11	4.59089e-05	1.1943e-11	4.68288e-05	1.2054e-11	4.84607e-05	1.2835e-11	4.44472e-05	1.2495e-11
4	5.04273e-05	1.0791e-11	4.87788e-05	1.1433e-11	5.06136e-05	1.1753e-11	5.14452e-05	1.2617e-11	5.31357e-05	1.2891e-11	4.8422e-05	1.2894e-11
4.125	5.5457e-05	1.1319e-11	5.35073e-05	1.1731e-11	5.56077e-05	1.2585e-11	5.63192e-05	1.2714e-11	5.8066e-05	1.3833e-11	5.25435e-05	1.3085e-11
4.25	6.07355e-05	1.1644e-11	5.84595e-05	1.218e-11	6.086e-05	1.2581e-11	6.14338e-05	1.3096e-11	6.32295e-05	1.4089e-11	5.69116e-05	1.3469e-11
4.375	6.62592e-05	1.2026e-11	6.36564e-05	1.2455e-11	6.63517e-05	1.3182e-11	6.67684e-05	1.3635e-11	6.84655e-05	1.5264e-11	6.13677e-05	1.3723e-11
4.5	7.20569e-05	1.2587e-11	6.90825e-05	1.2848e-11	7.21034e-05	1.3741e-11	7.23744e-05	1.3746e-11	7.39919e-05	1.4805e-11	6.60325e-05	1.3904e-11
4.625	7.81334e-05	1.2634e-11	7.47552e-05	1.321e-11	7.81295e-05	1.3667e-11	7.81689e-05	1.4446e-11	7.97437e-05	1.4975e-11	7.08504e-05	1.4494e-11
4.75	8.44766e-05	1.3214e-11	8.06528e-05	1.3529e-11	8.44071e-05	1.4428e-11	8.42599e-05	1.4572e-11	8.55826e-05	1.5925e-11	7.57396e-05	1.4673e-11
4.875	9.10694e-05	1.3615e-11	8.67737e-05	1.3987e-11	9.09625e-05	1.4603e-11	9.05719e-05	1.4811e-11	9.14667e-05	1.5343e-11	8.13738e-05	1.4981e-11
5	9.79211e-05	1.3743e-11	9.33087e-05	1.4374e-11	9.77402e-05	1.4756e-11	9.714e-05	1.5552e-11	9.7673e-05	1.5891e-11	8.6509e-05	1.5189e-11
5	9.78531e-05	1.3614e-11	9.33849e-05	1.4174e-11	9.76759e-05	1.4788e-11	9.71235e-05	1.5395e-11	9.77003e-05	1.6089e-11	8.62861e-05	1.5029e-11
4.875	9.0787e-05	1.3198e-11	8.69194e-05	1.3516e-11	9.06823e-05	1.4379e-11	9.03155e-05	1.4378e-11	9.15412e-05	1.5151e-11	8.08153e-05	1.4594e-11
4.75	8.39946e-05	1.2362e-11	8.05277e-05	1.2979e-11	8.39932e-05	1.335e-11	8.38063e-05	1.4112e-11	8.53268e-05	1.4322e-11	7.55142e-05	1.4115e-11
4.625	7.74837e-05	1.2109e-11	7.43586e-05	1.2362e-11	7.75418e-05	1.3224e-11	7.75486e-05	1.3421e-11	7.92541e-05	1.439e-11	7.03558e-05	1.3684e-11
4.5	7.12716e-05	1.1553e-11	6.8534e-05	1.1973e-11	7.13653e-05	1.2752e-11	7.15667e-05	1.2783e-11	7.34283e-05	1.416e-11	6.54174e-05	1.3212e-11
4.375	6.53404e-05	1.1037e-11	6.29675e-05	1.1516e-11	6.54978e-05	1.189e-11	6.58399e-05	1.2735e-11	6.77372e-05	1.3621e-11	6.06297e-05	1.2863e-11
4.25	5.97004e-05	1.0812e-11	5.76548e-05	1.1065e-11	5.98944e-05	1.1935e-11	6.03728e-05	1.2043e-11	6.23228e-05	1.3195e-11	5.58087e-05	1.2428e-11
4.125	5.43469e-05	1.0112e-11	5.25899e-05	1.0632e-11	5.46005e-05	1.0974e-11	5.52059e-05	1.1504e-11	5.71302e-05	1.2319e-11	5.14671e-05	1.1949e-11
4	4.92443e-05	9.745e-12	4.77452e-05	1.0219e-11	4.95349e-05	1.0839e-11	5.02508e-05	1.1376e-11	5.20911e-05	1.2312e-11	4.73065e-05	1.1683e-11
3.875	4.44339e-05	9.472e-12	4.31695e-05	9.779e-12	4.47562e-05	1.0341e-11	4.56015e-05	1.0707e-11	4.73095e-05	1.1864e-11	4.32948e-05	1.1195e-11
3.75	3.9888e-05	8.735e-12	3.88284e-05	9.443e-12	4.02622e-05	9.745e-12	4.11949e-05	1.0495e-11	4.2789e-05	1.1072e-11	3.95127e-05	1.087e-11
3.625	3.56025e-05	8.544e-12	3.47333e-05	9.002e-12	3.60038e-05	9.823e-12	3.70225e-05	9.947e-12	3.85002e-05	1.0717e-11	3.5868e-05	1.0494e-11
3.5	3.15646e-05	7.954e-12	3.08526e-05	8.575e-12	3.20208e-05	8.978e-12	3.31254e-05	9.602e-12	3.44408e-05	1.0771e-11	3.24334e-05	1.0156e-11
3.375	2.77632e-05	7.67e-12	2.71966e-05	8.203e-12	2.82651e-05	8.725e-12	2.94613e-05	9.244e-12	3.06074e-05	1.0328e-11	2.91705e-05	9.827e-12
3.25	2.42042e-05	7.316e-12	2.37475e-05	7.776e-12	2.47444e-05	8.611e-12	2.60155e-05	8.639e-12	2.70328e-05	9.778e-12	2.60602e-05	9.439e-12
3.125	2.08762e-05	6.807e-12	2.05167e-05	7.435e-12	2.14707e-05	7.838e-12	2.28193e-05	8.506e-12	2.36653e-05	9.39e-12	2.31486e-05	9.034e-12
3	1.777e-05	6.651e-12	1.75007e-05	6.994e-12	1.84123e-05	7.906e-12	1.98414e-05	7.826e-12	2.05141e-05	9.321e-12	2.037e-05	8.695e-12
2.875	1.49024e-05	6.097e-12	1.4701e-05	6.584e-12	1.55985e-05	7.001e-12	1.70902e-05	7.814e-12	1.7593e-05	8.626e-12	1.77593e-05	8.383e-12
2.75	1.2286e-05	5.66e-12	1.21443e-05	6.274e-12	1.30031e-05	6.922e-12	1.45551e-05	7.169e-12	1.48902e-05	8.475e-12	1.53144e-05	8.001e-12
2.625	9.94275e-06	5.555e-12	9.84889e-06	5.868e-12	1.06518e-05	6.425e-12	1.2235e-05	6.945e-12	1.24021e-05	8.047e-12	1.30275e-05	7.629e-12
2.5	7.88524e-06	4.861e-12	7.82927e-06	5.404e-12	8.57162e-06	6.074e-12	1.01338e-05	6.544e-12	1.01577e-05	7.627e-12	1.09317e-05	7.356e-12
2.375	6.13668e-06	4.564e-12	6.10633e-06	5.158e-12	6.75438e-06	5.914e-12	8.25202e-06	6.041e-12	8.15279e-06	7.092e-12	9.00873e-06	6.914e-12
2.25	4.6792e-06	4.375e-12	4.65876e-06	4.772e-12	5.21483e-06	5.099e-12	6.58927e-06	6.026e-12	6.42471e-06	6.8e-12	7.28321e-06	6.661e-12
2.125	3.48997e-06	3.704e-12	3.48636e-06	4.369e-12	3.93567e-06	5.14e-12	5.14778e-06	5.291e-12	4.94962e-06	6.447e-12	5.76634e-06	6.245e-12
2	2.55143e-06	3.64e-12	2.55119e-06	4.058e-12	2.9167e-06	4.448e-12	3.93324e-06	5.046e-12	3.73817e-06	6.063e-12	4.47422e-06	5.891e-12
1.875	1.82689e-06	3.061e-12	1.82983e-06	3.628e-12	2.11757e-06	4.146e-12	2.93377e-06	4.922e-12	2.76802e-06	5.795e-12	3.39427e-06	5.597e-12
1.75	1.28212e-06	2.615e-12	1.28793e-06	3.241e-12	1.50386e-06	4.146e-12	2.13791e-06	4.152e-12	2.00812e-06	5.261e-12	2.5191e-06	5.218e-12
1.625	8.84702e-07	2.598e-12	8.88847e-07	2.918e-12	1.04742e-06	3.305e-12	1.5187e-06	4.137e-12	1.42562e-06	5.001e-12	1.82806e-06	4.819e-12
1.5	6.00293e-07	2.176e-12	6.03448e-07	2.549e-12	7.15908e-07	3.416e-12	1.05433e-06	3.696e-12	9.9421e-07	4.523e-12	1.29662e-06	4.527e-12
1.375	3.99574e-07	1.535e-12	4.02983e-07	2.137e-12	4.79232e-07	3.034e-12	7.11792e-07	3.118e-12	6.81333e-07	4.165e-12	9.02447e-07	4.141e-12
1.25	2.60307e-07	1.397e-12	2.63952e-07	1.822e-12	3.12336e-07	2.32e-12	4.64526e-07	3e-12	4.58143e-07	3.824e-12	6.13858e-07	3.752e-12
1.125	1.6483e-07	8.41e-13	1.68604e-07	1.446e-12	1.95987e-07	2.137e-12	2.89479e-07	2.721e-12	2.99461e-07	3.362e-12	4.09161e-07	3.422e-12
1	9.88784e-08	5.7e-13	1.02736e-07	1.064e-12	1.14926e-07	1.881e-12	1.67265e-07	2.034e-12	1.8763e-07	3.125e-12	2.6461e-07	3.082e-12
0.875	5.31189e-08	3.43e-13	5.70697e-08	7.18e-13	5.93953e-08	1.167e-12	8.50907e-08	1.956e-12	1.09245e-07	2.708e-12	1.62201e-07	2.743e-12
0.75	2.2819e-08	3.84e-13	2.599e-08	3.64e-13	2.42083e-08	7.65e-13	3.50212e-08	1.665e-12	5.59274e-08	2.312e-12	8.98263e-08	2.423e-12
0.625	6.60229e-09	6.47e-13	8.1847e-09	1.05e-13	6.65883e-09	7.99e-13	1.01155e-08	8.62e-13	2.24841e-08	1.963e-12	4.03294e-08	2.065e-12
0.5	1.05866e-09	9.8e-13	1.47256e-09	4.14e-13	1.02911e-09	1.1e-14	1.82247e-09	7.68e-13	6.21371e-09	1.595e-12	1.27612e-08	1.633e-12
0.375	9.6337e-11	1.533e-12	1.47177e-10	9.36e-13	9.3446e-11	7e-15	1.88635e-10	4.8e-14	9.71449e-10	1.278e-12	2.34849e-09	1.331e-12
0.25	7.874e-12	1.866e-12	1.0717e-11	1.188e-12	6.698e-12	3.29e-13	1.2821e-11	1.97e-13	7.7823e-11	8.43e-13	2.1909e-10	8.79e-13
0.125	2.55e-12	1.921e-12	2.504e-12	1.44e-12	2.183e-12	9.81e-13	1.36e-12	2.18e-13	4.217e-12	5.11e-13	1.2019e-11	5.13e-13
0	2.274e-12	2.21e-12	2.059e-12	1.749e-12	1.152e-12	8.96e-13	7.99e-13	7.24e-13	1.9e-14	2.37e-13	7.36e-13	2.11e-13
-0.125	2.004e-12	2.648e-12	1.555e-12	2.09e-12	1.577e-12	1.598e-12	3.87e-13	7.23e-13	3.59e-13	7e-15	1.96e-13	2.2e-14
-0.25	1.681e-12	2.708e-12	1.641e-12	2.324e-12	1.034e-12	1.631e-12	3.49e-13	1.163e-12	1.05e-13	2.61e-13	1.95e-13	3.5e-13
-0.375	1.694e-12	3.35e-12	1.095e-12	2.702e-12	9.86e-13	2.042e-12	1.6e-14	1.521e-12	6.74e-13	6.15e-13	3.12e-13	5.73e-13
-0.5	1.261e-12	3.389e-12	1.137e-12	3.018e-12	4.67e-13	2.26e-12	2.75e-13	1.666e-12	8.67e-13	8.94e-13	5.1e-13	8.78e-13
-0.625	1.252e-12	4.073e-12	9.27e-13	3.32e-12	4.69e-13	2.764e-12	3.09e-13	2.32e-12	8.47e-13	1.203e-12	8.5e-13	1.238e-12
-0.75	8.13e-13	4.223e-12	3.72e-13	3.724e-12	3e-14	2.975e-12	6.64e-13	2.299e-12	1.332e-12	1.483e-12	9.29e-13	1.498e-12
-0.875	6.5e-13	4.425e-12	5.62e-13	3.977e-12	2.82e-13	3.492e-12	8.68e-13	2.97e-12	1.17e-12	1.84e-12	1.162e-12	1.826e-12
-1	5.37e-13	5.002e-12	3.4e-14	4.331e-12	4.7e-13	3.682e-12	1.152e-12	2.996e-12	1.587e-12	2.116e-12	1.365e-12	2.193e-12
-1.125	9.3e-14	5.123e-12	9.8e-14	4.718e-12	5.55e-13	3.879e-12	1.17e-12	3.636e-12	1.799e-12	2.406e-12	1.471e-12	2.502e-12
-1.25	8.8e-14	5.665e-12	1.13e-13	5.017e-12	3.82e-13	4.525e-12	1.591e-12	3.644e-12	1.773e-12	2.743e-12	1.842e-12	2.899e-12
-1.375	3.33e-13	5.895e-12	6.61e-13	5.402e-12	1.089e-12	4.37e-12	1.604e-12	4.311e-12	2.465e-12	3.074e-12	1.959e-12	3.143e-12
-1.5	4.45e-13	6.224e-12	5.43e-13	5.681e-12	9.16e-13	5.158e-12	1.995e-12	4.295e-12	2.255e-12	3.39e-12	2.22e-12	3.484e-12
-1.625	6.82e-13	6.666e-12	9.62e-13	6.009e-12	1.572e-12	5.12e-12	2.067e-12	4.904e-12	2.488e-12	3.701e-12	2.453e-12	3.851e-12
-1.75	1.001e-12	6.734e-12	1.342e-12	6.403e-12	1.385e-12	5.846e-12	2.458e-12	4.943e-12	3.003e-12	3.974e-12	2.612e-12	4.125e-12
-1.875	9.7e-13	7.403e-12	1.269e-12	6.678e-12	1.704e-12	5.834e-12	2.509e-12	5.5e-12	2.804e-12	4.272e-12	2.842e-12	4.489e-12
-2	1.423e-12	7.645e-12	1.864e-12	7.093e-12	1.735e-12	6.512e-12	2.813e-12	5.802e-12	3.445e-12	4.614e-12	2.909e-12	4.795e-12
-2.125	1.554e-12	7.96e-12	1.819e-12	7.385e-12	2.469e-12	6.522e-12	3.143e-12	5.944e-12	3.265e-12	4.956e-12	3.276e-12	5.16e-12
-2.25	1.907e-12	8.332e-12	2.003e-12	7.717e-12	2.224e-12	7.159e-12	3.152e-12	6.639e-12	3.496e-12	5.291e-12	3.48e-12	5.455e-12
-2.375	1.926e-12	8.622e-12	2.545e-12	8.079e-12	2.796e-12	7.25e-12	3.564e-12	6.589e-12	4.047e-12	5.564e-12	3.645e-12	5.797e-12
-2.5	2.313e-12	8.935e-12	2.365e-12	8.382e-12	3.015e-12	7.498e-12	3.58e-12	7.195e-12	3.891e-12	5.866e-12	3.985e-12	6.127e-12
-2.625	2.575e-12	9.137e-12	2.996e-12	8.722e-12	2.872e-12	8.238e-12	3.959e-12	7.285e-12	4.378e-12	6.176e-12	4.016e-12	6.397e-12
-2.75	2.594e-12	9.741e-12	2.806e-12	9.034e-12	3.567e-12	8.151e-12	4.06e-12	7.733e-12	4.457e-12	6.541e-12	4.333e-12	6.758e-12
-2.875	3.06e-12	9.855e-12	3.414e-12	9.421e-12	3.268e-12	8.851e-12	4.337e-12	8.107e-12	4.441e-12	6.898e-12	4.501e-12	7.066e-12
-3	3.137e-12	1.0335e-11	3.364e-12	9.723e-12	4.084e-12	8.797e-12	4.65e-12	8.243e-12	5.12e-12	7.151e-12	4.589e-12	7.387e-12
-3.125	3.338e-12	1.0756e-11	3.594e-12	1.0068e-11	3.66e-12	9.588e-12	4.69e-12	8.956e-12	4.964e-12	7.493e-12	4.97e-12	7.777e-12
-3.25	3.704e-12	1.0783e-11	4.137e-12	1.0447e-11	4.515e-12	9.406e-12	5.123e-12	8.859e-12	5.115e-12	7.812e-12	5.058e-12	8.049e-12
-3.375	3.872e-12	1.1435e-11	3.996e-12	1.0727e-11	4.159e-12	1.022e-11	5.171e-12	9.429e-12	5.702e-12	8.077e-12	5.349e-12	8.377e-12
-3.5	4.042e-12	1.1539e-11	4.507e-12	1.1091e-11	5.007e-12	1.0186e-11	5.391e-12	9.879e-12	5.448e-12	8.384e-12	5.582e-12	8.728e-12
-3.625	4.216e-12	1.2169e-11	4.64e-12	1.1429e-11	4.479e-12	1.0919e-11	5.753e-12	9.843e-12	6.056e-12	8.737e-12	5.662e-12	8.982e-12
-3.75	4.65e-12	1.2188e-11	4.658e-12	1.1715e-11	5.392e-12	1.0897e-11	5.743e-12	1.061e-11	6.128e-12	9.097e-12	5.996e-12	9.38e-12
-3.875	4.664e-12	1.2764e-11	5.275e-12	1.2088e-11	5.024e-12	1.1503e-11	6.175e-12	1.0581e-11	6.016e-12	9.261e-12	6.163e-12	9.662e-12
-4	5.036e-12	1.3033e-11	5.136e-12	1.2413e-11	6.008e-12	1.14e-11	6.328e-12	1.1038e-11	6.621e-12	9.693e-12	6.338e-12	9.979e-12
-4.125	5.112e-12	1.3346e-11	5.517e-12	1.2775e-11	5.461e-12	1.2203e-11	6.541e-12	1.1446e-11	6.445e-12	1.0018e-11	6.664e-12	1.0353e-11
-4.25	5.549e-12	1.363e-11	5.887e-12	1.3126e-11	6.173e-12	1.2097e-11	6.86e-12	1.1477e-11	6.908e-12	1.0283e-11	6.691e-12	1.0625e-11
-4.375	5.582e-12	1.4054e-11	5.783e-12	1.3404e-11	6.034e-12	1.2884e-11	6.907e-12	1.211e-11	7.216e-12	1.0637e-11	7.056e-12	1.0993e-11
-4.5	5.818e-12	1.4462e-11	6.347e-12	1.3761e-11	6.704e-12	1.2751e-11	7.258e-12	1.2269e-11	7.161e-12	1.0953e-11	7.247e-12	1.1319e-11
-4.625	6.212e-12	1.4545e-11	6.32e-12	1.4089e-11	6.31e-12	1.3609e-11	7.411e-12	1.2668e-11	7.837e-12	1.1226e-11	7.323e-12	1.1589e-11
-4.75	6.21e-12	1.5155e-11	6.505e-12	1.4431e-11	7.173e-12	1.3543e-11	7.6e-12	1.314e-11	7.682e-12	1.1553e-11	7.684e-12	1.1984e-11
-4.875	6.681e-12	1.5287e-11	7.054e-12	1.4788e-11	6.907e-12	1.4189e-11	7.981e-12	1.3129e-11	7.985e-12	1.1895e-11	7.828e-12	1.2239e-11
-5	6.761e-12	1.5681e-11	6.952e-12	1.5064e-11	7.634e-12	1.4162e-11	7.999e-12	1.3763e-11	8.26e-12	1.2165e-11	8.053e-12	1.2573e-11

## Sheet: Fig. 3h
VG	ID 0	IG 0	ID 1	IG 1	ID 10	IG 10	ID 100	IG 100	ID 1000	IG 1000	ID 10000	IG 10000
-5	6.964e-12	1.5681e-11	5.559e-12	1.4403e-11	5.568e-12	1.4854e-11	5.23e-12	1.5427e-11	6.996e-12	1.4358e-11	7.617e-12	1.4141e-11
-4.875	6.984e-12	1.3274e-11	5.379e-12	1.2035e-11	5.227e-12	1.2692e-11	4.882e-12	1.3611e-11	6.638e-12	1.2439e-11	7.206e-12	1.2442e-11
-4.75	6.555e-12	1.2661e-11	4.984e-12	1.1582e-11	5.011e-12	1.2216e-11	4.641e-12	1.2699e-11	6.13e-12	1.1928e-11	6.905e-12	1.1758e-11
-4.625	6.373e-12	1.2131e-11	4.801e-12	1.0613e-11	4.751e-12	1.131e-11	4.415e-12	1.2233e-11	6.113e-12	1.1122e-11	6.803e-12	1.1068e-11
-4.5	6.224e-12	1.1331e-11	4.565e-12	1.0385e-11	4.559e-12	1.1321e-11	4.197e-12	1.1747e-11	5.759e-12	1.0829e-11	6.471e-12	1.0769e-11
-4.375	5.854e-12	1.0996e-11	4.361e-12	9.893e-12	4.44e-12	1.0565e-11	4.019e-12	1.1227e-11	5.614e-12	1.041e-11	6.32e-12	1.0276e-11
-4.25	5.741e-12	1.0459e-11	4.063e-12	9.578e-12	4.364e-12	1.0547e-11	3.799e-12	1.1107e-11	5.413e-12	9.837e-12	6.191e-12	9.863e-12
-4.125	5.517e-12	1.0156e-11	3.965e-12	8.832e-12	4.148e-12	9.683e-12	3.625e-12	1.0449e-11	5.129e-12	9.706e-12	5.887e-12	9.668e-12
-4	5.303e-12	9.736e-12	3.732e-12	8.711e-12	3.767e-12	9.609e-12	3.439e-12	1.0266e-11	5.162e-12	9.094e-12	5.827e-12	9.105e-12
-3.875	5.029e-12	9.502e-12	3.532e-12	8.06e-12	3.56e-12	8.82e-12	3.269e-12	9.982e-12	4.793e-12	8.983e-12	5.5e-12	9.012e-12
-3.75	5.045e-12	9.019e-12	3.335e-12	7.959e-12	3.206e-12	8.7e-12	3.061e-12	9.491e-12	4.622e-12	8.29e-12	5.353e-12	8.616e-12
-3.625	4.676e-12	8.785e-12	3.176e-12	7.61e-12	3.039e-12	8.242e-12	2.892e-12	9.299e-12	4.59e-12	8.126e-12	5.252e-12	8.236e-12
-3.5	4.643e-12	8.342e-12	2.956e-12	7.237e-12	2.984e-12	7.955e-12	2.683e-12	8.877e-12	4.141e-12	8.008e-12	4.971e-12	8.134e-12
-3.375	4.226e-12	8.102e-12	2.8e-12	6.947e-12	3.039e-12	7.647e-12	2.527e-12	8.581e-12	4.203e-12	7.662e-12	4.872e-12	7.685e-12
-3.25	4.23e-12	7.68e-12	2.565e-12	6.547e-12	2.83e-12	7.639e-12	2.307e-12	8.445e-12	4.05e-12	7.441e-12	4.689e-12	7.47e-12
-3.125	3.824e-12	7.466e-12	2.603e-12	6.21e-12	2.575e-12	7.114e-12	2.167e-12	7.969e-12	3.755e-12	7.225e-12	4.44e-12	7.196e-12
-3	3.866e-12	7.089e-12	2.283e-12	6.179e-12	2.244e-12	6.977e-12	1.925e-12	7.726e-12	3.758e-12	6.644e-12	4.377e-12	6.768e-12
-2.875	3.455e-12	6.815e-12	2.139e-12	5.838e-12	1.906e-12	6.272e-12	1.884e-12	7.756e-12	3.347e-12	6.621e-12	4.069e-12	6.692e-12
-2.75	3.508e-12	6.459e-12	2.032e-12	5.271e-12	1.852e-12	6.155e-12	1.648e-12	7.092e-12	3.208e-12	6.325e-12	3.974e-12	6.24e-12
-2.625	3.22e-12	6.244e-12	1.686e-12	5.331e-12	1.632e-12	6.152e-12	1.468e-12	7.009e-12	3.136e-12	5.883e-12	3.824e-12	6.021e-12
-2.5	3.095e-12	5.877e-12	1.47e-12	4.642e-12	1.303e-12	5.5e-12	1.303e-12	6.635e-12	2.74e-12	5.864e-12	3.525e-12	5.855e-12
-2.375	2.654e-12	5.706e-12	1.306e-12	4.409e-12	1.515e-12	5.575e-12	1.13e-12	6.363e-12	2.805e-12	5.442e-12	3.521e-12	5.398e-12
-2.25	2.802e-12	5.226e-12	1.073e-12	4.255e-12	1.13e-12	5.01e-12	9.13e-13	6.223e-12	2.634e-12	5.077e-12	3.232e-12	5.324e-12
-2.125	2.302e-12	5.019e-12	9.42e-13	3.93e-12	1.051e-12	4.987e-12	7.52e-13	5.763e-12	2.353e-12	5.033e-12	3.043e-12	4.958e-12
-2	2.331e-12	4.68e-12	7.88e-13	3.766e-12	7.59e-13	4.406e-12	5.19e-13	5.705e-12	2.319e-12	4.472e-12	2.989e-12	4.622e-12
-1.875	1.933e-12	4.464e-12	5.9e-13	3.346e-12	3.23e-13	4.399e-12	4.06e-13	5.364e-12	1.898e-12	4.458e-12	2.68e-12	4.56e-12
-1.75	1.799e-12	4.019e-12	4.02e-13	3.306e-12	1.97e-13	3.646e-12	2.6e-13	5.124e-12	1.808e-12	3.961e-12	2.579e-12	4.105e-12
-1.625	1.467e-12	3.862e-12	3.6e-13	2.554e-12	8.4e-14	3.59e-12	1.53e-13	4.837e-12	1.507e-12	3.957e-12	2.37e-12	3.97e-12
-1.5	1.606e-12	3.547e-12	8.3e-14	2.839e-12	2.18e-13	3.308e-12	1.68e-13	4.359e-12	1.543e-12	3.456e-12	2.131e-12	3.734e-12
-1.375	1.202e-12	3.259e-12	1.98e-13	2.016e-12	1.92e-13	3.192e-12	3.49e-13	4.019e-12	1.211e-12	3.432e-12	2.098e-12	3.358e-12
-1.25	1.168e-12	3.13e-12	4.46e-13	2.222e-12	3.52e-13	2.712e-12	1.36e-13	3.783e-12	1.185e-12	3.036e-12	1.789e-12	3.257e-12
-1.125	8.67e-13	2.792e-12	5.24e-13	1.454e-12	7.89e-13	2.646e-12	7.78e-13	3.616e-12	1.099e-12	2.661e-12	1.682e-12	2.8e-12
-1	8.37e-13	2.483e-12	7.17e-13	1.578e-12	5.99e-13	2.234e-12	5.93e-13	3.408e-12	6.7e-13	2.69e-12	1.565e-12	2.582e-12
-0.875	6.58e-13	2.21e-12	8.3e-13	8.51e-13	1.089e-12	1.961e-12	1.043e-12	3.372e-12	7.14e-13	2.164e-12	1.257e-12	2.47e-12
-0.75	4e-13	1.91e-12	1.167e-12	9.96e-13	1.095e-12	1.48e-12	9.7e-13	2.417e-12	4.65e-13	1.951e-12	1.213e-12	2.014e-12
-0.625	1.95e-13	1.559e-12	1.384e-12	3.93e-13	1.319e-12	1.43e-12	1.403e-12	2.824e-12	1.73e-13	1.86e-12	9.45e-13	1.933e-12
-0.5	8.9e-14	1.4e-12	1.567e-12	3.79e-13	1.411e-12	1.128e-12	1.318e-12	2.051e-12	1.93e-13	1.363e-12	7.71e-13	1.571e-12
-0.375	2.95e-13	1.063e-12	1.75e-12	1.7e-13	1.476e-12	7.45e-13	1.673e-12	2.382e-12	1.49e-13	1.262e-12	6.99e-13	1.317e-12
-0.25	4.4e-13	8.45e-13	1.917e-12	2.11e-13	1.766e-12	5.62e-13	2.204e-12	1.762e-12	3.36e-13	1.054e-12	3.88e-13	1.12e-12
-0.125	5.43e-13	4.38e-13	2.091e-12	7.68e-13	2.041e-12	3.25e-13	2.133e-12	1.544e-12	4.88e-13	4.45e-13	2.18e-13	5.57e-13
0	9.09e-13	3.03e-13	2.414e-12	7e-13	2.279e-12	1.31e-13	2.716e-12	1.156e-12	1.78e-12	5.1e-13	1.658e-12	5.19e-13
0.125	8.99e-13	2.84e-13	2.766e-12	1.304e-12	3.192e-12	6.83e-13	6.514e-12	6.61e-13	1.5615e-11	1.91e-13	2.158e-11	1.51e-13
0.25	2.255e-12	4.23e-13	7.517e-12	1.325e-12	9.231e-12	6.54e-13	4.7347e-11	5.58e-13	1.51368e-10	5.5e-13	2.26728e-10	3.09e-13
0.375	1.2555e-11	7.34e-13	5.0321e-11	1.917e-12	6.2872e-11	1.093e-12	4.09108e-10	5.2e-14	1.05969e-09	6.67e-13	1.72083e-09	5.4e-13
0.5	9.9243e-11	1.174e-12	3.70481e-10	2.32e-12	4.70067e-10	1.36e-12	2.66743e-09	1.71e-13	6.13678e-09	7.35e-13	9.17237e-09	6.53e-13
0.625	6.41256e-10	1.436e-12	2.17456e-09	2.729e-12	2.79874e-09	1.434e-12	1.26205e-08	1.02e-13	2.31732e-08	1.17e-12	3.43086e-08	1.032e-12
0.75	3.97656e-09	1.679e-12	1.01415e-08	2.766e-12	1.28414e-08	1.803e-12	4.36849e-08	5.96e-13	6.79176e-08	1.15e-12	9.37543e-08	1.097e-12
0.875	1.70673e-08	1.991e-12	3.55294e-08	2.685e-12	4.36254e-08	1.946e-12	1.09893e-07	7.38e-13	1.54153e-07	1.486e-12	2.00336e-07	1.529e-12
1	5.38151e-08	2.092e-12	9.35226e-08	3.582e-12	1.09695e-07	1.97e-12	2.32834e-07	7.33e-13	3.03366e-07	1.929e-12	3.72358e-07	1.557e-12
1.125	1.28339e-07	2.295e-12	1.98086e-07	3.381e-12	2.33713e-07	2.75e-12	4.26958e-07	1.221e-12	5.27998e-07	2.133e-12	6.21513e-07	1.959e-12
1.25	2.61591e-07	2.76e-12	3.7128e-07	3.82e-12	4.29796e-07	2.759e-12	7.06893e-07	1.728e-12	8.43407e-07	2.248e-12	9.616e-07	2.21e-12
1.375	4.66117e-07	2.924e-12	6.23193e-07	3.79e-12	7.16038e-07	3.261e-12	1.08782e-06	1.508e-12	1.25788e-06	2.385e-12	1.40468e-06	2.645e-12
1.5	7.53501e-07	3.557e-12	9.6396e-07	4.439e-12	1.10482e-06	3.465e-12	1.57814e-06	2.098e-12	1.79446e-06	2.704e-12	1.97287e-06	2.654e-12
1.625	1.13544e-06	3.676e-12	1.39737e-06	4.583e-12	1.60564e-06	3.723e-12	2.19865e-06	2.407e-12	2.45988e-06	3.134e-12	2.67822e-06	2.956e-12
1.75	1.62151e-06	4.241e-12	1.94065e-06	4.436e-12	2.23777e-06	3.878e-12	2.95415e-06	2.534e-12	3.26494e-06	3.475e-12	3.53047e-06	3.119e-12
1.875	2.20749e-06	4.086e-12	2.59226e-06	5.374e-12	3.00893e-06	4.238e-12	3.85631e-06	2.931e-12	4.21844e-06	3.414e-12	4.54405e-06	3.563e-12
2	2.92867e-06	4.896e-12	3.34905e-06	5.607e-12	3.92709e-06	4.336e-12	4.91229e-06	3.171e-12	5.32991e-06	3.993e-12	5.72334e-06	3.731e-12
2.125	3.74045e-06	4.999e-12	4.22391e-06	5.792e-12	5.00102e-06	4.784e-12	6.13123e-06	3.269e-12	6.60626e-06	4.02e-12	7.07603e-06	4.015e-12
2.25	4.67564e-06	5.104e-12	5.20698e-06	5.783e-12	6.23811e-06	4.94e-12	7.52392e-06	3.751e-12	8.05561e-06	4.546e-12	8.61113e-06	4.376e-12
2.375	5.74155e-06	5.468e-12	6.29441e-06	6.012e-12	7.64834e-06	5.379e-12	9.09025e-06	3.85e-12	9.68343e-06	4.647e-12	1.03322e-05	4.462e-12
2.5	6.90957e-06	5.784e-12	7.50283e-06	6.388e-12	9.23553e-06	5.462e-12	1.08433e-05	4.106e-12	1.14935e-05	4.775e-12	1.2234e-05	4.753e-12
2.625	8.2267e-06	6.648e-12	8.8066e-06	6.07e-12	1.10086e-05	5.873e-12	1.27773e-05	4.345e-12	1.34995e-05	5.252e-12	1.4343e-05	4.959e-12
2.75	9.63732e-06	6.348e-12	1.02371e-05	6.482e-12	1.29634e-05	5.963e-12	1.49192e-05	4.675e-12	1.5703e-05	5.626e-12	1.66508e-05	5.437e-12
2.875	1.12271e-05	7.051e-12	1.17524e-05	6.817e-12	1.51246e-05	6.211e-12	1.72609e-05	5.097e-12	1.81117e-05	5.548e-12	1.91662e-05	5.691e-12
3	1.29009e-05	5.551e-12	1.33656e-05	7.427e-12	1.74925e-05	7.06e-12	1.98131e-05	5.128e-12	2.07298e-05	6.111e-12	2.18985e-05	5.854e-12
3.125	1.46748e-05	7.148e-12	1.51331e-05	7.983e-12	2.00729e-05	6.746e-12	2.25814e-05	5.615e-12	2.35643e-05	6.247e-12	2.48472e-05	6.309e-12
3.25	1.66981e-05	6.874e-12	1.70096e-05	8.639e-12	2.28628e-05	7.465e-12	2.55678e-05	5.859e-12	2.66237e-05	6.426e-12	2.80204e-05	6.415e-12
3.375	1.8819e-05	7.016e-12	1.9022e-05	7.351e-12	2.58805e-05	7.494e-12	2.87831e-05	6.02e-12	2.99069e-05	6.961e-12	3.14205e-05	6.761e-12
3.5	2.09149e-05	7.822e-12	2.10735e-05	1.0668e-11	2.91287e-05	8.067e-12	3.22316e-05	6.469e-12	3.3425e-05	7.012e-12	3.50635e-05	7.293e-12
3.625	2.31649e-05	9.746e-12	2.32434e-05	9.005e-12	3.26133e-05	8.215e-12	3.59172e-05	6.618e-12	3.71754e-05	7.45e-12	3.8945e-05	7.254e-12
3.75	2.55259e-05	7.704e-12	2.55107e-05	8.506e-12	3.63353e-05	8.228e-12	3.98469e-05	6.992e-12	4.11755e-05	7.831e-12	4.30673e-05	7.713e-12
3.875	2.79627e-05	8.879e-12	2.79248e-05	9.338e-12	4.0306e-05	8.88e-12	4.40296e-05	7.364e-12	4.5425e-05	7.815e-12	4.74461e-05	8.06e-12
4	3.0264e-05	8.7e-12	3.04162e-05	9.234e-12	4.45288e-05	8.704e-12	4.84582e-05	7.412e-12	4.99283e-05	8.363e-12	5.20791e-05	8.129e-12
4.125	3.32639e-05	8.703e-12	3.28929e-05	1.004e-11	4.90354e-05	9.524e-12	5.31826e-05	7.786e-12	5.47175e-05	8.659e-12	5.69962e-05	8.729e-12
4.25	3.46682e-05	8.56e-12	3.59995e-05	1.006e-11	5.37795e-05	9.655e-12	5.81387e-05	8.127e-12	5.97472e-05	8.778e-12	6.2152e-05	8.832e-12
4.375	3.82511e-05	1.0889e-11	3.81611e-05	9.262e-12	5.87873e-05	1.021e-11	6.33712e-05	8.302e-12	6.50412e-05	9.369e-12	6.75513e-05	9.499e-12
4.5	4.09525e-05	9.895e-12	4.08114e-05	1.0189e-11	6.40758e-05	1.0262e-11	6.88765e-05	9.006e-12	7.06129e-05	9.456e-12	7.32142e-05	9.764e-12
4.625	4.37072e-05	9.381e-12	4.37657e-05	1.002e-11	6.96342e-05	1.0401e-11	7.4651e-05	8.979e-12	7.64577e-05	9.875e-12	7.90433e-05	1.0468e-11
4.75	4.6735e-05	1.0674e-11	4.66141e-05	8.863e-12	7.54724e-05	1.1295e-11	8.07125e-05	9.362e-12	8.25776e-05	1.036e-11	8.50025e-05	1.0899e-11
4.875	5.08704e-05	1.1011e-11	4.96891e-05	1.124e-11	8.15839e-05	1.1095e-11	8.70379e-05	9.707e-12	8.89672e-05	1.0462e-11	9.15215e-05	1.1135e-11
5	5.5028e-05	1.35e-11	5.40057e-05	1.188e-11	8.79799e-05	1.1829e-11	9.36453e-05	9.94e-12	9.56273e-05	1.0955e-11	9.80882e-05	1.0855e-11
5	5.41182e-05	1.0439e-11	5.36292e-05	1.1137e-11	8.79188e-05	1.1912e-11	9.35738e-05	9.88e-12	9.55717e-05	1.092e-11	9.79984e-05	1.1141e-11
4.875	5.00078e-05	8.94e-12	5.01655e-05	1.0769e-11	8.13608e-05	1.0814e-11	8.67984e-05	9.668e-12	8.87491e-05	1.0384e-11	9.11409e-05	1.0667e-11
4.75	4.67995e-05	9.765e-12	4.68138e-05	1.0686e-11	7.50637e-05	1.0805e-11	8.0288e-05	8.761e-12	8.21852e-05	9.737e-12	8.46101e-05	1.0373e-11
4.625	4.41069e-05	9.693e-12	4.32085e-05	9.991e-12	6.90509e-05	1.0226e-11	7.40592e-05	8.554e-12	7.59029e-05	9.624e-12	7.83955e-05	9.603e-12
4.5	4.08922e-05	8.615e-12	4.115e-05	1.0317e-11	6.33532e-05	9.783e-12	6.81366e-05	8.197e-12	6.99085e-05	9.074e-12	7.23432e-05	9.37e-12
4.375	3.78209e-05	9.003e-12	3.73778e-05	1.0222e-11	5.79394e-05	9.576e-12	6.25036e-05	7.611e-12	6.42059e-05	8.723e-12	6.65581e-05	8.726e-12
4.25	3.4837e-05	8.061e-12	3.43496e-05	9.37e-12	5.28279e-05	8.785e-12	5.71694e-05	7.441e-12	5.87972e-05	8.451e-12	6.10585e-05	8.383e-12
4.125	3.18615e-05	9.004e-12	3.16571e-05	9.278e-12	4.79983e-05	8.744e-12	5.21234e-05	6.947e-12	5.36761e-05	7.815e-12	5.58389e-05	8.005e-12
4	2.91436e-05	7.287e-12	2.90726e-05	8.921e-12	4.34292e-05	8.164e-12	4.73381e-05	6.511e-12	4.88055e-05	7.558e-12	5.08628e-05	7.516e-12
3.875	2.65701e-05	6.927e-12	2.65133e-05	8.086e-12	3.91506e-05	7.919e-12	4.28486e-05	6.345e-12	4.42468e-05	7.289e-12	4.61835e-05	7.267e-12
3.75	2.37947e-05	7.363e-12	2.41698e-05	8.311e-12	3.51538e-05	7.609e-12	3.86304e-05	5.762e-12	3.99513e-05	6.763e-12	4.17797e-05	6.845e-12
3.625	2.17715e-05	7.56e-12	2.20135e-05	8.027e-12	3.14077e-05	6.883e-12	3.46811e-05	5.594e-12	3.59325e-05	6.649e-12	3.76428e-05	6.428e-12
3.5	1.97652e-05	6.776e-12	1.9889e-05	7.476e-12	2.79178e-05	6.861e-12	3.09859e-05	5.32e-12	3.21564e-05	6.15e-12	3.37567e-05	6.216e-12
3.375	1.76488e-05	6.496e-12	1.78736e-05	7.392e-12	2.46711e-05	6.29e-12	2.75436e-05	4.772e-12	2.86335e-05	5.843e-12	3.01188e-05	5.633e-12
3.25	1.57205e-05	5.884e-12	1.60137e-05	6.946e-12	2.167e-05	6.178e-12	2.43436e-05	4.697e-12	2.53615e-05	5.655e-12	2.67285e-05	5.484e-12
3.125	1.38604e-05	5.742e-12	1.42679e-05	7.011e-12	1.8901e-05	5.572e-12	2.13805e-05	4.34e-12	2.23237e-05	5.085e-12	2.35787e-05	5.155e-12
3	1.20771e-05	5.815e-12	1.25478e-05	6.362e-12	1.63548e-05	5.583e-12	1.86454e-05	3.906e-12	1.9514e-05	5.054e-12	2.06575e-05	4.731e-12
2.875	1.04342e-05	5.116e-12	1.09794e-05	6.244e-12	1.40285e-05	5.144e-12	1.61347e-05	3.815e-12	1.6932e-05	4.491e-12	1.79679e-05	4.56e-12
2.75	8.93366e-06	4.786e-12	9.53377e-06	5.935e-12	1.19149e-05	4.587e-12	1.38394e-05	3.242e-12	1.45663e-05	4.262e-12	1.54982e-05	4.191e-12
2.625	7.56483e-06	4.883e-12	8.15834e-06	5.232e-12	1.00045e-05	4.777e-12	1.17516e-05	3.116e-12	1.24109e-05	4.131e-12	1.32405e-05	3.813e-12
2.5	6.29722e-06	4.634e-12	6.90108e-06	5.216e-12	8.29447e-06	4.153e-12	9.86983e-06	2.917e-12	1.04618e-05	3.599e-12	1.11895e-05	3.65e-12
2.375	5.17656e-06	4.349e-12	5.73808e-06	4.888e-12	6.77438e-06	3.801e-12	8.18009e-06	2.561e-12	8.71108e-06	3.557e-12	9.3465e-06	3.243e-12
2.25	4.1971e-06	4.05e-12	4.67131e-06	4.398e-12	5.43779e-06	3.814e-12	6.68198e-06	2.109e-12	7.15101e-06	3.217e-12	7.69798e-06	2.899e-12
2.125	3.29262e-06	3.464e-12	3.73116e-06	4.372e-12	4.27414e-06	3.152e-12	5.36212e-06	2.075e-12	5.77253e-06	2.726e-12	6.23861e-06	2.825e-12
2	2.51799e-06	2.765e-12	2.89809e-06	3.784e-12	3.27784e-06	3.15e-12	4.21709e-06	1.641e-12	4.57159e-06	2.746e-12	4.96483e-06	2.438e-12
1.875	1.86286e-06	3.544e-12	2.18013e-06	3.819e-12	2.44034e-06	3.131e-12	3.23834e-06	1.355e-12	3.53991e-06	2.203e-12	3.86662e-06	2.025e-12
1.75	1.31743e-06	2.615e-12	1.57798e-06	3.378e-12	1.75023e-06	2.225e-12	2.41363e-06	1.136e-12	2.66651e-06	2.008e-12	2.93705e-06	1.922e-12
1.625	8.83519e-07	2.057e-12	1.08536e-06	3.082e-12	1.19901e-06	2.351e-12	1.73627e-06	7.41e-13	1.94316e-06	1.957e-12	2.16675e-06	1.522e-12
1.5	5.5368e-07	1.971e-12	7.00433e-07	2.96e-12	7.73733e-07	1.965e-12	1.19382e-06	5.96e-13	1.35845e-06	1.344e-12	1.54299e-06	1.273e-12
1.375	3.13846e-07	1.56e-12	4.15078e-07	2.556e-12	4.61099e-07	1.905e-12	7.75416e-07	3.3e-13	9.01744e-07	1.326e-12	1.05204e-06	1.124e-12
1.25	1.55557e-07	1.059e-12	2.18766e-07	1.947e-12	2.46343e-07	1.185e-12	4.66158e-07	2.7e-14	5.58329e-07	1.098e-12	6.77237e-07	6.8e-13
1.125	6.35795e-08	8.83e-13	9.80555e-08	2.04e-12	1.1308e-07	1.328e-12	2.52584e-07	2.8e-13	3.15436e-07	7.08e-13	4.038e-07	3.96e-13
1	1.94597e-08	5.45e-13	3.4591e-08	1.547e-12	4.17099e-08	5.96e-13	1.17897e-07	4.46e-13	1.56124e-07	3.52e-13	2.15669e-07	3.26e-13
0.875	4.00005e-09	1.18e-13	8.7354e-09	1.049e-12	1.11332e-08	3.85e-13	4.44407e-08	9.36e-13	6.41553e-08	2.16e-13	9.81411e-08	1.39e-13
0.75	5.09976e-10	1.1e-13	1.38261e-09	1.091e-12	1.95393e-09	2.69e-13	1.22418e-08	1.225e-12	2.00672e-08	1.07e-13	3.51532e-08	4.27e-13
0.625	4.0359e-11	3.6e-13	1.40629e-10	2.67e-13	2.14766e-10	1.53e-13	2.19825e-09	1.317e-12	4.29116e-09	5.52e-13	8.85102e-09	6.09e-13
0.5	3.206e-12	5.51e-13	1.1924e-11	3.78e-13	1.7357e-11	5.79e-13	2.51444e-10	1.881e-12	5.93196e-10	6.22e-13	1.37144e-09	9.88e-13
0.375	1.001e-12	7.8e-13	2.936e-12	2.92e-13	3.158e-12	3.9e-13	2.0029e-11	2.132e-12	5.0814e-11	8.95e-13	1.32862e-10	1.311e-12
0.25	4.37e-13	1.147e-12	2.298e-12	2.12e-13	2.421e-12	9.4e-13	3.051e-12	2.116e-12	3.442e-12	1.189e-12	7.921e-12	1.648e-12
0.125	4.96e-13	1.262e-12	1.762e-12	1.04e-13	1.907e-12	8.31e-13	2.04e-12	2.469e-12	6.7e-13	1.556e-12	5.1e-14	1.588e-12
0	5.71e-13	1.636e-12	1.684e-12	8.27e-13	1.738e-12	1.492e-12	1.843e-12	2.628e-12	1.46e-13	1.525e-12	3.67e-13	1.971e-12
-0.125	1.73e-13	1.816e-12	1.756e-12	7.32e-13	1.63e-12	1.452e-12	1.659e-12	2.67e-12	2.5e-13	2.027e-12	5.83e-13	2.044e-12
-0.25	1.55e-13	2.153e-12	1.755e-12	1.047e-12	1.37e-12	1.994e-12	1.492e-12	3.102e-12	1.27e-13	2.031e-12	7.77e-13	2.228e-12
-0.375	2.59e-13	2.224e-12	1.352e-12	1.177e-12	1.052e-12	2.115e-12	1.346e-12	3.317e-12	3.28e-13	2.233e-12	8.78e-13	2.582e-12
-0.5	2.25e-13	2.652e-12	1.237e-12	1.692e-12	7.88e-13	2.422e-12	1.146e-12	3.411e-12	3.42e-13	2.653e-12	1.159e-12	2.702e-12
-0.625	6.27e-13	2.823e-12	1.071e-12	2.01e-12	1.101e-12	2.728e-12	9.73e-13	3.913e-12	5.82e-13	2.651e-12	1.194e-12	3.121e-12
-0.75	5.65e-13	3.202e-12	7.01e-13	2.078e-12	6.49e-13	2.663e-12	8.16e-13	3.946e-12	6.01e-13	3.201e-12	1.508e-12	3.169e-12
-0.875	9.38e-13	3.386e-12	5.16e-13	2.38e-12	6.77e-13	3.11e-12	6.29e-13	4.245e-12	9.92e-13	3.152e-12	1.57e-12	3.63e-12
-1	9.4e-13	3.694e-12	5.46e-13	2.594e-12	1.88e-13	3.221e-12	4.85e-13	4.625e-12	1.008e-12	3.509e-12	1.762e-12	3.742e-12
-1.125	1.364e-12	3.908e-12	4e-15	2.889e-12	4.2e-14	3.765e-12	3.14e-13	4.692e-12	1.27e-12	3.799e-12	2.03e-12	3.924e-12
-1.25	1.322e-12	4.29e-12	1.4e-13	3.273e-12	2.1e-14	4.019e-12	1.44e-13	5.143e-12	1.579e-12	3.876e-12	2.046e-12	4.36e-12
-1.375	1.797e-12	4.423e-12	1.77e-13	3.312e-12	3.32e-13	4.229e-12	5.6e-14	5.294e-12	1.448e-12	4.459e-12	2.361e-12	4.418e-12
-1.5	1.706e-12	4.788e-12	1.2e-14	3.658e-12	6.37e-13	4.523e-12	2.14e-13	5.45e-12	1.819e-12	4.491e-12	2.444e-12	4.793e-12
-1.625	1.986e-12	5.079e-12	4.85e-13	3.901e-12	4.45e-13	4.938e-12	3.69e-13	5.907e-12	1.927e-12	4.772e-12	2.565e-12	5.053e-12
-1.75	2.111e-12	5.272e-12	5.11e-13	4.279e-12	7.45e-13	4.863e-12	5.68e-13	6.04e-12	1.986e-12	5.19e-12	2.841e-12	5.17e-12
-1.875	2.295e-12	5.574e-12	8.97e-13	4.425e-12	7.57e-13	5.111e-12	7.42e-13	6.221e-12	2.389e-12	5.173e-12	2.889e-12	5.614e-12
-2	2.464e-12	5.828e-12	1.054e-12	4.731e-12	1.013e-12	5.359e-12	8.77e-13	6.658e-12	2.378e-12	5.589e-12	3.136e-12	5.712e-12
-2.125	2.678e-12	6.134e-12	1.459e-12	4.914e-12	1.207e-12	6.08e-12	1.05e-12	6.732e-12	2.539e-12	5.904e-12	3.377e-12	6.002e-12
-2.25	2.904e-12	6.323e-12	1.285e-12	5.497e-12	1.524e-12	5.937e-12	1.235e-12	7.154e-12	2.925e-12	5.929e-12	3.447e-12	6.379e-12
-2.375	3.078e-12	6.7e-12	1.68e-12	5.356e-12	1.772e-12	6.464e-12	1.388e-12	7.396e-12	2.892e-12	6.439e-12	3.731e-12	6.422e-12
-2.5	3.254e-12	6.972e-12	1.666e-12	5.921e-12	1.935e-12	6.354e-12	1.548e-12	7.596e-12	3.234e-12	6.521e-12	3.774e-12	6.875e-12
-2.625	3.522e-12	7.181e-12	2.03e-12	6.184e-12	1.981e-12	6.917e-12	1.719e-12	8.008e-12	3.465e-12	6.681e-12	3.938e-12	7.009e-12
-2.75	3.478e-12	7.509e-12	2.212e-12	6.288e-12	2.041e-12	6.834e-12	1.926e-12	8.082e-12	3.356e-12	7.197e-12	4.213e-12	7.216e-12
-2.875	3.896e-12	7.726e-12	2.474e-12	6.79e-12	2.33e-12	7.411e-12	2.111e-12	8.325e-12	3.702e-12	7.215e-12	4.244e-12	7.689e-12
-3	3.882e-12	8.103e-12	2.589e-12	7.02e-12	2.402e-12	7.589e-12	2.269e-12	8.707e-12	3.756e-12	7.625e-12	4.533e-12	7.75e-12
-3.125	4.313e-12	8.242e-12	2.508e-12	7.294e-12	2.566e-12	7.723e-12	2.436e-12	8.788e-12	3.912e-12	7.969e-12	4.675e-12	8.066e-12
-3.25	4.253e-12	8.63e-12	2.986e-12	7.189e-12	3.113e-12	8.1e-12	2.609e-12	9.244e-12	4.201e-12	7.986e-12	4.747e-12	8.353e-12
-3.375	4.533e-12	8.839e-12	3.006e-12	7.708e-12	3.272e-12	8.602e-12	2.796e-12	9.428e-12	4.249e-12	8.468e-12	5.075e-12	8.449e-12
-3.5	4.635e-12	9.074e-12	3.122e-12	7.832e-12	3.56e-12	8.731e-12	2.964e-12	9.561e-12	4.659e-12	8.458e-12	5.118e-12	8.911e-12
-3.625	4.949e-12	9.373e-12	3.288e-12	8.427e-12	3.459e-12	9.299e-12	3.101e-12	1.0046e-11	4.554e-12	8.981e-12	5.328e-12	9.035e-12
-3.75	4.995e-12	9.642e-12	3.572e-12	8.494e-12	3.611e-12	9.029e-12	3.167e-12	1.0101e-11	4.833e-12	9.112e-12	5.54e-12	9.299e-12
-3.875	5.256e-12	9.966e-12	3.743e-12	8.738e-12	3.547e-12	9.543e-12	3.421e-12	1.0418e-11	5.134e-12	9.213e-12	5.626e-12	9.704e-12
-4	5.509e-12	1.0146e-11	3.804e-12	9.392e-12	3.79e-12	9.359e-12	3.619e-12	1.0819e-11	5.014e-12	9.785e-12	5.895e-12	9.771e-12
-4.125	5.537e-12	1.0508e-11	4.235e-12	9.187e-12	3.982e-12	9.916e-12	3.781e-12	1.0863e-11	5.457e-12	9.774e-12	5.983e-12	1.0183e-11
-4.25	5.876e-12	1.0682e-11	4.461e-12	9.856e-12	4.232e-12	1.0463e-11	3.927e-12	1.1181e-11	5.523e-12	1.0137e-11	6.144e-12	1.0399e-11
-4.375	5.947e-12	1.1095e-11	4.486e-12	9.717e-12	4.443e-12	1.049e-11	4.141e-12	1.1491e-11	5.597e-12	1.0516e-11	6.42e-12	1.0557e-11
-4.5	6.197e-12	1.1223e-11	4.611e-12	1.0181e-11	4.814e-12	1.099e-11	4.291e-12	1.1648e-11	5.962e-12	1.0507e-11	6.451e-12	1.0973e-11
-4.625	6.265e-12	1.1617e-11	4.753e-12	1.0305e-11	4.981e-12	1.1131e-11	4.49e-12	1.2126e-11	5.968e-12	1.0961e-11	6.708e-12	1.1039e-11
-4.75	6.64e-12	1.1748e-11	4.87e-12	1.0762e-11	5.123e-12	1.1544e-11	4.649e-12	1.2205e-11	6.121e-12	1.1242e-11	6.892e-12	1.138e-11
-4.875	6.549e-12	1.2178e-11	5.305e-12	1.1145e-11	5.327e-12	1.1546e-11	4.827e-12	1.2497e-11	6.493e-12	1.1313e-11	6.968e-12	1.1694e-11
-5	6.99e-12	1.2336e-11	5.319e-12	1.1235e-11	5.22e-12	1.1898e-11	4.983e-12	1.2907e-11	6.398e-12	1.1801e-11	7.252e-12	1.1773e-11

## Sheet: Fig. 3i
mobility (cm2/Vs)	Vth (V)	SS (V/dec)
11.024	1.5	0.14315
11.3622	1.2	0.14883
11.7829	1.1	0.1487
11.8529	0.8	0.11743
11.797	0.1	0.2473
11.5658	1.8	0.14117
12.9751	1.4	0.08032
8.10602	1.5	0.14399
9.94105	1.6	0.1107
12.4805	1.7	0.1988
13.5272	1.7	0.14712
14.9581	2.1	0.1083
13.719	0.7	0.10682
12.0711	0.9	0.1101
10.0903	1.4	0.13926
11.7603	1.63	0.15323
16.4789	1.4	0.11739
14.6109	1.2	0.13634
15.8033	1.5	0.13447
11.7636	1.6	0.11218
11.864	1.4	0.12753
13.4685	1.2	0.13499
13.0742	1.2	0.12851
12.645	1.1	0.1287
13.0742	1.5	0.12851
12.6469	1.2	0.13465
12.1307	0.8	0.13054
10.8304	0.4	0.13546
14.1846	0.2	0.12752
12.4635	2.1	0.11745
13.5272	1.4	0.14712
14.9581	1.2	0.1083
13.719	1.1	0.10682
12.0711	1.4	0.1101
10.0903	1.2	0.13926
11.7603	1.7	0.15323
16.4789	2.1	0.11739
14.6109	0.7	0.13634
15.8033	0.9	0.13447
11.7636	1.4	0.11218
11.864	1.63	0.14315
13.4685	1.4	0.14883
13.0742	1.2	0.1487
12.645	1.5	0.11743
13.0742	1.6	0.2473
12.6469	1.4	0.14117
12.1307	1.2	0.08032
10.8304	1.2	0.14399
14.1846	1.1	0.1107
12.4635	1.5	0.1988

## Sheet: Fig. 3j
mobility (cm2/Vs)	Vth (V)	SS (V/dec)
14.8299	1.4	0.11398
8.6111	1.2	0.11796
10.9655	1.1	0.1792
15.7511	0.4	0.17967
13.6289	0.2	0.15042
16.1791	0.3	0.19477
15.1029	-0.4	0.09339
15.0159	-0.2	0.17355
16.8201	-0.6	0.14073
14.1518	1.1	0.14055
12.9188	1.4	0.18015
13.9753	0.8	0.19167
11.667	1.1	0.1906
16.8334	0.9	0.174
11.6584	0.9	0.11844
10.9868	0.7	0.1532
11.3473	0.8	0.1941
13.0371	0.9	0.18158
18.3067	0.4	0.19463
11.6625	0.12	0.19882
11.833	0.3	0.08759
9.82182	0.7	0.08083
8.44122	0.5	0.12814
11.0589	0.1	0.13418
14.4797	-0.1	0.12599
13.3173	1.7	0.11796
14.7766	0.4	0.11811
12.8798	0.4	0.11561
13.259	0.5	0.13538
14.2054	0.9	0.11775
14.8299	1.2	0.11398
8.6111	0	0.11796
10.9655	1.6	0.1792
15.7511	1.74	0.17967
13.6289	1.2	0.15042
16.1791	1.4	0.19477
15.1029	1.3	0.09339
15.0159	1.4	0.17355
16.8201	1.5	0.14073
14.1518	1.5	0.14055
12.9188	1.1	0.18015
13.9753	1.2	0.19167
11.667	1.6	0.1906
16.8334	1.2	0.174
11.6584	1.7	0.11844
10.9868	1.2	0.1532
11.3473	0.8	0.1941
13.0371	0.9	0.18158
18.3067	1.1	0.19463
11.6625	1	0.19882
