# Supplementary material for: Full integration of highly stretchable inorganic transistors and circuits within molecular-tailored elastic substrates on a large scale
Source: Nat Commun. 2024 Apr 1;15:2814. doi: 10.1038/s41467-024-47184-w (PMC10985077; doi:10.1038/s41467-024-47184-w)
Supplement: Supplementary file 3 — Source Data [file 41467_2024_47184_MOESM3_ESM.zip › Source_Data_naturecomm_fig4.xlsx]

## Sheet: Fig. 4a
VG	ID1(0%)	ID1(15%)	ID1(30%)	ID1(50%)	ID2(0%)	ID2(15%)	ID2(30%)	ID2(50%)	ID3(0%)	ID3(15%)	ID3(30%)	ID3(50%)	ID4(0%)	ID4(15%)	ID4(30%)	ID4(50%)	ID5(0%)	ID5(15%)	ID5(30%)	ID5(50%)	ID6(0%)	ID6(15%)	ID6(30%)	ID6(50%)	ID7(0%)	ID7(15%)	ID7(30%)	ID7(50%)	ID8(0%)	ID8(15%)	ID8(30%)	ID8(50%)	ID9(0%)	ID9(15%)	ID9(30%)	ID9(50%)	ID10(0%)	ID10(15%)	ID10(30%)	ID10(50%)	ID11(0%)	ID11(15%)	ID11(30%)	ID11(50%)	ID12(0%)	ID12(15%)	ID12(30%)	ID12(50%)
-5	4.0217e-11	8.3413e-11	7.9153e-11	1.55254e-10	2.2949e-11	7.5633e-11	5.8812e-11	2.29403e-10	3.2121e-11	1.09725e-10	9.5605e-11	1.06121e-10	2.0977e-11	1.7732e-10	1.69248e-10	1.32471e-10	7.8135e-11	1.16821e-10	9.9941e-11	8.2055e-11	3.51768e-10	5.64016e-10	4.03377e-10	1.09149e-10	1.5988e-11	5.2009e-11	3.5734e-11	9.9098e-11	5.0385e-11	4.623e-11	6.6731e-11	8.939e-11	1.8365e-11	5.2316e-11	4.4847e-11	5.5577e-11	4.939e-12	2.2293e-11	2.0209e-11	2.741e-12	1.95623e-10	2.47965e-10	1.6099e-10	1.11315e-10	6.6526e-11	7.107e-12	4.267e-12	4.6148e-11
-4.875	3.5917e-11	7.4054e-11	7.2863e-11	1.46156e-10	2.4251e-11	7.7186e-11	6.0141e-11	2.246e-10	3.6736e-11	1.14164e-10	9.9821e-11	1.14523e-10	1.839e-11	1.72603e-10	1.65135e-10	1.28892e-10	7.1699e-11	1.0568e-10	9.3171e-11	7.4891e-11	3.59352e-10	4.97267e-10	3.8952e-10	1.01844e-10	1.0495e-11	5.0562e-11	3.4368e-11	9.4193e-11	4.8152e-11	4.4275e-11	6.5653e-11	8.4419e-11	1.6676e-11	5.6444e-11	4.1918e-11	5.6157e-11	2.817e-12	1.8828e-11	1.7179e-11	1.149e-12	1.8562e-10	2.37453e-10	1.57667e-10	1.05962e-10	7.0153e-11	1.0428e-11	7.923e-12	4.8442e-11
-4.75	3.1682e-11	6.6157e-11	6.594e-11	1.36948e-10	2.4426e-11	7.8746e-11	6.1621e-11	2.19649e-10	4.1166e-11	1.16001e-10	1.05305e-10	1.19879e-10	1.406e-11	1.65743e-10	1.59939e-10	1.23251e-10	6.5738e-11	9.4466e-11	8.7641e-11	6.7434e-11	2.9361e-10	4.81331e-10	3.83514e-10	8.1706e-11	3.166e-12	4.6793e-11	3.1913e-11	8.8116e-11	4.5476e-11	4.1662e-11	6.4041e-11	7.8974e-11	1.6328e-11	6.1072e-11	3.9428e-11	5.6367e-11	3.06e-13	1.6236e-11	1.4821e-11	4.62e-13	1.74406e-10	2.274e-10	1.52983e-10	1.01577e-10	7.4077e-11	1.4121e-11	1.1435e-11	5.0106e-11
-4.625	2.7378e-11	5.7642e-11	5.8171e-11	1.27184e-10	2.6531e-11	8.0455e-11	6.4865e-11	2.16358e-10	4.5641e-11	1.22068e-10	1.1102e-10	1.24902e-10	8.515e-12	1.58316e-10	1.50593e-10	1.16217e-10	5.9778e-11	8.3793e-11	8.2804e-11	5.9761e-11	2.56181e-10	4.08388e-10	3.08883e-10	7.4951e-11	4.182e-12	4.1908e-11	2.9536e-11	8.1204e-11	4.2277e-11	3.6982e-11	6.0583e-11	7.4111e-11	1.7379e-11	6.6477e-11	3.7247e-11	5.6071e-11	2.224e-12	1.3732e-11	1.2613e-11	2.209e-12	1.63721e-10	2.14809e-10	1.46271e-10	9.722e-11	7.9119e-11	1.853e-11	1.5479e-11	5.084e-11
-4.5	2.3155e-11	4.9723e-11	5.0851e-11	1.18368e-10	2.7029e-11	8.4549e-11	6.7179e-11	2.14406e-10	5.0748e-11	1.26653e-10	1.15334e-10	1.29121e-10	2.955e-12	1.50367e-10	1.43271e-10	1.09914e-10	5.3886e-11	7.421e-11	7.6045e-11	5.2662e-11	1.9186e-10	3.6152e-10	2.43258e-10	6.483e-11	1.021e-11	3.6581e-11	2.6042e-11	7.396e-11	3.8507e-11	3.2774e-11	5.6347e-11	6.9379e-11	1.8306e-11	7.027e-11	3.4722e-11	5.4102e-11	5.098e-12	1.0078e-11	1.0101e-11	4.113e-12	1.54197e-10	2.02723e-10	1.38341e-10	9.3823e-11	8.3911e-11	2.4564e-11	1.8335e-11	5.2437e-11
-4.375	1.9467e-11	4.174e-11	4.5282e-11	1.092e-10	2.8618e-11	8.6601e-11	7.0713e-11	2.12576e-10	5.457e-11	1.3173e-10	1.20305e-10	1.34202e-10	2.378e-12	1.40654e-10	1.35265e-10	1.01627e-10	4.7967e-11	6.4918e-11	6.886e-11	4.5215e-11	2.04837e-10	2.67973e-10	2.15837e-10	5.6448e-11	1.5263e-11	3.1893e-11	2.2765e-11	6.9012e-11	3.4904e-11	2.8905e-11	5.1696e-11	6.4546e-11	2.0823e-11	7.5662e-11	3.1891e-11	5.1567e-11	7.909e-12	6.858e-12	7.872e-12	5.814e-12	1.42227e-10	1.92544e-10	1.30665e-10	8.9312e-11	8.9685e-11	2.9369e-11	2.1559e-11	5.4279e-11
-4.25	1.5837e-11	3.363e-11	3.8565e-11	1.0003e-10	2.9751e-11	8.9539e-11	7.383e-11	2.11408e-10	5.7687e-11	1.36271e-10	1.25311e-10	1.36773e-10	8.091e-12	1.30542e-10	1.26383e-10	9.3048e-11	4.1879e-11	5.5606e-11	6.0594e-11	3.7513e-11	1.54508e-10	2.21772e-10	2.10766e-10	4.5371e-11	2.41e-11	2.5477e-11	1.8981e-11	6.2119e-11	2.9738e-11	2.41e-11	4.725e-11	5.9426e-11	2.38e-11	8.1319e-11	2.8393e-11	4.825e-11	1.0607e-11	3.543e-12	5.552e-12	7.57e-12	1.31031e-10	1.81173e-10	1.22906e-10	8.4092e-11	9.4754e-11	3.3979e-11	2.4873e-11	5.6419e-11
-4.125	1.1762e-11	2.6889e-11	3.1385e-11	9.2295e-11	3.2704e-11	9.2104e-11	7.6345e-11	2.11371e-10	6.1986e-11	1.39485e-10	1.29563e-10	1.40016e-10	1.3352e-11	1.2005e-10	1.1806e-10	8.4939e-11	3.548e-11	4.5365e-11	5.2131e-11	2.9862e-11	1.16992e-10	1.87801e-10	1.69271e-10	2.6736e-11	2.9639e-11	1.849e-11	1.4105e-11	5.6015e-11	2.3646e-11	2.0113e-11	4.2222e-11	5.3938e-11	2.7226e-11	8.6512e-11	2.4708e-11	4.4508e-11	1.3241e-11	3.68e-13	3.086e-12	9.261e-12	1.20461e-10	1.69621e-10	1.15952e-10	7.8106e-11	9.86e-11	3.9001e-11	2.8554e-11	5.7818e-11
-4	8.292e-12	1.8324e-11	2.5118e-11	8.4207e-11	3.4607e-11	9.3594e-11	7.9235e-11	2.11859e-10	6.6083e-11	1.43718e-10	1.33423e-10	1.42025e-10	1.8002e-11	1.09125e-10	1.09143e-10	7.6809e-11	2.8714e-11	3.4515e-11	4.4298e-11	2.1887e-11	6.4487e-11	1.67455e-10	1.5745e-10	1.9701e-11	3.5344e-11	1.2295e-11	9.672e-12	5.0342e-11	1.8421e-11	1.6407e-11	3.7992e-11	4.9004e-11	3.1465e-11	9.1627e-11	2.0405e-11	4.051e-11	1.6139e-11	4.401e-12	7.14e-13	1.0992e-11	1.08599e-10	1.57402e-10	1.08283e-10	7.2426e-11	1.01684e-10	4.5018e-11	3.238e-11	6.0356e-11
-3.875	4.382e-12	1.0221e-11	1.8732e-11	7.6935e-11	3.6389e-11	9.6341e-11	8.2698e-11	2.12317e-10	6.9955e-11	1.47821e-10	1.3679e-10	1.42933e-10	2.4501e-11	9.8376e-11	1.00871e-10	6.8542e-11	2.2465e-11	2.3479e-11	3.7084e-11	1.4338e-11	5.6847e-11	1.46126e-10	1.35565e-10	1.2627e-11	4.3324e-11	6.065e-12	5.013e-12	4.4607e-11	1.3057e-11	1.2427e-11	3.3379e-11	4.444e-11	3.5255e-11	9.6166e-11	1.6602e-11	3.6035e-11	1.8922e-11	7.9e-12	1.63e-12	1.3005e-11	9.6984e-11	1.44929e-10	1.00908e-10	6.7051e-11	1.04933e-10	5.0021e-11	3.5541e-11	6.2769e-11
-3.75	8.16e-13	3.617e-12	1.2147e-11	6.9145e-11	3.8118e-11	9.8329e-11	8.5155e-11	2.14134e-10	7.3437e-11	1.53695e-10	1.41064e-10	1.44003e-10	3.039e-11	8.7143e-11	9.305e-11	6.0059e-11	1.5851e-11	1.3215e-11	2.8953e-11	6.112e-12	2.9927e-11	1.17489e-10	1.22177e-10	4.254e-12	4.9765e-11	7.13e-13	9.05e-13	3.8786e-11	4.99e-12	7.108e-12	2.8549e-11	3.9072e-11	3.9626e-11	9.9879e-11	1.2425e-11	3.1151e-11	2.1832e-11	1.0999e-11	4.23e-12	1.5174e-11	8.6169e-11	1.33161e-10	9.2656e-11	6.0648e-11	1.10129e-10	5.5226e-11	3.8738e-11	6.5713e-11
-3.625	3.314e-12	3.905e-12	6.353e-12	6.1491e-11	3.9799e-11	1.01612e-10	8.8253e-11	2.15099e-10	7.6943e-11	1.59205e-10	1.44579e-10	1.46261e-10	3.6087e-11	7.6567e-11	8.4494e-11	5.152e-11	9.14e-12	2.731e-12	2.1563e-11	1.38e-12	1.9527e-11	8.7277e-11	9.2235e-11	6.426e-12	5.5851e-11	4.069e-12	3.473e-12	3.2211e-11	2.157e-12	2.802e-12	2.3215e-11	3.3734e-11	4.3679e-11	1.03455e-10	7.225e-12	2.6299e-11	2.4949e-11	1.4508e-11	6.983e-12	1.6885e-11	7.5213e-11	1.21758e-10	8.4939e-11	5.4735e-11	1.15266e-10	6.0253e-11	4.2404e-11	6.8809e-11
-3.5	7.332e-12	1.1217e-11	5.03e-13	5.2284e-11	4.2028e-11	1.04414e-10	9.1268e-11	2.16736e-10	7.9734e-11	1.64106e-10	1.4679e-10	1.47451e-10	4.0985e-11	6.6847e-11	7.6052e-11	4.3612e-11	2.329e-12	8.307e-12	1.3627e-11	9.664e-12	1.0394e-11	6.9666e-11	7.4935e-11	1.1617e-11	6.2085e-11	1.1979e-11	7.97e-12	2.6895e-11	6.962e-12	1.277e-12	1.7416e-11	2.8557e-11	4.7809e-11	1.06882e-10	1.642e-12	2.1276e-11	2.7716e-11	1.7914e-11	9.971e-12	1.8818e-11	6.4001e-11	1.0901e-10	7.7145e-11	4.735e-11	1.19366e-10	6.5109e-11	4.6022e-11	7.1646e-11
-3.375	1.1079e-11	1.9167e-11	4.585e-12	4.4359e-11	4.3328e-11	1.09099e-10	9.4497e-11	2.18912e-10	8.2496e-11	1.68627e-10	1.50714e-10	1.49884e-10	4.6528e-11	5.6749e-11	6.8103e-11	3.5873e-11	4.339e-12	1.9917e-11	6.499e-12	1.6891e-11	6.344e-12	4.2193e-11	6.3087e-11	1.602e-11	6.7774e-11	1.7087e-11	1.2732e-11	2.1406e-11	1.3154e-11	6.296e-12	1.1537e-11	2.3562e-11	5.3163e-11	1.10649e-10	4.666e-12	1.6134e-11	3.0228e-11	2.1481e-11	1.2467e-11	2.0753e-11	5.2962e-11	9.6928e-11	6.9024e-11	4.083e-11	1.24565e-10	6.9898e-11	4.9519e-11	7.408e-11
-3.25	1.4591e-11	2.6347e-11	1.0306e-11	3.6855e-11	4.446e-11	1.11904e-10	9.8055e-11	2.21485e-10	8.6515e-11	1.72028e-10	1.53212e-10	1.54408e-10	5.2157e-11	4.6459e-11	5.9146e-11	2.8412e-11	1.1015e-11	3.0192e-11	1.609e-12	2.4027e-11	9.878e-12	2.1963e-11	3.8156e-11	2.4423e-11	7.3802e-11	2.4065e-11	1.7634e-11	1.5816e-11	1.9284e-11	1.1207e-11	6.627e-12	1.8733e-11	5.7567e-11	1.14443e-10	1.0644e-11	1.0774e-11	3.3052e-11	2.4808e-11	1.4633e-11	2.279e-11	4.1222e-11	8.6092e-11	6.1509e-11	3.4001e-11	1.29682e-10	7.512e-11	5.3417e-11	7.7025e-11
-3.125	1.9135e-11	3.3463e-11	1.6242e-11	3.0238e-11	4.6427e-11	1.1575e-10	1.00642e-10	2.23945e-10	8.9769e-11	1.75946e-10	1.55229e-10	1.59379e-10	5.7269e-11	3.601e-11	5.0914e-11	1.9697e-11	1.7422e-11	4.0744e-11	8.967e-12	3.0894e-11	1.7288e-11	9.134e-12	1.9578e-11	3.1132e-11	7.962e-11	2.944e-11	2.3102e-11	1.0625e-11	2.6243e-11	1.6588e-11	1.601e-12	1.3751e-11	6.1984e-11	1.1812e-10	1.6584e-11	5.675e-12	3.5827e-11	2.8164e-11	1.7501e-11	2.5111e-11	2.9527e-11	7.4274e-11	5.3889e-11	2.7213e-11	1.34612e-10	8.0421e-11	5.7071e-11	7.9584e-11
-3	2.2794e-11	4.0583e-11	2.1986e-11	2.2173e-11	4.9194e-11	1.19255e-10	1.02283e-10	2.28002e-10	9.2297e-11	1.81251e-10	1.59438e-10	1.64499e-10	6.2546e-11	2.5855e-11	4.2733e-11	1.1734e-11	2.3725e-11	5.0632e-11	1.6605e-11	3.838e-11	2.692e-11	2.153e-12	8.537e-12	3.6662e-11	8.5106e-11	3.6519e-11	2.8304e-11	4.533e-12	3.3005e-11	2.2122e-11	4.002e-12	8.545e-12	6.6837e-11	1.21276e-10	2.2129e-11	1.113e-12	3.8686e-11	3.1461e-11	1.9956e-11	2.716e-11	1.9142e-11	6.177e-11	4.6413e-11	2.0132e-11	1.39231e-10	8.5471e-11	6.0348e-11	8.2888e-11
-2.875	2.6551e-11	4.835e-11	2.6682e-11	1.4226e-11	5.0719e-11	1.22706e-10	1.04746e-10	2.30829e-10	9.5495e-11	1.84999e-10	1.6331e-10	1.70455e-10	6.8354e-11	1.5656e-11	3.4064e-11	3.578e-12	3.0091e-11	6.1086e-11	2.4963e-11	4.5405e-11	3.3299e-11	1.9674e-11	1.767e-12	4.2605e-11	9.0343e-11	4.3622e-11	3.311e-11	5.4e-13	4.0484e-11	2.7472e-11	1.0208e-11	3.19e-12	7.1862e-11	1.24492e-10	2.7855e-11	3.94e-12	4.1824e-11	3.5573e-11	2.2202e-11	2.9304e-11	7.111e-12	4.9746e-11	3.8683e-11	1.3098e-11	1.43811e-10	8.9885e-11	6.401e-11	8.647e-11
-2.75	3.0669e-11	5.5334e-11	3.1964e-11	6.826e-12	5.2652e-11	1.26657e-10	1.07647e-10	2.34492e-10	9.7897e-11	1.90018e-10	1.67367e-10	1.75341e-10	7.3541e-11	4.673e-12	2.5565e-11	4.76e-12	3.6551e-11	7.1891e-11	3.2337e-11	5.2908e-11	4.2693e-11	3.0743e-11	9.861e-12	4.8064e-11	9.6013e-11	4.9845e-11	3.768e-11	7.427e-12	4.4455e-11	3.2747e-11	1.5753e-11	2.072e-12	7.7311e-11	1.27915e-10	3.3741e-11	9.101e-12	4.4757e-11	3.9592e-11	2.5009e-11	3.1526e-11	4.475e-12	3.8756e-11	3.0867e-11	6.191e-12	1.49938e-10	9.4679e-11	6.7654e-11	8.9682e-11
-2.625	3.4128e-11	6.3876e-11	3.722e-11	3.85e-13	5.4657e-11	1.31334e-10	1.10529e-10	2.37013e-10	1.00742e-10	1.93133e-10	1.7029e-10	1.80356e-10	7.9155e-11	5.664e-12	1.7506e-11	1.2659e-11	4.3095e-11	8.2413e-11	3.9649e-11	6.0567e-11	5.264e-11	4.0714e-11	1.9399e-11	5.3721e-11	1.02721e-10	5.6173e-11	4.351e-11	1.2527e-11	4.9906e-11	3.8212e-11	2.081e-11	7.127e-12	8.2044e-11	1.31499e-10	3.9648e-11	1.4227e-11	4.7751e-11	4.3382e-11	2.7759e-11	3.377e-11	1.5044e-11	2.744e-11	2.3002e-11	3.59e-13	1.55841e-10	9.9481e-11	7.1087e-11	9.2407e-11
-2.5	3.7697e-11	7.0989e-11	4.233e-11	8.355e-12	5.6478e-11	1.35123e-10	1.13255e-10	2.40327e-10	1.03249e-10	1.97253e-10	1.73128e-10	1.86253e-10	8.4423e-11	1.6507e-11	9.4e-12	2.0407e-11	4.9415e-11	9.1893e-11	4.7425e-11	6.8299e-11	5.9723e-11	5.498e-11	2.8462e-11	5.8909e-11	1.08654e-10	6.1793e-11	4.8401e-11	1.7543e-11	5.5742e-11	4.3221e-11	2.6421e-11	1.1981e-11	8.7437e-11	1.35525e-10	4.6003e-11	1.9493e-11	5.0798e-11	4.7315e-11	3.0476e-11	3.5779e-11	2.5199e-11	1.64e-11	1.4999e-11	7.773e-12	1.61728e-10	1.04395e-10	7.4437e-11	9.5287e-11
-2.375	4.1502e-11	7.7778e-11	4.7652e-11	1.5253e-11	5.8211e-11	1.40225e-10	1.15903e-10	2.43547e-10	1.05725e-10	2.00541e-10	1.76233e-10	1.91047e-10	8.9842e-11	2.7224e-11	1.026e-12	2.8725e-11	5.6413e-11	1.02628e-10	5.4972e-11	7.6532e-11	6.6843e-11	6.1558e-11	3.7035e-11	6.2928e-11	1.13693e-10	6.8768e-11	5.3247e-11	2.3542e-11	6.1017e-11	4.8424e-11	3.2789e-11	1.7208e-11	9.2447e-11	1.3961e-10	5.193e-11	2.4811e-11	5.3306e-11	5.1051e-11	3.3142e-11	3.7872e-11	3.5899e-11	4.079e-12	7.384e-12	1.4356e-11	1.67217e-10	1.09706e-10	7.8042e-11	9.8897e-11
-2.25	4.5314e-11	8.4811e-11	5.3467e-11	2.2903e-11	6.0386e-11	1.44249e-10	1.18702e-10	2.47008e-10	1.08345e-10	2.0314e-10	1.78355e-10	1.95511e-10	9.4788e-11	3.7684e-11	7.198e-12	3.697e-11	6.3028e-11	1.11478e-10	6.2436e-11	8.46e-11	7.2652e-11	6.9913e-11	4.3807e-11	6.7001e-11	1.19843e-10	7.5187e-11	5.7716e-11	2.9147e-11	6.7198e-11	5.359e-11	3.8838e-11	2.2269e-11	9.7271e-11	1.43772e-10	5.7671e-11	3.0177e-11	5.6141e-11	5.482e-11	3.5339e-11	3.9954e-11	4.6299e-11	7.404e-12	4.22e-13	2.1275e-11	1.72648e-10	1.14993e-10	8.1352e-11	1.02307e-10
-2.125	4.8891e-11	9.1277e-11	5.8858e-11	3.0667e-11	6.2193e-11	1.48203e-10	1.2183e-10	2.51469e-10	1.10879e-10	2.06876e-10	1.82249e-10	2.00729e-10	9.9818e-11	4.8092e-11	1.5638e-11	4.5137e-11	6.9337e-11	1.20931e-10	7.0191e-11	9.1604e-11	7.7916e-11	7.7308e-11	5.0503e-11	7.0604e-11	1.24837e-10	8.1999e-11	6.2199e-11	3.4046e-11	7.4791e-11	5.9593e-11	4.4211e-11	2.7379e-11	1.02478e-10	1.48041e-10	6.3429e-11	3.5572e-11	5.9249e-11	5.8404e-11	3.7839e-11	4.1958e-11	5.7795e-11	1.8389e-11	7.969e-12	2.8344e-11	1.78142e-10	1.19799e-10	8.4829e-11	1.05418e-10
-2	5.2689e-11	9.8519e-11	6.4058e-11	3.8722e-11	6.3873e-11	1.51983e-10	1.24748e-10	2.55634e-10	1.13188e-10	2.10884e-10	1.85184e-10	2.07063e-10	1.04836e-10	5.8931e-11	2.4426e-11	5.3233e-11	7.5937e-11	1.31893e-10	7.8011e-11	9.9742e-11	8.3963e-11	8.3656e-11	5.7464e-11	7.4336e-11	1.30629e-10	8.7456e-11	6.7731e-11	4.0652e-11	8.2186e-11	6.7028e-11	4.9621e-11	3.2321e-11	1.0782e-10	1.52356e-10	6.9522e-11	4.1072e-11	6.2044e-11	6.2058e-11	3.9973e-11	4.4262e-11	6.8878e-11	3.006e-11	1.6161e-11	3.499e-11	1.8308e-10	1.2472e-10	8.8494e-11	1.08532e-10
-1.875	5.6316e-11	1.0664e-10	6.9588e-11	4.7055e-11	6.5418e-11	1.56059e-10	1.27764e-10	2.59417e-10	1.15316e-10	2.16172e-10	1.87727e-10	2.11569e-10	1.10148e-10	6.9646e-11	3.2537e-11	6.1368e-11	8.205e-11	1.4209e-10	8.6018e-11	1.07263e-10	8.8191e-11	8.9624e-11	6.3509e-11	7.8409e-11	1.34962e-10	9.2836e-11	7.2612e-11	4.5868e-11	8.9369e-11	7.4019e-11	5.6207e-11	3.7069e-11	1.13596e-10	1.56633e-10	7.572e-11	4.6422e-11	6.4937e-11	6.5481e-11	4.2635e-11	4.6328e-11	7.9873e-11	4.1672e-11	2.3762e-11	4.1953e-11	1.88178e-10	1.29771e-10	9.1914e-11	1.11502e-10
-1.75	5.9875e-11	1.13933e-10	7.4304e-11	5.4516e-11	6.701e-11	1.59426e-10	1.30865e-10	2.63971e-10	1.17799e-10	2.22341e-10	1.9131e-10	2.16319e-10	1.15781e-10	8.0721e-11	4.1035e-11	6.9488e-11	8.8075e-11	1.52422e-10	9.3937e-11	1.15572e-10	9.3402e-11	9.7912e-11	6.9544e-11	8.1702e-11	1.40471e-10	9.908e-11	7.8197e-11	5.1102e-11	9.6796e-11	7.9196e-11	6.2209e-11	4.1835e-11	1.19082e-10	1.61068e-10	8.167e-11	5.1653e-11	6.7849e-11	6.9142e-11	4.5094e-11	4.8391e-11	9.051e-11	5.3208e-11	3.1477e-11	4.9764e-11	1.92361e-10	1.34505e-10	9.5431e-11	1.14704e-10
-1.625	6.3241e-11	1.20702e-10	7.9342e-11	6.2234e-11	6.9193e-11	1.61272e-10	1.33247e-10	2.6914e-10	1.20426e-10	2.26758e-10	1.94933e-10	2.20748e-10	1.21135e-10	9.1359e-11	4.9464e-11	7.7349e-11	9.4561e-11	1.61804e-10	1.00936e-10	1.22143e-10	9.8096e-11	1.04525e-10	7.4367e-11	8.5357e-11	1.46348e-10	1.04398e-10	8.2199e-11	5.6953e-11	1.03181e-10	8.3854e-11	6.7705e-11	4.6891e-11	1.24693e-10	1.657e-10	8.7723e-11	5.6974e-11	7.0616e-11	7.2731e-11	4.7338e-11	5.0666e-11	1.00949e-10	6.5092e-11	3.8968e-11	5.6631e-11	1.97472e-10	1.39483e-10	9.9044e-11	1.17741e-10
-1.5	6.6808e-11	1.28608e-10	8.4615e-11	7.0282e-11	7.0345e-11	1.64446e-10	1.37041e-10	2.73541e-10	1.2318e-10	2.30816e-10	1.985e-10	2.25233e-10	1.26664e-10	1.01758e-10	5.7771e-11	8.5578e-11	1.01467e-10	1.71592e-10	1.08523e-10	1.29729e-10	1.02425e-10	1.113e-10	7.9113e-11	8.8862e-11	1.52177e-10	1.10752e-10	8.7058e-11	6.2095e-11	1.09917e-10	8.8989e-11	7.3505e-11	5.2081e-11	1.30434e-10	1.7037e-10	9.4011e-11	6.2547e-11	7.3436e-11	7.637e-11	4.9314e-11	5.2744e-11	1.12032e-10	7.6527e-11	4.6592e-11	6.3514e-11	2.03104e-10	1.44795e-10	1.02655e-10	1.20942e-10
-1.375	7.0476e-11	1.35917e-10	8.9677e-11	7.7887e-11	7.235e-11	1.67245e-10	1.4036e-10	2.77513e-10	1.25567e-10	2.3418e-10	2.01814e-10	2.29494e-10	1.31714e-10	1.13202e-10	6.6022e-11	9.3253e-11	1.07876e-10	1.81677e-10	1.16487e-10	1.37366e-10	1.07479e-10	1.17066e-10	8.3647e-11	9.276e-11	1.58348e-10	1.17824e-10	9.1756e-11	6.7992e-11	1.1667e-10	9.5351e-11	7.9217e-11	5.7143e-11	1.36218e-10	1.75036e-10	1.00405e-10	6.7818e-11	7.6306e-11	7.9724e-11	5.1858e-11	5.4972e-11	1.21613e-10	8.7586e-11	5.3945e-11	7.1104e-11	2.08516e-10	1.49984e-10	1.06551e-10	1.24238e-10
-1.25	7.4378e-11	1.43315e-10	9.4705e-11	8.601e-11	7.4074e-11	1.70365e-10	1.42932e-10	2.8115e-10	1.27929e-10	2.3694e-10	2.04619e-10	2.34939e-10	1.36987e-10	1.23706e-10	7.4304e-11	1.01108e-10	1.14294e-10	1.92162e-10	1.2421e-10	1.44443e-10	1.11684e-10	1.22798e-10	8.8711e-11	9.6888e-11	1.62452e-10	1.23774e-10	9.7262e-11	7.2881e-11	1.23388e-10	1.01549e-10	8.5011e-11	6.227e-11	1.42638e-10	1.79792e-10	1.06549e-10	7.3217e-11	7.9169e-11	8.3334e-11	5.4325e-11	5.6951e-11	1.3223e-10	9.8956e-11	6.1533e-11	7.8325e-11	2.14301e-10	1.54952e-10	1.10194e-10	1.2744e-10
-1.125	7.7447e-11	1.50748e-10	9.9966e-11	9.3738e-11	7.5529e-11	1.7312e-10	1.45946e-10	2.85669e-10	1.30635e-10	2.42334e-10	2.08059e-10	2.40111e-10	1.4229e-10	1.34122e-10	8.2545e-11	1.08994e-10	1.21072e-10	2.03138e-10	1.3189e-10	1.5317e-10	1.15966e-10	1.29011e-10	9.3479e-11	1.00805e-10	1.68673e-10	1.30775e-10	1.01297e-10	7.8425e-11	1.30468e-10	1.06118e-10	9.0892e-11	6.7348e-11	1.49044e-10	1.84811e-10	1.12561e-10	7.8408e-11	8.2069e-11	8.6985e-11	5.6771e-11	5.8906e-11	1.4212e-10	1.10206e-10	6.9306e-11	8.5677e-11	2.19799e-10	1.60328e-10	1.13782e-10	1.30353e-10
-1	8.1154e-11	1.58088e-10	1.04897e-10	1.01379e-10	7.75e-11	1.75617e-10	1.48994e-10	2.9014e-10	1.33284e-10	2.4628e-10	2.11956e-10	2.44722e-10	1.47497e-10	1.44713e-10	9.0761e-11	1.16722e-10	1.27525e-10	2.14023e-10	1.39826e-10	1.61848e-10	1.19875e-10	1.34716e-10	9.8125e-11	1.04623e-10	1.74247e-10	1.36836e-10	1.06333e-10	8.3886e-11	1.37386e-10	1.1124e-10	9.6992e-11	7.2283e-11	1.56338e-10	1.89482e-10	1.18541e-10	8.3702e-11	8.4812e-11	9.0933e-11	6.1006e-11	6.0836e-11	1.52259e-10	1.21138e-10	7.6917e-11	9.2673e-11	2.25204e-10	1.65401e-10	1.17171e-10	1.33165e-10
-0.875	8.5113e-11	1.6505e-10	1.1023e-10	1.0931e-10	7.9355e-11	1.77741e-10	1.51781e-10	2.93337e-10	1.35442e-10	2.49776e-10	2.15437e-10	2.50074e-10	1.53067e-10	1.5549e-10	9.9224e-11	1.24485e-10	1.34002e-10	2.24665e-10	1.47891e-10	1.69257e-10	1.24317e-10	1.40303e-10	1.02459e-10	1.08381e-10	1.79954e-10	1.44881e-10	1.11403e-10	8.9161e-11	1.43114e-10	1.18601e-10	1.03216e-10	7.7327e-11	1.62838e-10	1.94433e-10	1.24754e-10	8.9136e-11	8.7448e-11	9.4552e-11	6.3716e-11	6.2893e-11	1.62663e-10	1.32441e-10	8.4434e-11	1.00049e-10	2.30672e-10	1.70424e-10	1.20848e-10	1.35936e-10
-0.75	8.8816e-11	1.72399e-10	1.15124e-10	1.16642e-10	8.1428e-11	1.8125e-10	1.54843e-10	2.96957e-10	1.38099e-10	2.53696e-10	2.19863e-10	2.5405e-10	1.58489e-10	1.66558e-10	1.07824e-10	1.32229e-10	1.40463e-10	2.35557e-10	1.56166e-10	1.7605e-10	1.294e-10	1.4544e-10	1.06375e-10	1.12795e-10	1.85752e-10	1.52438e-10	1.15442e-10	9.4766e-11	1.49634e-10	1.27286e-10	1.09235e-10	8.2459e-11	1.68835e-10	1.99315e-10	1.30946e-10	9.4422e-11	9.0316e-11	9.813e-11	6.6353e-11	6.4881e-11	1.73602e-10	1.43954e-10	9.2315e-11	1.06881e-10	2.36098e-10	1.75197e-10	1.24322e-10	1.38809e-10
-0.625	9.2387e-11	1.77894e-10	1.20328e-10	1.2443e-10	8.2863e-11	1.84655e-10	1.58419e-10	3.01043e-10	1.4023e-10	2.57592e-10	2.23688e-10	2.58937e-10	1.63712e-10	1.77128e-10	1.16207e-10	1.40237e-10	1.46936e-10	2.46335e-10	1.63458e-10	1.84916e-10	1.34697e-10	1.5113e-10	1.10511e-10	1.17074e-10	1.91662e-10	1.58297e-10	1.20923e-10	1.00574e-10	1.56057e-10	1.31399e-10	1.15361e-10	8.7436e-11	1.75448e-10	2.04358e-10	1.37091e-10	9.9699e-11	9.3014e-11	1.01845e-10	6.9108e-11	6.7157e-11	1.84354e-10	1.55309e-10	1.00047e-10	1.14038e-10	2.42028e-10	1.80302e-10	1.27725e-10	1.41936e-10
-0.5	9.5793e-11	1.84969e-10	1.26254e-10	1.33149e-10	8.4728e-11	1.87605e-10	1.63216e-10	3.05465e-10	1.42976e-10	2.64616e-10	2.37245e-10	2.63623e-10	1.69067e-10	1.88252e-10	1.25834e-10	1.49226e-10	1.52996e-10	2.57237e-10	1.72217e-10	1.94288e-10	1.39788e-10	1.56899e-10	1.15186e-10	1.20198e-10	1.97933e-10	1.65346e-10	1.26097e-10	1.06413e-10	1.62414e-10	1.36194e-10	1.21462e-10	9.2903e-11	1.81585e-10	2.09427e-10	1.43553e-10	1.05113e-10	9.5818e-11	1.0562e-10	7.2401e-11	6.9776e-11	1.95274e-10	1.66605e-10	1.07522e-10	1.21021e-10	2.47759e-10	1.8545e-10	1.31762e-10	1.45255e-10
-0.375	9.9841e-11	1.94492e-10	1.40782e-10	1.59766e-10	9.0916e-11	1.99825e-10	1.94473e-10	3.09325e-10	1.64117e-10	3.2255e-10	3.66646e-10	2.68615e-10	1.74931e-10	2.02245e-10	1.52078e-10	1.68922e-10	1.60342e-10	2.72681e-10	2.01698e-10	2.13822e-10	1.44831e-10	1.67306e-10	1.32277e-10	1.24053e-10	2.03338e-10	1.72932e-10	1.36102e-10	1.23224e-10	1.69532e-10	1.43508e-10	1.29662e-10	1.02994e-10	1.88562e-10	2.14918e-10	1.51366e-10	1.14738e-10	9.8924e-11	1.11007e-10	7.9121e-11	7.4009e-11	2.05782e-10	1.77838e-10	1.15564e-10	1.2888e-10	2.53928e-10	1.9457e-10	1.43504e-10	1.52156e-10
-0.25	1.16694e-10	2.39043e-10	2.92129e-10	3.40032e-10	1.84472e-10	3.54347e-10	5.48509e-10	3.13418e-10	4.6284e-10	8.53813e-10	1.32859e-09	2.79055e-10	1.90343e-10	2.63698e-10	3.61633e-10	3.2371e-10	1.78047e-10	3.49716e-10	4.58058e-10	3.94444e-10	1.66705e-10	2.56029e-10	3.08948e-10	1.38897e-10	2.12564e-10	2.14229e-10	2.13512e-10	2.50621e-10	1.81779e-10	1.81736e-10	1.70295e-10	1.75801e-10	2.04121e-10	2.31832e-10	1.90294e-10	1.91393e-10	1.07871e-10	1.41418e-10	1.35991e-10	1.05117e-10	2.17643e-10	1.92141e-10	1.2749e-10	1.41571e-10	2.67174e-10	2.63711e-10	2.56102e-10	2.13558e-10
-0.125	3.63934e-10	7.83563e-10	1.66272e-09	1.24385e-09	1.32142e-09	1.73948e-09	2.97471e-09	3.24865e-10	2.82257e-09	4.13592e-09	6.12041e-09	3.93007e-10	3.61659e-10	8.09871e-10	1.68649e-09	1.41898e-09	3.74162e-10	1.03289e-09	2.08659e-09	1.80939e-09	4.59348e-10	1.09695e-09	1.67024e-09	3.67079e-10	2.74511e-10	5.8622e-10	9.53136e-10	1.10152e-09	2.88168e-10	6.39214e-10	5.68406e-10	8.35068e-10	3.68156e-10	4.98106e-10	6.45319e-10	9.27307e-10	2.0662e-10	4.47819e-10	6.44156e-10	4.81981e-10	2.55921e-10	2.6284e-10	2.23363e-10	2.6991e-10	3.9819e-10	8.27513e-10	1.04937e-09	8.50217e-10
0	2.71842e-09	4.22198e-09	8.02156e-09	5.81601e-09	8.0026e-09	8.62212e-09	1.21311e-08	5.0694e-10	1.18934e-08	1.50663e-08	1.96344e-08	1.60533e-09	1.95976e-09	3.9786e-09	7.59936e-09	6.79056e-09	2.07851e-09	4.95003e-09	8.81141e-09	8.15755e-09	2.87239e-09	5.93339e-09	8.27118e-09	2.58822e-09	9.34637e-10	3.17572e-09	5.93836e-09	6.11675e-09	1.44477e-09	4.19312e-09	3.34661e-09	4.7806e-09	2.16173e-09	3.29042e-09	3.89172e-09	5.51788e-09	1.1885e-09	2.57522e-09	3.78809e-09	3.53854e-09	7.99154e-10	1.17388e-09	1.54199e-09	2.10377e-09	1.50543e-09	3.8947e-09	5.47641e-09	4.90413e-09
0.125	1.22293e-08	1.51716e-08	2.3492e-08	1.96019e-08	2.60978e-08	2.62633e-08	3.3999e-08	2.63424e-09	3.31797e-08	3.94039e-08	4.80452e-08	8.38811e-09	9.91451e-09	1.51714e-08	2.36505e-08	2.20981e-08	9.92029e-09	1.64666e-08	2.51172e-08	2.32695e-08	1.26579e-08	2.03247e-08	2.60537e-08	1.17171e-08	5.67457e-09	1.3613e-08	2.12117e-08	2.20886e-08	8.59126e-09	1.6614e-08	1.43839e-08	1.85419e-08	1.08192e-08	1.43891e-08	1.57159e-08	1.97091e-08	7.4855e-09	1.21673e-08	1.61073e-08	1.54125e-08	5.51046e-09	8.28221e-09	9.70266e-09	1.19262e-08	7.64886e-09	1.50882e-08	1.94959e-08	1.76974e-08
0.25	3.50962e-08	3.90318e-08	5.35813e-08	4.84988e-08	6.30969e-08	6.14929e-08	7.45408e-08	1.30363e-08	7.25636e-08	8.33557e-08	9.82164e-08	2.55426e-08	2.97705e-08	4.11994e-08	5.70854e-08	5.41833e-08	2.88977e-08	4.08008e-08	5.67324e-08	5.19515e-08	3.63546e-08	5.16579e-08	6.24712e-08	3.30602e-08	2.16835e-08	3.87573e-08	5.2494e-08	5.67933e-08	2.84581e-08	4.34551e-08	4.08203e-08	4.93178e-08	3.2975e-08	3.96827e-08	4.22418e-08	4.95285e-08	2.65933e-08	3.69564e-08	4.53551e-08	4.19601e-08	2.25578e-08	2.91364e-08	3.20343e-08	3.57264e-08	2.44749e-08	4.09007e-08	4.94995e-08	4.39713e-08
0.375	7.77654e-08	8.23919e-08	1.05578e-07	9.94215e-08	1.26599e-07	1.22073e-07	1.42106e-07	4.06083e-08	1.38166e-07	1.56165e-07	1.80127e-07	5.86415e-08	6.9226e-08	8.88531e-08	1.14718e-07	1.10664e-07	6.56739e-08	8.39802e-08	1.10529e-07	1.00729e-07	8.06663e-08	1.07404e-07	1.23858e-07	7.25574e-08	5.71868e-08	8.55281e-08	1.06565e-07	1.17008e-07	6.8996e-08	9.1543e-08	8.98767e-08	1.05077e-07	7.53958e-08	8.2916e-08	9.07774e-08	1.02412e-07	6.7613e-08	8.38523e-08	9.91768e-08	8.94847e-08	5.91592e-08	7.40019e-08	7.67552e-08	8.05858e-08	5.84496e-08	8.79909e-08	1.02744e-07	8.97656e-08
0.5	1.49618e-07	1.54639e-07	1.89866e-07	1.81181e-07	2.33904e-07	2.24297e-07	2.54077e-07	9.322e-08	2.4775e-07	2.76541e-07	3.14831e-07	1.14334e-07	1.3568e-07	1.67482e-07	2.10967e-07	2.0193e-07	1.27756e-07	1.55152e-07	1.97843e-07	1.79546e-07	1.54253e-07	1.98104e-07	2.25381e-07	1.37531e-07	1.20127e-07	1.62756e-07	1.92831e-07	2.16967e-07	1.38322e-07	1.69899e-07	1.71408e-07	1.96162e-07	1.46668e-07	1.55877e-07	1.70848e-07	1.89034e-07	1.38285e-07	1.62173e-07	1.8728e-07	1.67095e-07	1.25921e-07	1.50555e-07	1.52898e-07	1.55705e-07	1.1647e-07	1.65375e-07	1.88827e-07	1.64002e-07
0.625	2.69498e-07	2.74774e-07	3.27568e-07	3.13928e-07	4.05558e-07	3.88258e-07	4.32565e-07	1.80863e-07	4.22228e-07	4.6747e-07	5.25402e-07	2.078e-07	2.4686e-07	2.97638e-07	3.64617e-07	3.50891e-07	2.32095e-07	2.72476e-07	3.39093e-07	3.07816e-07	2.76211e-07	3.45129e-07	3.85077e-07	2.45577e-07	2.2714e-07	2.89022e-07	3.31117e-07	3.74118e-07	2.55175e-07	2.98215e-07	3.05864e-07	3.44941e-07	2.66278e-07	2.75822e-07	3.03552e-07	3.30758e-07	2.57173e-07	2.90745e-07	3.3109e-07	2.93849e-07	2.4029e-07	2.75132e-07	2.80039e-07	2.79923e-07	2.14994e-07	2.92358e-07	3.28458e-07	2.84938e-07
0.75	4.5915e-07	4.65921e-07	5.44333e-07	5.21428e-07	6.7135e-07	6.46068e-07	7.09633e-07	3.22655e-07	6.93729e-07	7.6311e-07	8.49679e-07	3.57285e-07	4.25244e-07	5.02901e-07	6.05743e-07	5.83475e-07	3.98413e-07	4.58778e-07	5.60031e-07	5.09474e-07	4.67852e-07	5.73479e-07	6.32e-07	4.16502e-07	3.97386e-07	4.87143e-07	5.44114e-07	6.14072e-07	4.41135e-07	5.00936e-07	5.17291e-07	5.75802e-07	4.5605e-07	4.651e-07	5.12268e-07	5.53909e-07	4.44699e-07	4.92831e-07	5.53902e-07	4.9203e-07	4.24132e-07	4.75617e-07	4.81006e-07	4.76332e-07	3.71932e-07	4.92159e-07	5.44923e-07	4.74843e-07
0.875	7.52048e-07	7.61924e-07	8.7631e-07	8.35093e-07	1.07045e-06	1.03541e-06	1.12507e-06	5.42088e-07	1.09799e-06	1.19781e-06	1.32137e-06	5.89333e-07	7.01573e-07	8.1788e-07	9.71088e-07	9.36386e-07	6.58538e-07	7.48072e-07	8.9985e-07	8.21063e-07	7.61491e-07	9.17973e-07	1.00254e-06	6.80481e-07	6.5847e-07	7.86162e-07	8.65883e-07	9.71499e-07	7.2703e-07	8.08871e-07	8.39554e-07	9.24235e-07	7.47813e-07	7.54317e-07	8.30002e-07	8.91791e-07	7.30688e-07	7.98425e-07	8.88513e-07	7.92375e-07	7.0654e-07	7.82138e-07	7.88563e-07	7.75683e-07	6.16402e-07	7.95647e-07	8.72382e-07	7.65323e-07
1	1.18012e-06	1.19872e-06	1.36158e-06	1.28881e-06	1.63726e-06	1.5958e-06	1.71882e-06	8.75094e-07	1.67771e-06	1.83203e-06	2.00603e-06	9.38206e-07	1.11768e-06	1.28146e-06	1.49882e-06	1.45057e-06	1.05443e-06	1.18026e-06	1.39806e-06	1.28118e-06	1.18857e-06	1.41562e-06	1.53555e-06	1.07678e-06	1.04768e-06	1.22018e-06	1.33053e-06	1.47875e-06	1.14291e-06	1.25487e-06	1.30431e-06	1.42723e-06	1.17262e-06	1.17301e-06	1.29369e-06	1.38284e-06	1.14505e-06	1.24069e-06	1.36817e-06	1.22783e-06	1.12483e-06	1.22304e-06	1.23597e-06	1.2102e-06	9.84648e-07	1.23533e-06	1.34428e-06	1.18784e-06
1.125	1.79994e-06	1.83703e-06	2.06287e-06	1.94404e-06	2.42581e-06	2.38018e-06	2.54495e-06	1.35734e-06	2.48966e-06	2.70163e-06	2.93908e-06	1.43082e-06	1.71092e-06	1.9498e-06	2.25257e-06	2.18657e-06	1.62347e-06	1.81315e-06	2.11564e-06	1.95673e-06	1.81367e-06	2.12566e-06	2.29018e-06	1.64267e-06	1.59438e-06	1.84465e-06	1.99326e-06	2.19413e-06	1.74594e-06	1.89738e-06	1.9709e-06	2.13898e-06	1.78494e-06	1.77375e-06	1.95672e-06	2.08304e-06	1.73782e-06	1.872e-06	2.04556e-06	1.85491e-06	1.71004e-06	1.85314e-06	1.87423e-06	1.83436e-06	1.50432e-06	1.86622e-06	2.01816e-06	1.79723e-06
1.25	2.64246e-06	2.70821e-06	3.01031e-06	2.82803e-06	3.45441e-06	3.41699e-06	3.63092e-06	2.04063e-06	3.55883e-06	3.83503e-06	4.13365e-06	2.11871e-06	2.54099e-06	2.86375e-06	3.26282e-06	3.17617e-06	2.43042e-06	2.69158e-06	3.09651e-06	2.88708e-06	2.67341e-06	3.08319e-06	3.30081e-06	2.43937e-06	2.34822e-06	2.68478e-06	2.87582e-06	3.14091e-06	2.55692e-06	2.76064e-06	2.86324e-06	3.08671e-06	2.61088e-06	2.58122e-06	2.84483e-06	3.02283e-06	2.53541e-06	2.71881e-06	2.95147e-06	2.69669e-06	2.50433e-06	2.69604e-06	2.73417e-06	2.66963e-06	2.23121e-06	2.71696e-06	2.91892e-06	2.62324e-06
1.375	3.73037e-06	3.84411e-06	4.23235e-06	3.96268e-06	4.73617e-06	4.72356e-06	4.98271e-06	2.95885e-06	4.90286e-06	5.24702e-06	5.61926e-06	3.01919e-06	3.62544e-06	4.04542e-06	4.5573e-06	4.4482e-06	3.49459e-06	3.8502e-06	4.37956e-06	4.10975e-06	3.7909e-06	4.31152e-06	4.59021e-06	3.4919e-06	3.32776e-06	3.76884e-06	4.00302e-06	4.34211e-06	3.59748e-06	3.86453e-06	4.00143e-06	4.28909e-06	3.67009e-06	3.61493e-06	3.97834e-06	4.21979e-06	3.55915e-06	3.80321e-06	4.10256e-06	3.77708e-06	3.52094e-06	3.77122e-06	3.8324e-06	3.73307e-06	3.18229e-06	3.80773e-06	4.06678e-06	3.68864e-06
1.5	5.06573e-06	5.24489e-06	5.72601e-06	5.3527e-06	6.26506e-06	6.28748e-06	6.59153e-06	4.12331e-06	6.49767e-06	6.91621e-06	7.36738e-06	4.13883e-06	4.97731e-06	5.50539e-06	6.13411e-06	6.0039e-06	4.83613e-06	5.30308e-06	5.95284e-06	5.63102e-06	5.17406e-06	5.80626e-06	6.15803e-06	4.80521e-06	4.54161e-06	5.09507e-06	5.37946e-06	5.79279e-06	4.87306e-06	5.20197e-06	5.37901e-06	5.74147e-06	4.96125e-06	4.87257e-06	5.35926e-06	5.67047e-06	4.81328e-06	5.12784e-06	5.49837e-06	5.08863e-06	4.76043e-06	5.07543e-06	5.16662e-06	5.02347e-06	4.36051e-06	5.13512e-06	5.45848e-06	4.99413e-06
1.625	6.65321e-06	6.91662e-06	7.49153e-06	6.99845e-06	8.03761e-06	8.11271e-06	8.45571e-06	5.53444e-06	8.35092e-06	8.84463e-06	9.37573e-06	5.48123e-06	6.60346e-06	7.24568e-06	7.99245e-06	7.83719e-06	6.45877e-06	7.04728e-06	7.83334e-06	7.4478e-06	6.82743e-06	7.57439e-06	8.00335e-06	6.38347e-06	5.99057e-06	6.66798e-06	6.99873e-06	7.49359e-06	6.37935e-06	6.77665e-06	6.99941e-06	7.44645e-06	6.48912e-06	6.35745e-06	6.98375e-06	7.3755e-06	6.30207e-06	6.69598e-06	7.14426e-06	6.63765e-06	6.23574e-06	6.61459e-06	6.74446e-06	6.5365e-06	5.77208e-06	6.70905e-06	7.09686e-06	6.53007e-06
1.75	8.45645e-06	8.81461e-06	9.48772e-06	8.8596e-06	1.00174e-05	1.01545e-05	1.05349e-05	7.1534e-06	1.0419e-05	1.09923e-05	1.15877e-05	7.01941e-06	8.46466e-06	9.222e-06	1.00937e-05	9.91095e-06	8.32145e-06	9.03744e-06	9.95676e-06	9.50662e-06	8.71033e-06	9.5774e-06	1.00825e-05	8.18885e-06	7.64154e-06	8.4468e-06	8.82209e-06	9.41226e-06	8.08769e-06	8.54681e-06	8.82668e-06	9.36064e-06	8.22294e-06	8.03375e-06	8.81405e-06	9.29163e-06	7.99998e-06	8.47404e-06	9.00414e-06	8.37666e-06	7.90772e-06	8.35459e-06	8.52343e-06	8.25094e-06	7.38886e-06	8.48656e-06	8.94847e-06	8.27677e-06
1.875	1.04807e-05	1.09376e-05	1.16865e-05	1.09306e-05	1.21942e-05	1.23997e-05	1.28112e-05	8.97601e-06	1.26824e-05	1.33393e-05	1.40377e-05	8.76009e-06	1.05535e-05	1.14209e-05	1.24125e-05	1.22069e-05	1.04157e-05	1.12596e-05	1.23005e-05	1.17793e-05	1.08212e-05	1.17949e-05	1.23785e-05	1.0209e-05	9.50428e-06	1.04362e-05	1.0856e-05	1.15391e-05	1.00038e-05	1.05225e-05	1.0867e-05	1.14811e-05	1.01585e-05	9.9149e-06	1.08555e-05	1.14124e-05	9.90051e-06	1.04578e-05	1.10786e-05	1.03039e-05	9.78604e-06	1.03082e-05	1.05176e-05	1.01376e-05	9.20541e-06	1.04682e-05	1.1008e-05	1.022e-05
2	1.26916e-05	1.32654e-05	1.41172e-05	1.31927e-05	1.46049e-05	1.48782e-05	1.53063e-05	1.09881e-05	1.51741e-05	1.59231e-05	1.67129e-05	1.06853e-05	1.28353e-05	1.38476e-05	1.4975e-05	1.47414e-05	1.27056e-05	1.36864e-05	1.48862e-05	1.42885e-05	1.31248e-05	1.4248e-05	1.49049e-05	1.24196e-05	1.15695e-05	1.2611e-05	1.30703e-05	1.38808e-05	1.20929e-05	1.26714e-05	1.30846e-05	1.38124e-05	1.22773e-05	1.19675e-05	1.30818e-05	1.37527e-05	1.1984e-05	1.26277e-05	1.33393e-05	1.24451e-05	1.18428e-05	1.2445e-05	1.26968e-05	1.22169e-05	1.12169e-05	1.26282e-05	1.32451e-05	1.23413e-05
2.125	1.51409e-05	1.58277e-05	1.67639e-05	1.56706e-05	1.72382e-05	1.75748e-05	1.80065e-05	1.31836e-05	1.78932e-05	1.87212e-05	1.96018e-05	1.27851e-05	1.53583e-05	1.64992e-05	1.77576e-05	1.74942e-05	1.5233e-05	1.63485e-05	1.76895e-05	1.70119e-05	1.56643e-05	1.69204e-05	1.76594e-05	1.48581e-05	1.38433e-05	1.50138e-05	1.55112e-05	1.64291e-05	1.44066e-05	1.50481e-05	1.55306e-05	1.63531e-05	1.46197e-05	1.42456e-05	1.55301e-05	1.62933e-05	1.42915e-05	1.50248e-05	1.58297e-05	1.48382e-05	1.41215e-05	1.48025e-05	1.50986e-05	1.45139e-05	1.33997e-05	1.50116e-05	1.57104e-05	1.46912e-05
2.25	1.7812e-05	1.86074e-05	1.96317e-05	1.83695e-05	2.00916e-05	2.04939e-05	2.09205e-05	1.55962e-05	2.08268e-05	2.17481e-05	2.2719e-05	1.50995e-05	1.81021e-05	1.93745e-05	2.07749e-05	2.04801e-05	1.79746e-05	1.92255e-05	2.0713e-05	1.99519e-05	1.84217e-05	1.98153e-05	2.06368e-05	1.7506e-05	1.6326e-05	1.76218e-05	1.81602e-05	1.9196e-05	1.69313e-05	1.76305e-05	1.81895e-05	1.91115e-05	1.71763e-05	1.67331e-05	1.81908e-05	1.90496e-05	1.68092e-05	1.76263e-05	1.85296e-05	1.74641e-05	1.66092e-05	1.73707e-05	1.77077e-05	1.70418e-05	1.58181e-05	1.76091e-05	1.8384e-05	1.7245e-05
2.375	2.0698e-05	2.1606e-05	2.27127e-05	2.12762e-05	2.31656e-05	2.36468e-05	2.40391e-05	1.8211e-05	2.39812e-05	2.49974e-05	2.60631e-05	1.76304e-05	2.10566e-05	2.24639e-05	2.40173e-05	2.36866e-05	2.09316e-05	2.23217e-05	2.39576e-05	2.30986e-05	2.13918e-05	2.29281e-05	2.38293e-05	2.03703e-05	1.9021e-05	2.04437e-05	2.10233e-05	2.2172e-05	1.96614e-05	2.0423e-05	2.10604e-05	2.20827e-05	1.99324e-05	1.94286e-05	2.10603e-05	2.20215e-05	1.95369e-05	2.04373e-05	2.14414e-05	2.0227e-05	1.93139e-05	2.01547e-05	2.0529e-05	1.97449e-05	1.84399e-05	2.04067e-05	2.12695e-05	2.00069e-05
2.5	2.38132e-05	2.48344e-05	2.60308e-05	2.44033e-05	2.64685e-05	2.70224e-05	2.73725e-05	2.10379e-05	2.73724e-05	2.8481e-05	2.96488e-05	2.03758e-05	2.42389e-05	2.57878e-05	2.74923e-05	2.71322e-05	2.41136e-05	2.56395e-05	2.743e-05	2.64821e-05	2.45948e-05	2.62789e-05	2.72588e-05	2.34519e-05	2.19306e-05	2.34923e-05	2.4107e-05	2.53796e-05	2.2614e-05	2.34369e-05	2.41547e-05	2.52763e-05	2.29107e-05	2.23487e-05	2.41614e-05	2.52153e-05	2.24831e-05	2.3474e-05	2.45831e-05	2.32116e-05	2.22293e-05	2.31641e-05	2.35825e-05	2.26727e-05	2.1284e-05	2.34272e-05	2.4372e-05	2.29917e-05
2.625	2.71564e-05	2.82903e-05	2.95861e-05	2.77561e-05	3.00085e-05	3.06334e-05	3.09322e-05	2.40899e-05	3.09967e-05	3.2205e-05	3.34663e-05	2.33424e-05	2.7658e-05	2.93521e-05	3.121e-05	3.0819e-05	2.75286e-05	2.91909e-05	3.11272e-05	3.00867e-05	2.80363e-05	2.98644e-05	3.0929e-05	2.67608e-05	2.50684e-05	2.67691e-05	2.74194e-05	2.88108e-05	2.57875e-05	2.6682e-05	2.74807e-05	2.87026e-05	2.61264e-05	2.54949e-05	2.7492e-05	2.86481e-05	2.56443e-05	2.67381e-05	2.7942e-05	2.64245e-05	2.53844e-05	2.63983e-05	2.6846e-05	2.58058e-05	2.43428e-05	2.66716e-05	2.77079e-05	2.61934e-05
2.75	3.0749e-05	3.19993e-05	3.33764e-05	3.13377e-05	3.37975e-05	3.44968e-05	3.472e-05	2.73757e-05	3.48644e-05	3.61749e-05	3.75395e-05	2.65385e-05	3.13172e-05	3.31635e-05	3.51708e-05	3.47485e-05	3.1182e-05	3.29855e-05	3.50851e-05	3.39419e-05	3.17093e-05	3.3698e-05	3.48464e-05	3.03127e-05	2.84411e-05	3.02776e-05	3.09702e-05	3.24798e-05	2.91945e-05	3.01554e-05	3.1039e-05	3.23655e-05	2.95792e-05	2.88785e-05	3.10626e-05	3.23153e-05	2.90439e-05	3.02327e-05	3.15408e-05	2.98607e-05	2.8771e-05	2.98671e-05	3.03571e-05	2.92406e-05	2.76368e-05	3.0152e-05	3.12694e-05	2.96352e-05
2.875	3.45806e-05	3.59562e-05	3.74194e-05	3.5164e-05	3.78339e-05	3.86092e-05	3.87384e-05	3.09017e-05	3.89862e-05	4.03946e-05	4.18636e-05	2.99681e-05	3.52185e-05	3.72083e-05	3.93886e-05	3.89259e-05	3.50697e-05	3.70175e-05	3.92787e-05	3.80245e-05	3.56337e-05	3.77665e-05	3.90124e-05	3.41018e-05	3.20468e-05	3.40273e-05	3.47625e-05	3.63854e-05	3.28332e-05	3.38644e-05	3.48346e-05	3.62655e-05	3.32713e-05	3.24865e-05	3.48678e-05	3.62307e-05	3.26776e-05	3.39668e-05	3.53767e-05	3.35237e-05	3.23987e-05	3.35797e-05	3.41073e-05	3.30609e-05	3.11549e-05	3.38662e-05	3.50712e-05	3.33144e-05
3	3.86578e-05	4.01634e-05	4.17167e-05	3.92269e-05	4.21197e-05	4.29738e-05	4.29897e-05	3.46658e-05	4.33642e-05	4.48775e-05	4.64493e-05	3.36386e-05	3.93642e-05	4.15122e-05	4.38573e-05	4.33611e-05	3.92128e-05	4.13047e-05	4.37298e-05	4.237e-05	3.98028e-05	4.2096e-05	4.34338e-05	3.81367e-05	3.59022e-05	3.80338e-05	3.87996e-05	4.05428e-05	3.6731e-05	3.78393e-05	3.88782e-05	4.04136e-05	3.72176e-05	3.63565e-05	3.89246e-05	4.03942e-05	3.65557e-05	3.79458e-05	3.94596e-05	3.76323e-05	3.62697e-05	3.75395e-05	3.80897e-05	3.69928e-05	3.49233e-05	3.78194e-05	3.91183e-05	3.72335e-05
3.125	4.29967e-05	4.46193e-05	4.62753e-05	4.3544e-05	4.66699e-05	4.76096e-05	4.7474e-05	3.86764e-05	4.80073e-05	4.96233e-05	5.13069e-05	3.75581e-05	4.3775e-05	4.6084e-05	4.85941e-05	4.8061e-05	4.36122e-05	4.58484e-05	4.84417e-05	4.69764e-05	4.42312e-05	4.66829e-05	4.81155e-05	4.24187e-05	4.00024e-05	4.22881e-05	4.30991e-05	4.49587e-05	4.08695e-05	4.20531e-05	4.3187e-05	4.48241e-05	4.1403e-05	4.04772e-05	4.32384e-05	4.48141e-05	4.06781e-05	4.21732e-05	4.37974e-05	4.18092e-05	4.03887e-05	4.17491e-05	4.23455e-05	4.12319e-05	3.89412e-05	4.20296e-05	4.34103e-05	4.14056e-05
3.25	4.75882e-05	4.93426e-05	5.10998e-05	4.81191e-05	5.14784e-05	5.25016e-05	5.22083e-05	4.29525e-05	5.29171e-05	5.46436e-05	5.64308e-05	4.1724e-05	4.84571e-05	5.09143e-05	5.35977e-05	5.30254e-05	4.82673e-05	5.06476e-05	5.3416e-05	5.18358e-05	4.89152e-05	5.15304e-05	5.30579e-05	4.69776e-05	4.43527e-05	4.68067e-05	4.76508e-05	4.96327e-05	4.52642e-05	4.65409e-05	4.77468e-05	4.94857e-05	4.58588e-05	4.48559e-05	4.78092e-05	4.95012e-05	4.50505e-05	4.66533e-05	4.83756e-05	4.62442e-05	4.47686e-05	4.62131e-05	4.68532e-05	4.56439e-05	4.32098e-05	4.64889e-05	4.79578e-05	4.58335e-05
3.375	5.24483e-05	5.43373e-05	5.61869e-05	5.29514e-05	5.65533e-05	5.767e-05	5.7195e-05	4.74952e-05	5.80959e-05	5.99398e-05	6.18241e-05	4.61537e-05	5.34009e-05	5.60071e-05	5.88744e-05	5.82638e-05	5.31931e-05	5.57201e-05	5.8665e-05	5.69728e-05	5.38738e-05	5.6656e-05	5.82809e-05	5.18082e-05	4.89801e-05	5.15851e-05	5.24537e-05	5.45702e-05	4.99147e-05	5.12837e-05	5.25777e-05	5.44263e-05	5.05623e-05	4.9493e-05	5.26495e-05	5.44424e-05	4.96904e-05	5.13954e-05	5.32291e-05	5.09316e-05	4.94117e-05	5.09477e-05	5.16229e-05	5.02042e-05	4.77279e-05	5.12066e-05	5.27703e-05	5.05215e-05
3.5	5.75926e-05	5.96228e-05	6.15579e-05	5.80476e-05	6.19148e-05	6.31182e-05	6.24374e-05	5.23109e-05	6.35563e-05	6.55092e-05	6.75121e-05	5.0842e-05	5.86278e-05	6.13959e-05	6.44364e-05	6.37754e-05	5.83846e-05	6.10651e-05	6.41862e-05	6.23896e-05	5.91102e-05	6.20557e-05	6.37663e-05	5.69005e-05	5.38737e-05	5.66464e-05	5.75532e-05	5.97847e-05	5.48353e-05	5.62895e-05	5.76797e-05	5.96338e-05	5.55511e-05	5.44042e-05	5.77628e-05	5.96759e-05	5.45893e-05	5.64098e-05	5.83458e-05	5.58906e-05	5.43123e-05	5.59478e-05	5.66587e-05	5.51464e-05	5.25194e-05	5.61799e-05	5.78511e-05	5.5482e-05
3.625	6.30011e-05	6.51762e-05	6.722e-05	6.34156e-05	6.75491e-05	6.88519e-05	6.79379e-05	5.74009e-05	6.92999e-05	7.13791e-05	7.34772e-05	5.58009e-05	6.41141e-05	6.70618e-05	7.02743e-05	6.95719e-05	6.38571e-05	6.6689e-05	6.99857e-05	6.80771e-05	6.46115e-05	6.77347e-05	6.95485e-05	6.22927e-05	5.90367e-05	6.19637e-05	6.29283e-05	6.52777e-05	6.00206e-05	6.15936e-05	6.30547e-05	6.51194e-05	6.08261e-05	5.95958e-05	6.31457e-05	6.51772e-05	5.97544e-05	6.16892e-05	6.37377e-05	6.11132e-05	5.94896e-05	6.12211e-05	6.19758e-05	6.05659e-05	5.75741e-05	6.14377e-05	6.32071e-05	6.07126e-05
3.75	6.86795e-05	7.10197e-05	7.31526e-05	6.90569e-05	7.34651e-05	7.48679e-05	7.36789e-05	6.27616e-05	7.53224e-05	7.7529e-05	7.97438e-05	6.10353e-05	6.98953e-05	7.29981e-05	7.64013e-05	7.5662e-05	6.96013e-05	7.25935e-05	7.60748e-05	7.4049e-05	7.04056e-05	7.36897e-05	7.56101e-05	6.79474e-05	6.44767e-05	6.75711e-05	6.85701e-05	7.10377e-05	6.5478e-05	6.71673e-05	6.87114e-05	7.08863e-05	6.63648e-05	6.50676e-05	6.88087e-05	7.09549e-05	6.51908e-05	6.72445e-05	6.93964e-05	6.66031e-05	6.49449e-05	6.67692e-05	6.75594e-05	6.61488e-05	6.29169e-05	6.69667e-05	6.88231e-05	6.62151e-05
3.875	7.4643e-05	7.71376e-05	7.93913e-05	7.49836e-05	7.96689e-05	8.11604e-05	7.96862e-05	6.84118e-05	8.16411e-05	8.39647e-05	8.62861e-05	6.65511e-05	7.59638e-05	7.9239e-05	8.28345e-05	8.20336e-05	7.56377e-05	7.87851e-05	8.24479e-05	8.03081e-05	7.64865e-05	7.99283e-05	8.19613e-05	7.38959e-05	7.01971e-05	7.34638e-05	7.45113e-05	7.70881e-05	7.12091e-05	7.30323e-05	7.46554e-05	7.69302e-05	7.21968e-05	7.08129e-05	7.47668e-05	7.70279e-05	7.09041e-05	7.30827e-05	7.53368e-05	7.28355e-05	7.06811e-05	7.25936e-05	7.34229e-05	7.19104e-05	6.85227e-05	7.27783e-05	7.47142e-05	7.20031e-05
4	8.08976e-05	8.35629e-05	8.59254e-05	8.11891e-05	8.61624e-05	8.77704e-05	8.59461e-05	7.43473e-05	8.82572e-05	9.07105e-05	9.3129e-05	7.23453e-05	8.23389e-05	8.57688e-05	8.95512e-05	8.87119e-05	8.19686e-05	8.52627e-05	8.91088e-05	8.68538e-05	8.28567e-05	8.64698e-05	8.86075e-05	8.01272e-05	7.62038e-05	7.96345e-05	8.07447e-05	8.34306e-05	7.72159e-05	7.91811e-05	8.08847e-05	8.32783e-05	7.83096e-05	7.68509e-05	8.10007e-05	8.3387e-05	7.69112e-05	7.92075e-05	8.15668e-05	7.89439e-05	7.67028e-05	7.87082e-05	7.95691e-05	7.79991e-05	7.44359e-05	7.88748e-05	8.08934e-05	7.80741e-05
4.125	8.74409e-05	9.02821e-05	9.27483e-05	8.76746e-05	9.29437e-05	9.46627e-05	9.24651e-05	8.05792e-05	9.51581e-05	9.77573e-05	0.000100284	7.84236e-05	8.8986e-05	9.2582e-05	9.65694e-05	9.56729e-05	8.85703e-05	9.20287e-05	9.60592e-05	9.36989e-05	8.95226e-05	9.32992e-05	9.55411e-05	8.66659e-05	8.2488e-05	8.61088e-05	8.7255e-05	9.00473e-05	8.35196e-05	8.56173e-05	8.74092e-05	8.99027e-05	8.47031e-05	8.31758e-05	8.75315e-05	9.00392e-05	8.31973e-05	8.56078e-05	8.80741e-05	8.53462e-05	8.3011e-05	8.51138e-05	8.59986e-05	8.43561e-05	8.0618e-05	8.52454e-05	8.73689e-05	8.44181e-05
4.25	9.42763e-05	9.72999e-05	9.98816e-05	9.44539e-05	0.000100025	0.000101854	9.93192e-05	8.70865e-05	0.000102392	0.000105108	0.00010775	8.47935e-05	9.59489e-05	9.97124e-05	0.000103882	0.000102934	9.54846e-05	9.90901e-05	0.000103319	0.000100845	9.64867e-05	0.000100426	0.000102795	9.34861e-05	8.90764e-05	9.28618e-05	9.4074e-05	9.69832e-05	9.01071e-05	9.2353e-05	9.42261e-05	9.6829e-05	9.13941e-05	8.97993e-05	9.43585e-05	9.69894e-05	8.97605e-05	9.23175e-05	9.48766e-05	9.20272e-05	8.96183e-05	9.18145e-05	9.27258e-05	9.09857e-05	8.7084e-05	9.19191e-05	9.41269e-05	9.10533e-05
4.375	0.000101406	0.000104609	0.000107305	0.000101526	0.000107397	0.000109354	0.000106376	9.39019e-05	0.000109921	0.000112765	0.000115486	9.14623e-05	0.000103212	0.000107152	0.000111506	0.000110505	0.00010268	0.000106453	0.00011087	0.000108289	0.000103619	0.00010785	0.000110333	0.000100615	9.59625e-05	9.99231e-05	0.000101177	0.000104196	9.69519e-05	9.93799e-05	0.000101329	0.000104044	9.83753e-05	9.67076e-05	0.000101465	0.000104238	9.66166e-05	9.93058e-05	0.000101968	9.90186e-05	9.65169e-05	9.87927e-05	9.97344e-05	9.79099e-05	9.38447e-05	9.88619e-05	0.000101187	9.79968e-05
4.5	0.000108849	0.00011224	0.00011504	0.000108892	0.000115059	0.00011714	0.000113747	0.000101023	0.000117731	0.000120693	0.00012356	9.84296e-05	0.000110772	0.000114869	0.000119409	0.000118347	0.000110195	0.000114084	0.000118712	0.000116028	0.000111201	0.000115562	0.000118154	0.000108067	0.000103147	0.000107286	0.000108607	0.000111721	0.000104098	0.000106737	0.000108756	0.000111569	0.000105668	0.000103927	0.000108892	0.000111795	0.000103777	0.000106605	0.00010937	0.000106304	0.000103715	0.00010609	0.000107052	0.000105127	0.000100911	0.000106115	0.000108545	0.00010525
4.625	0.000116599	0.000120163	0.000123138	0.000116577	0.000123094	0.000125315	0.000121345	0.000108483	0.000125931	0.000129029	0.000132006	0.000105723	0.000118652	0.000122959	0.000127693	0.000126585	0.000118015	0.000122105	0.000126932	0.000124126	0.000119042	0.000123508	0.00012633	0.000115843	0.000110675	0.00011497	0.000116356	0.000119541	0.000111579	0.000114401	0.000116492	0.0001194	0.00011331	0.000111496	0.000116633	0.000119669	0.000111255	0.000114217	0.00011706	0.000113935	0.000111247	0.000113725	0.000114655	0.000112818	0.000108315	0.000113723	0.000116218	0.000112835
4.75	0.000124636	0.000128412	0.000131504	0.000124539	0.000131365	0.000133737	0.000129211	0.00011617	0.000134399	0.000137626	0.000140705	0.000113297	0.000126826	0.00013132	0.000136259	0.000135077	0.000126134	0.000130378	0.000135392	0.000132499	0.000127321	0.000131812	0.00013475	0.000123904	0.000118418	0.000122933	0.00012439	0.000127673	0.00011927	0.000122343	0.00012453	0.000127536	0.000121163	0.000119276	0.000124651	0.000127827	0.000118969	0.000122103	0.000125051	0.000121793	0.000119028	0.000121577	0.000122545	0.000120645	0.000115947	0.000121528	0.000124159	0.000120632
4.875	0.000132932	0.000136961	0.000140169	0.000132789	0.000139917	0.000142466	0.000137307	0.00012417	0.000143186	0.000146505	0.000149718	0.000121117	0.000135315	0.000139976	0.000145107	0.000143881	0.000134548	0.000138936	0.000144173	0.000141166	0.000135901	0.000140528	0.000143513	0.000132262	0.000126511	0.000131191	0.000132719	0.000136102	0.000127248	0.000130611	0.000132855	0.000135976	0.000129355	0.000127401	0.000132951	0.000136281	0.000127027	0.000130293	0.000133333	0.000129987	0.000127118	0.000129774	0.000130722	0.000128755	0.000123915	0.000129663	0.000132401	0.000128783
5	0.000141554	0.000145813	0.000149155	0.000141354	0.000148788	0.000151517	0.000145701	0.00013248	0.000152286	0.000155713	0.000159028	0.000129269	0.000144111	0.000148933	0.000154276	0.00015298	0.000143281	0.000147797	0.000153248	0.00015015	0.000144803	0.000149568	0.000152665	0.000140942	0.000134911	0.000139763	0.000141363	0.000144834	0.000135621	0.000139166	0.000141477	0.000144721	0.000137865	0.00013583	0.000141574	0.000145062	0.000135378	0.000138789	0.000141898	0.000138485	0.000135522	0.00013827	0.000139261	0.000137137	0.000132161	0.000138112	0.000140954	0.00013724
5	0.000141406	0.00014567	0.000149013	0.000141188	0.000148598	0.000151371	0.000145568	0.000132392	0.000152101	0.000155553	0.000158869	0.000129106	0.000143951	0.000148777	0.000154146	0.000152832	0.000143126	0.000147646	0.000153107	0.000150008	0.000144759	0.000149523	0.000152614	0.000140764	0.000134738	0.000139607	0.000141202	0.000144676	0.000135456	0.000138999	0.000141334	0.000144568	0.000137707	0.000135656	0.00014143	0.000144925	0.000135218	0.000138637	0.000141739	0.000138325	0.000135364	0.000138118	0.000139151	0.000137083	0.000132007	0.000137947	0.000140784	0.000137091
4.875	0.000132446	0.000136468	0.00013971	0.000132259	0.000139314	0.000141976	0.000136853	0.000123875	0.000142587	0.000145961	0.000149183	0.000120519	0.000134767	0.000139457	0.000144643	0.000143382	0.00013404	0.00013847	0.000143695	0.000140662	0.000135698	0.000140327	0.000143159	0.000131668	0.000125947	0.000130654	0.000132166	0.00013555	0.000126831	0.00013001	0.00013233	0.000135443	0.000128851	0.000126825	0.000132471	0.000135814	0.000126437	0.000129786	0.000132772	0.000129444	0.000126582	0.000129265	0.000130357	0.000128298	0.000123374	0.000129108	0.000131862	0.000128249
4.75	0.000123775	0.00012759	0.000130711	0.00012362	0.000130372	0.000132913	0.00012846	0.00011566	0.000133421	0.000136687	0.000139815	0.000112269	0.000125914	0.000130453	0.00013548	0.000134254	0.000125269	0.000129596	0.000134604	0.000131667	0.00012691	0.000131278	0.000134066	0.000122907	0.000117478	0.000122048	0.000123455	0.000126745	0.000118503	0.000121384	0.000123656	0.000126639	0.000120311	0.0001183	0.000123852	0.000127026	0.000118014	0.000121251	0.000124164	0.000120892	0.000118126	0.000120747	0.000121906	0.000119852	0.000115062	0.000120603	0.000123252	0.000119726
4.625	0.000115422	0.00011905	0.000122056	0.000115321	0.000121741	0.000124192	0.000120349	0.000107745	0.000124582	0.000127764	0.000130784	0.00010435	0.000117401	0.000121788	0.000126644	0.000125442	0.000116838	0.000121042	0.000125836	0.000122974	0.000118326	0.000122607	0.000125288	0.000114488	0.000109368	0.000113767	0.000115086	0.000118279	0.000110497	0.00011308	0.000115293	0.000118178	0.000112105	0.000110124	0.000115528	0.000118555	0.0001099	0.000113036	0.000115833	0.000112658	0.000110012	0.000112528	0.000113704	0.000111726	0.000107082	0.000112404	0.000114952	0.000111543
4.5	0.000107352	0.00011079	0.00011368	0.000107299	0.000113386	0.000115744	0.000112435	0.000100102	0.00011605	0.000119135	0.000122053	9.67124e-05	0.000109176	0.000113406	0.000118107	0.000116926	0.000108692	0.000112752	0.000117351	0.000114566	0.000110081	0.000114231	0.000116799	0.000106362	0.000101532	0.000105759	0.000107002	0.000110097	0.000102726	0.000105084	0.000107223	0.000109993	0.000104178	0.000102232	0.00010748	0.000110377	0.000102092	0.000105106	0.000107784	0.000104717	0.000102175	0.000104604	0.000105813	0.000103862	9.93828e-05	0.000104502	0.000106964	0.000103654
4.375	9.96576e-05	0.000102897	0.000105684	9.96515e-05	0.000105419	0.00010767	0.000104893	9.28311e-05	0.000107912	0.000110889	0.00011369	8.94595e-05	0.000101342	0.000105414	0.000109945	0.000108787	0.000100922	0.000104851	0.000109246	0.000106549	0.000102227	0.000106221	0.000108694	9.86289e-05	9.40688e-05	9.81376e-05	9.92944e-05	0.000102292	9.53132e-05	9.74469e-05	9.95366e-05	0.000102186	9.66056e-05	9.47266e-05	9.98085e-05	0.000102563	9.46335e-05	9.75487e-05	0.00010011	9.71447e-05	9.47148e-05	9.70643e-05	9.82439e-05	9.63594e-05	9.20395e-05	9.69768e-05	9.9328e-05	9.61209e-05
4.25	9.22802e-05	9.53576e-05	9.80228e-05	9.23374e-05	9.77868e-05	9.99403e-05	9.76251e-05	8.58827e-05	0.000100123	0.000102992	0.000105685	8.25422e-05	9.38517e-05	9.77655e-05	0.000102111	0.000100997	9.34929e-05	9.72759e-05	0.000101483	9.88616e-05	9.47285e-05	9.85599e-05	0.000100947	9.12318e-05	8.69349e-05	9.0844e-05	9.19251e-05	9.48195e-05	8.8197e-05	9.01547e-05	9.21837e-05	9.47192e-05	8.93935e-05	8.75525e-05	9.24652e-05	9.50938e-05	8.75288e-05	9.03199e-05	9.27747e-05	8.98932e-05	8.75891e-05	8.98423e-05	9.10141e-05	8.91934e-05	8.50413e-05	8.97715e-05	9.20255e-05	8.89199e-05
4.125	8.52195e-05	8.81393e-05	9.07075e-05	8.53224e-05	9.04779e-05	9.25401e-05	9.06512e-05	7.92326e-05	9.26486e-05	9.54223e-05	9.79873e-05	7.59434e-05	8.66809e-05	9.04391e-05	9.46143e-05	9.35328e-05	8.6386e-05	9.00118e-05	9.40291e-05	9.15039e-05	8.75316e-05	9.12123e-05	9.34962e-05	8.41847e-05	8.01406e-05	8.38783e-05	8.48863e-05	8.76848e-05	8.13992e-05	8.31845e-05	8.51585e-05	8.75649e-05	8.24885e-05	8.06907e-05	8.54386e-05	8.79417e-05	8.07326e-05	8.34018e-05	8.57583e-05	8.29792e-05	8.07785e-05	8.29366e-05	8.40923e-05	8.2331e-05	7.83594e-05	8.28854e-05	8.50428e-05	8.20424e-05
4	7.84941e-05	8.12571e-05	8.37155e-05	7.86383e-05	8.3503e-05	8.54704e-05	8.39432e-05	7.29028e-05	8.55085e-05	8.81937e-05	9.06277e-05	6.96501e-05	7.98398e-05	8.34424e-05	8.74402e-05	8.64028e-05	7.96043e-05	8.30851e-05	8.69068e-05	8.4478e-05	8.06798e-05	8.42038e-05	8.63805e-05	7.74448e-05	7.36568e-05	7.72292e-05	7.81616e-05	8.08529e-05	7.49187e-05	7.65487e-05	7.84469e-05	8.0741e-05	7.59129e-05	7.41622e-05	7.87304e-05	8.11219e-05	7.42615e-05	7.6807e-05	7.90537e-05	7.6387e-05	7.4285e-05	7.63559e-05	7.74782e-05	7.57792e-05	7.19937e-05	7.63175e-05	7.83659e-05	7.55011e-05
3.875	7.20731e-05	7.46801e-05	7.70271e-05	7.22678e-05	7.68333e-05	7.87106e-05	7.75251e-05	6.68784e-05	7.87047e-05	8.12698e-05	8.36124e-05	6.3669e-05	7.33206e-05	7.67714e-05	8.05931e-05	7.95888e-05	7.31331e-05	7.6443e-05	8.00934e-05	7.77655e-05	7.41331e-05	7.75059e-05	7.95852e-05	7.10353e-05	6.74768e-05	7.08957e-05	7.176e-05	7.43518e-05	6.87314e-05	7.02169e-05	7.2058e-05	7.42394e-05	6.96337e-05	6.79459e-05	7.23394e-05	7.46024e-05	6.80938e-05	7.05217e-05	7.26676e-05	7.00912e-05	6.81015e-05	7.00856e-05	7.11923e-05	6.95371e-05	6.59284e-05	7.00498e-05	7.20079e-05	6.92397e-05
3.75	6.59716e-05	6.84354e-05	7.06537e-05	6.61965e-05	7.04857e-05	7.22776e-05	7.13882e-05	6.11436e-05	7.22231e-05	7.46823e-05	7.69227e-05	5.79961e-05	6.71267e-05	7.04173e-05	7.40561e-05	7.31023e-05	6.69628e-05	7.0136e-05	7.35966e-05	7.13643e-05	6.79067e-05	7.1118e-05	7.31058e-05	6.49206e-05	6.16328e-05	6.48698e-05	6.56641e-05	6.81516e-05	6.28496e-05	6.42041e-05	6.59799e-05	6.80559e-05	6.36799e-05	6.20211e-05	6.6252e-05	6.83916e-05	6.22358e-05	6.4541e-05	6.65776e-05	6.4118e-05	6.22417e-05	6.41274e-05	6.5185e-05	6.36079e-05	6.01822e-05	6.41047e-05	6.59565e-05	6.32968e-05
3.625	6.01684e-05	6.24823e-05	6.46012e-05	6.04384e-05	6.44628e-05	6.6145e-05	6.55351e-05	5.57144e-05	6.60639e-05	6.8415e-05	7.05415e-05	5.26241e-05	6.12502e-05	6.43667e-05	6.78303e-05	6.69166e-05	6.11164e-05	6.41268e-05	6.74062e-05	6.52732e-05	6.19961e-05	6.5058e-05	6.6953e-05	5.91335e-05	5.6086e-05	5.91505e-05	5.98784e-05	6.22744e-05	5.72783e-05	5.84989e-05	6.02082e-05	6.21815e-05	5.80187e-05	5.64236e-05	6.0471e-05	6.25039e-05	5.66884e-05	5.88663e-05	6.07985e-05	5.84442e-05	5.66752e-05	5.84724e-05	5.94966e-05	5.79747e-05	5.47259e-05	5.84566e-05	6.02183e-05	5.76736e-05
3.5	5.46692e-05	5.68342e-05	5.88499e-05	5.4968e-05	5.87387e-05	6.03283e-05	5.9946e-05	5.05735e-05	6.02131e-05	6.24492e-05	6.4477e-05	4.75558e-05	5.56702e-05	5.86294e-05	6.19188e-05	6.10479e-05	5.55705e-05	5.8432e-05	6.15298e-05	5.94863e-05	5.63847e-05	5.92906e-05	6.10887e-05	5.36617e-05	5.08339e-05	5.37269e-05	5.43924e-05	5.66926e-05	5.19903e-05	5.30924e-05	5.47387e-05	5.6602e-05	5.26616e-05	5.11149e-05	5.49888e-05	5.68989e-05	5.14278e-05	5.3491e-05	5.53211e-05	5.30727e-05	5.14026e-05	5.31098e-05	5.41001e-05	5.26464e-05	4.95613e-05	5.31023e-05	5.47761e-05	5.2332e-05
3.375	4.94688e-05	5.15053e-05	5.33991e-05	4.97929e-05	5.33057e-05	5.48084e-05	5.46304e-05	4.5724e-05	5.46762e-05	5.68114e-05	5.87168e-05	4.27778e-05	5.03947e-05	5.3191e-05	5.6302e-05	5.54775e-05	5.03192e-05	5.30089e-05	5.59496e-05	5.39955e-05	5.10802e-05	5.38297e-05	5.55356e-05	4.84846e-05	4.5871e-05	4.86173e-05	4.92158e-05	5.14084e-05	4.69939e-05	4.79809e-05	4.95564e-05	5.13153e-05	4.76045e-05	4.61239e-05	4.97977e-05	5.15965e-05	4.64653e-05	4.84087e-05	5.01337e-05	4.79974e-05	4.64356e-05	4.80388e-05	4.89778e-05	4.75936e-05	4.4692e-05	4.80372e-05	4.96147e-05	4.72876e-05
3.25	4.45659e-05	4.64649e-05	4.82434e-05	4.49104e-05	4.81835e-05	4.95919e-05	4.9587e-05	4.11551e-05	4.94351e-05	5.14627e-05	5.32744e-05	3.82913e-05	4.54125e-05	4.80547e-05	5.09888e-05	5.02068e-05	4.53601e-05	4.78977e-05	5.06608e-05	4.88114e-05	4.60734e-05	4.86627e-05	5.02733e-05	4.3606e-05	4.12068e-05	4.37774e-05	4.43287e-05	4.64211e-05	4.22885e-05	4.31714e-05	4.46847e-05	4.63332e-05	4.28358e-05	4.14154e-05	4.49053e-05	4.65871e-05	4.17916e-05	4.3614e-05	4.52425e-05	4.321e-05	4.17473e-05	4.32678e-05	4.41603e-05	4.28377e-05	4.01073e-05	4.32615e-05	4.47486e-05	4.25371e-05
3.125	3.99424e-05	4.17067e-05	4.33913e-05	4.03066e-05	4.33488e-05	4.46732e-05	4.48055e-05	3.68726e-05	4.4496e-05	4.64099e-05	4.81152e-05	3.40824e-05	4.07207e-05	4.32099e-05	4.59677e-05	4.52311e-05	4.06819e-05	4.30731e-05	4.56619e-05	4.39084e-05	4.13507e-05	4.37856e-05	4.53105e-05	3.9017e-05	3.68301e-05	3.92317e-05	3.97357e-05	4.17156e-05	3.78624e-05	3.86442e-05	4.00859e-05	4.16362e-05	3.83462e-05	3.6989e-05	4.02906e-05	4.18729e-05	3.73998e-05	3.91007e-05	4.06366e-05	3.8699e-05	3.73503e-05	3.87794e-05	3.96241e-05	3.83578e-05	3.58124e-05	3.87756e-05	4.01669e-05	3.806e-05
3	3.56078e-05	3.72333e-05	3.88169e-05	3.59824e-05	3.87956e-05	4.00281e-05	4.02929e-05	3.28518e-05	3.98417e-05	4.16393e-05	4.32457e-05	3.01405e-05	3.63059e-05	3.86348e-05	4.12293e-05	4.05332e-05	3.62835e-05	3.85185e-05	4.09448e-05	3.92829e-05	3.69146e-05	3.91965e-05	4.06239e-05	3.47038e-05	3.27165e-05	3.49619e-05	3.54219e-05	3.72952e-05	3.37024e-05	3.43969e-05	3.57684e-05	3.72075e-05	3.41351e-05	3.28434e-05	3.59578e-05	3.74389e-05	3.32774e-05	3.48642e-05	3.63013e-05	3.44693e-05	3.32171e-05	3.45653e-05	3.53477e-05	3.41603e-05	3.17778e-05	3.45505e-05	3.58592e-05	3.38667e-05
2.875	3.15428e-05	3.30432e-05	3.45149e-05	3.19235e-05	3.45204e-05	3.56646e-05	3.60245e-05	2.91035e-05	3.5473e-05	3.71687e-05	3.86695e-05	2.64762e-05	3.21781e-05	3.43455e-05	3.67718e-05	3.61168e-05	3.2155e-05	3.42343e-05	3.64972e-05	3.49412e-05	3.27443e-05	3.48804e-05	3.62104e-05	3.06755e-05	2.88828e-05	3.09704e-05	3.13829e-05	3.31431e-05	2.98109e-05	3.04369e-05	3.17286e-05	3.30605e-05	3.01943e-05	2.8973e-05	3.18954e-05	3.32743e-05	2.94265e-05	3.09035e-05	3.22354e-05	3.05202e-05	2.93632e-05	3.0618e-05	3.13526e-05	3.02349e-05	2.80185e-05	3.06085e-05	3.18222e-05	2.99436e-05
2.75	2.77476e-05	2.91249e-05	3.04987e-05	2.81294e-05	3.05259e-05	3.15832e-05	3.20061e-05	2.56061e-05	3.13794e-05	3.29711e-05	3.43687e-05	2.30729e-05	2.83102e-05	3.03341e-05	3.25936e-05	3.19737e-05	2.82957e-05	3.02237e-05	3.23232e-05	3.0864e-05	2.88515e-05	3.08359e-05	3.20728e-05	2.69062e-05	2.53185e-05	2.72446e-05	2.76108e-05	2.92653e-05	2.61862e-05	2.67436e-05	2.79545e-05	2.91875e-05	2.65207e-05	2.53759e-05	2.81e-05	2.93733e-05	2.58357e-05	2.72039e-05	2.84333e-05	2.68292e-05	2.57692e-05	2.69394e-05	2.76192e-05	2.65764e-05	2.4521e-05	2.69208e-05	2.80524e-05	2.6289e-05
2.625	2.42148e-05	2.54674e-05	2.67342e-05	2.45916e-05	2.6797e-05	2.77569e-05	2.82378e-05	2.23596e-05	2.75649e-05	2.90401e-05	3.03415e-05	1.99254e-05	2.47132e-05	2.65788e-05	2.86657e-05	2.80894e-05	2.46905e-05	2.64634e-05	2.84009e-05	2.70488e-05	2.52123e-05	2.70474e-05	2.81973e-05	2.34097e-05	2.20069e-05	2.37743e-05	2.41044e-05	2.56521e-05	2.282e-05	2.33065e-05	2.44414e-05	2.55717e-05	2.31196e-05	2.2034e-05	2.45653e-05	2.57334e-05	2.24978e-05	2.37599e-05	2.48907e-05	2.33913e-05	2.24337e-05	2.35103e-05	2.41425e-05	2.31637e-05	2.12748e-05	2.34863e-05	2.45274e-05	2.2887e-05
2.5	2.09445e-05	2.20672e-05	2.32272e-05	2.12982e-05	2.33247e-05	2.41953e-05	2.47098e-05	1.93615e-05	2.40065e-05	2.53813e-05	2.65775e-05	1.70279e-05	2.13724e-05	2.30797e-05	2.5002e-05	2.44731e-05	2.13502e-05	2.2964e-05	2.47467e-05	2.34909e-05	2.18354e-05	2.35316e-05	2.45883e-05	2.01675e-05	1.89411e-05	2.05617e-05	2.0851e-05	2.22925e-05	1.97033e-05	2.01292e-05	2.11791e-05	2.22152e-05	1.99581e-05	1.89541e-05	2.12891e-05	2.23477e-05	1.94151e-05	2.05652e-05	2.16037e-05	2.02161e-05	1.93588e-05	2.0343e-05	2.09166e-05	2.00096e-05	1.82806e-05	2.03093e-05	2.12582e-05	1.97413e-05
2.375	1.79224e-05	1.89113e-05	1.99719e-05	1.82587e-05	2.01151e-05	2.08884e-05	2.14195e-05	1.65992e-05	2.07063e-05	2.1963e-05	2.30699e-05	1.43745e-05	1.82768e-05	1.98267e-05	2.15896e-05	2.1102e-05	1.82461e-05	1.97034e-05	2.13328e-05	2.01738e-05	1.87066e-05	2.02547e-05	2.12211e-05	1.7177e-05	1.61305e-05	1.75995e-05	1.7851e-05	1.91819e-05	1.68313e-05	1.71978e-05	1.81697e-05	1.9103e-05	1.70456e-05	1.61276e-05	1.82516e-05	1.92175e-05	1.65716e-05	1.76158e-05	1.85537e-05	1.72791e-05	1.65238e-05	1.74146e-05	1.79355e-05	1.71028e-05	1.55287e-05	1.73725e-05	1.82371e-05	1.6834e-05
2.25	1.51364e-05	1.60021e-05	1.69643e-05	1.54466e-05	1.71512e-05	1.7831e-05	1.83608e-05	1.40587e-05	1.76571e-05	1.88087e-05	1.98111e-05	1.1961e-05	1.54224e-05	1.6824e-05	1.84203e-05	1.79748e-05	1.53821e-05	1.6689e-05	1.81573e-05	1.71006e-05	1.5818e-05	1.72222e-05	1.81061e-05	1.44264e-05	1.35532e-05	1.4873e-05	1.50947e-05	1.63142e-05	1.41965e-05	1.45098e-05	1.53944e-05	1.62299e-05	1.43808e-05	1.35479e-05	1.54631e-05	1.63217e-05	1.39692e-05	1.49052e-05	1.57483e-05	1.45804e-05	1.39226e-05	1.47265e-05	1.51956e-05	1.44405e-05	1.30101e-05	1.4675e-05	1.54554e-05	1.41741e-05
2.125	1.25859e-05	1.33266e-05	1.41846e-05	1.28705e-05	1.44256e-05	1.5004e-05	1.55252e-05	1.17406e-05	1.48447e-05	1.58874e-05	1.67898e-05	9.78102e-06	1.27998e-05	1.40477e-05	1.54871e-05	1.50796e-05	1.27442e-05	1.38958e-05	1.52125e-05	1.42565e-05	1.31657e-05	1.44243e-05	1.52208e-05	1.19116e-05	1.12091e-05	1.23809e-05	1.25749e-05	1.3672e-05	1.17882e-05	1.20552e-05	1.28543e-05	1.35924e-05	1.19425e-05	1.11991e-05	1.29026e-05	1.36594e-05	1.1594e-05	1.24234e-05	1.31704e-05	1.21145e-05	1.15544e-05	1.22688e-05	1.26777e-05	1.19961e-05	1.07145e-05	1.22011e-05	1.28945e-05	1.17332e-05
2	1.02686e-05	1.0884e-05	1.16408e-05	1.05243e-05	1.19329e-05	1.24169e-05	1.29126e-05	9.63268e-06	1.2274e-05	1.32057e-05	1.40151e-05	7.82895e-06	1.04073e-05	1.15118e-05	1.27806e-05	1.24247e-05	1.03378e-05	1.13392e-05	1.25049e-05	1.16522e-05	1.07446e-05	1.18644e-05	1.2569e-05	9.63373e-06	9.0932e-06	1.01181e-05	1.02818e-05	1.12694e-05	9.60995e-06	9.83023e-06	1.05375e-05	1.11806e-05	9.7354e-06	9.07919e-06	1.05691e-05	1.12312e-05	9.44361e-06	1.01649e-05	1.0823e-05	9.88229e-06	9.4127e-06	1.00394e-05	1.03873e-05	9.78441e-06	8.64832e-06	9.95886e-06	1.05692e-05	9.53114e-06
1.875	8.18121e-06	8.67363e-06	9.33754e-06	8.39828e-06	9.67901e-06	1.00632e-05	1.05159e-05	7.73473e-06	9.93326e-06	1.0754e-05	1.14697e-05	6.10107e-06	8.25297e-06	9.20844e-06	1.03154e-05	1.00002e-05	8.16606e-06	9.01674e-06	1.00233e-05	9.27904e-06	8.56102e-06	9.53633e-06	1.01499e-05	7.59135e-06	7.20213e-06	8.08613e-06	8.22632e-06	9.09045e-06	7.65428e-06	7.82622e-06	8.44404e-06	8.99926e-06	7.75103e-06	7.18641e-06	8.46424e-06	9.02863e-06	7.51697e-06	8.1332e-06	8.6957e-06	7.87155e-06	7.48615e-06	8.0262e-06	8.31932e-06	7.80004e-06	6.80533e-06	7.93645e-06	8.46401e-06	7.55135e-06
1.75	6.32808e-06	6.70007e-06	7.26628e-06	6.50568e-06	7.65619e-06	7.94007e-06	8.34227e-06	6.03992e-06	7.8268e-06	8.53689e-06	9.15664e-06	4.60148e-06	6.33772e-06	7.14319e-06	8.09272e-06	7.81656e-06	6.2324e-06	6.93248e-06	7.78877e-06	7.15034e-06	6.60786e-06	7.44654e-06	7.97283e-06	5.78585e-06	5.53536e-06	6.27656e-06	6.39714e-06	7.14386e-06	5.91673e-06	6.0506e-06	6.57653e-06	7.04054e-06	5.99373e-06	5.52406e-06	6.58672e-06	7.05371e-06	5.80888e-06	6.32146e-06	6.79452e-06	6.08829e-06	5.784e-06	6.234e-06	6.46979e-06	6.03969e-06	5.18705e-06	6.14643e-06	6.58503e-06	5.80557e-06
1.625	4.7249e-06	4.98678e-06	5.45422e-06	4.86089e-06	5.86312e-06	6.06059e-06	6.40918e-06	4.56522e-06	5.96553e-06	6.56673e-06	7.09312e-06	3.33669e-06	4.67834e-06	5.34077e-06	6.12485e-06	5.89531e-06	4.56973e-06	5.12246e-06	5.83372e-06	5.30236e-06	4.91837e-06	5.61588e-06	6.05061e-06	4.23994e-06	4.10238e-06	4.70783e-06	4.80903e-06	5.43314e-06	4.41047e-06	4.51312e-06	4.94508e-06	5.31821e-06	4.47135e-06	4.09318e-06	4.93978e-06	5.32274e-06	4.33574e-06	4.74796e-06	5.1336e-06	4.54659e-06	4.31306e-06	4.67304e-06	4.85854e-06	4.50683e-06	3.80401e-06	4.58856e-06	4.94519e-06	4.3038e-06
1.5	3.36847e-06	3.54347e-06	3.91412e-06	3.47004e-06	4.31532e-06	4.43929e-06	4.7241e-06	3.30722e-06	4.35986e-06	4.84537e-06	5.27819e-06	2.30908e-06	3.29226e-06	3.81247e-06	4.43983e-06	4.25409e-06	3.18561e-06	3.61087e-06	4.17245e-06	3.74783e-06	3.49748e-06	4.05349e-06	4.40386e-06	2.9592e-06	2.90697e-06	3.37973e-06	3.46639e-06	3.96947e-06	3.13911e-06	3.21632e-06	3.55127e-06	3.83903e-06	3.18527e-06	2.90305e-06	3.54659e-06	3.84083e-06	3.09357e-06	3.41062e-06	3.71332e-06	3.24575e-06	3.06701e-06	3.34572e-06	3.48478e-06	3.21309e-06	2.66056e-06	3.27623e-06	3.55638e-06	3.05056e-06
1.375	2.29447e-06	2.40648e-06	2.68954e-06	2.37167e-06	3.04349e-06	3.10966e-06	3.33396e-06	2.30006e-06	3.04636e-06	3.42761e-06	3.76852e-06	1.52858e-06	2.21035e-06	2.59851e-06	3.0788e-06	2.93452e-06	2.11832e-06	2.42739e-06	2.85059e-06	2.53305e-06	2.37549e-06	2.80017e-06	3.0744e-06	1.97815e-06	1.96564e-06	2.3247e-06	2.40058e-06	2.78056e-06	2.12931e-06	2.18479e-06	2.43418e-06	2.64599e-06	2.16318e-06	1.96376e-06	2.4311e-06	2.64783e-06	2.10809e-06	2.34266e-06	2.57115e-06	2.21669e-06	2.08264e-06	2.28561e-06	2.38423e-06	2.18667e-06	1.77674e-06	2.23607e-06	2.44957e-06	2.06512e-06
1.25	1.49021e-06	1.55791e-06	1.7631e-06	1.54772e-06	2.0411e-06	2.07462e-06	2.242e-06	1.52801e-06	2.02919e-06	2.3105e-06	2.56261e-06	9.65474e-07	1.40952e-06	1.68673e-06	2.0402e-06	1.92983e-06	1.33814e-06	1.55602e-06	1.85913e-06	1.63012e-06	1.53809e-06	1.8487e-06	2.05194e-06	1.2572e-06	1.26599e-06	1.52538e-06	1.58675e-06	1.86333e-06	1.36735e-06	1.41514e-06	1.58199e-06	1.73652e-06	1.39641e-06	1.26297e-06	1.58371e-06	1.73641e-06	1.36569e-06	1.53419e-06	1.6981e-06	1.44037e-06	1.33648e-06	1.48157e-06	1.54888e-06	1.41567e-06	1.13134e-06	1.45483e-06	1.60696e-06	1.3361e-06
1.125	9.23515e-07	9.65193e-07	1.10466e-06	9.67969e-07	1.30418e-06	1.31832e-06	1.43874e-06	9.74211e-07	1.28852e-06	1.48548e-06	1.66619e-06	5.81854e-07	8.5828e-07	1.04518e-06	1.28989e-06	1.21311e-06	8.11757e-07	9.5676e-07	1.16223e-06	1.00639e-06	9.54465e-07	1.16588e-06	1.31323e-06	7.65969e-07	7.7571e-07	9.54896e-07	1.00337e-06	1.1932e-06	8.38324e-07	8.73013e-07	9.80491e-07	1.08509e-06	8.57578e-07	7.76701e-07	9.8379e-07	1.08536e-06	8.41052e-07	9.57037e-07	1.06802e-06	8.97729e-07	8.14723e-07	9.12167e-07	9.55909e-07	8.70255e-07	6.87475e-07	9.06398e-07	1.01082e-06	8.30048e-07
1	5.47601e-07	5.72959e-07	6.68273e-07	5.81162e-07	7.94759e-07	8.01851e-07	8.81777e-07	5.97381e-07	7.8428e-07	9.13686e-07	1.0354e-06	3.3571e-07	4.99043e-07	6.20051e-07	7.82707e-07	7.32071e-07	4.67841e-07	5.62918e-07	6.98026e-07	5.98739e-07	5.6542e-07	7.06391e-07	8.08193e-07	4.46232e-07	4.50633e-07	5.71427e-07	6.08622e-07	7.31013e-07	4.85304e-07	5.12185e-07	5.79032e-07	6.48669e-07	5.01848e-07	4.54164e-07	5.81668e-07	6.50508e-07	4.91951e-07	5.71327e-07	6.43695e-07	5.34448e-07	4.67778e-07	5.29985e-07	5.61728e-07	5.11037e-07	3.99427e-07	5.39445e-07	6.10437e-07	4.94812e-07
0.875	3.09098e-07	3.26671e-07	3.88574e-07	3.36345e-07	4.60825e-07	4.64572e-07	5.19786e-07	3.50705e-07	4.56366e-07	5.38817e-07	6.18886e-07	1.84873e-07	2.75272e-07	3.51527e-07	4.54777e-07	4.22437e-07	2.5789e-07	3.17346e-07	4.04386e-07	3.41308e-07	3.19963e-07	4.10176e-07	4.77447e-07	2.4856e-07	2.46401e-07	3.24742e-07	3.51887e-07	4.27945e-07	2.66002e-07	2.87257e-07	3.24614e-07	3.68651e-07	2.78638e-07	2.52748e-07	3.2845e-07	3.71569e-07	2.73281e-07	3.23995e-07	3.69389e-07	3.03699e-07	2.54189e-07	2.91769e-07	3.13318e-07	2.85321e-07	2.20373e-07	3.08597e-07	3.54474e-07	2.83439e-07
0.75	1.67099e-07	1.7862e-07	2.17469e-07	1.86915e-07	2.54966e-07	2.58004e-07	2.92482e-07	1.95713e-07	2.5385e-07	3.04727e-07	3.55102e-07	9.69451e-08	1.44195e-07	1.8911e-07	2.53612e-07	2.33593e-07	1.34522e-07	1.71531e-07	2.24603e-07	1.8782e-07	1.71607e-07	2.26608e-07	2.69562e-07	1.31075e-07	1.26096e-07	1.75552e-07	1.94834e-07	2.37668e-07	1.3759e-07	1.52549e-07	1.7254e-07	2.00459e-07	1.46325e-07	1.33637e-07	1.7651e-07	2.03806e-07	1.42432e-07	1.74409e-07	2.02723e-07	1.64261e-07	1.29048e-07	1.51437e-07	1.64938e-07	1.50799e-07	1.15796e-07	1.68716e-07	1.97251e-07	1.55656e-07
0.625	8.48598e-08	9.30115e-08	1.16409e-07	9.95236e-08	1.3292e-07	1.36148e-07	1.57741e-07	1.00361e-07	1.34464e-07	1.64874e-07	1.95425e-07	4.71809e-08	7.0105e-08	9.63144e-08	1.34065e-07	1.22659e-07	6.55899e-08	8.80968e-08	1.19464e-07	9.86921e-08	8.62136e-08	1.18242e-07	1.45164e-07	6.41781e-08	5.8975e-08	8.82328e-08	1.00764e-07	1.24372e-07	6.58425e-08	7.65166e-08	8.60027e-08	1.02418e-07	7.19954e-08	6.6381e-08	8.94574e-08	1.05745e-07	6.83509e-08	8.79923e-08	1.04453e-07	8.45358e-08	6.03681e-08	7.33276e-08	8.09509e-08	7.48349e-08	5.69078e-08	8.70007e-08	1.04284e-07	8.17175e-08
0.5	3.9752e-08	4.51957e-08	5.91e-08	4.94968e-08	6.42404e-08	6.73884e-08	8.03588e-08	4.45292e-08	6.72726e-08	8.45748e-08	1.02211e-07	2.07153e-08	3.05933e-08	4.50548e-08	6.67318e-08	5.94702e-08	2.9181e-08	4.21861e-08	5.97349e-08	4.84289e-08	3.92565e-08	5.72136e-08	7.30749e-08	2.83684e-08	2.42545e-08	4.03498e-08	4.82272e-08	6.00503e-08	2.8105e-08	3.49987e-08	3.91351e-08	4.83232e-08	3.20045e-08	2.9778e-08	4.16437e-08	5.12192e-08	2.93329e-08	4.05867e-08	4.97845e-08	3.9926e-08	2.4809e-08	3.00651e-08	3.60046e-08	3.36291e-08	2.5001e-08	4.15419e-08	5.19126e-08	3.98713e-08
0.375	1.65052e-08	2.00335e-08	2.77115e-08	2.25266e-08	2.79181e-08	3.02367e-08	3.77511e-08	1.49487e-08	3.07114e-08	4.01375e-08	5.00991e-08	8.07454e-09	1.15634e-08	1.86019e-08	3.00276e-08	2.64187e-08	1.11425e-08	1.80666e-08	2.74849e-08	2.19607e-08	1.55637e-08	2.43582e-08	3.28751e-08	1.08248e-08	8.39581e-09	1.60798e-08	2.04852e-08	2.56263e-08	1.01601e-08	1.42876e-08	1.56104e-08	2.02743e-08	1.24194e-08	1.19524e-08	1.73704e-08	2.25133e-08	1.06001e-08	1.63734e-08	2.11521e-08	1.66572e-08	8.73709e-09	1.04176e-08	1.37466e-08	1.32537e-08	9.84007e-09	1.77437e-08	2.3317e-08	1.7706e-08
0.25	5.833e-09	7.87083e-09	1.15354e-08	9.10886e-09	1.0316e-08	1.18567e-08	1.58316e-08	3.01704e-09	1.23831e-08	1.71617e-08	2.22487e-08	2.56727e-09	3.63698e-09	6.58528e-09	1.17213e-08	1.0092e-08	3.55327e-09	6.86072e-09	1.11689e-08	8.96373e-09	5.1446e-09	9.16916e-09	1.28514e-08	3.44602e-09	2.24284e-09	5.43413e-09	7.54873e-09	9.49561e-09	2.99114e-09	5.00853e-09	5.27769e-09	7.31589e-09	4.03408e-09	4.0502e-09	6.26426e-09	8.70778e-09	3.06811e-09	5.58169e-09	7.69171e-09	6.00098e-09	2.43503e-09	2.97634e-09	4.4032e-09	4.3712e-09	3.09216e-09	6.58752e-09	9.21523e-09	6.9133e-09
0.125	1.56703e-09	2.49275e-09	4.13971e-09	2.94714e-09	3.13167e-09	3.95348e-09	5.74996e-09	4.74331e-10	4.26176e-09	6.42665e-09	8.7537e-09	7.64674e-10	9.05601e-10	1.8264e-09	3.83664e-09	3.17102e-09	9.16683e-10	2.11246e-09	3.90296e-09	3.0064e-09	1.26271e-09	2.67552e-09	4.14638e-09	8.97166e-10	5.4676e-10	1.42866e-09	2.19432e-09	2.7396e-09	7.28247e-10	1.34383e-09	1.38424e-09	2.08112e-09	1.01543e-09	1.0932e-09	1.77458e-09	2.68407e-09	7.01543e-10	1.45973e-09	2.14226e-09	1.65739e-09	5.69218e-10	7.32306e-10	1.01592e-09	1.07648e-09	8.74086e-10	1.91995e-09	2.90452e-09	2.1671e-09
0	3.27946e-10	6.91399e-10	1.1541e-09	8.09132e-10	7.30272e-10	1.04393e-09	1.65772e-09	2.88244e-10	1.13069e-09	1.95515e-09	2.85217e-09	3.21243e-10	2.64301e-10	4.94645e-10	1.02054e-09	8.40908e-10	2.55252e-10	6.3072e-10	1.1115e-09	9.05141e-10	3.0922e-10	6.79511e-10	1.02137e-09	2.36314e-10	2.26408e-10	3.82002e-10	5.46656e-10	6.65965e-10	2.29275e-10	3.52417e-10	3.60048e-10	5.10509e-10	2.97292e-10	3.43521e-10	4.66916e-10	6.91519e-10	1.74231e-10	3.48004e-10	5.05779e-10	3.66774e-10	2.32137e-10	2.37698e-10	2.46148e-10	2.74088e-10	3.24605e-10	5.26342e-10	7.50833e-10	5.69006e-10
-0.125	1.12458e-10	2.43505e-10	2.98068e-10	2.24274e-10	1.63313e-10	3.17907e-10	4.48092e-10	2.78804e-10	3.04118e-10	6.12315e-10	8.51529e-10	2.64931e-10	1.78112e-10	2.24924e-10	2.84916e-10	2.44718e-10	1.55997e-10	2.80683e-10	3.39475e-10	2.98216e-10	1.49604e-10	2.2924e-10	2.6046e-10	1.40401e-10	1.90643e-10	1.77305e-10	1.6448e-10	1.7768e-10	1.60579e-10	1.47649e-10	1.47187e-10	1.48595e-10	1.84357e-10	2.22167e-10	1.80805e-10	1.88078e-10	1.07364e-10	1.29081e-10	1.26062e-10	1.02541e-10	1.89714e-10	1.63468e-10	1.18019e-10	1.26135e-10	2.45348e-10	2.23508e-10	2.12037e-10	1.90885e-10
-0.25	9.4528e-11	1.83223e-10	1.3846e-10	1.15973e-10	9.4289e-11	1.98759e-10	1.95967e-10	2.74703e-10	1.59864e-10	3.07001e-10	3.23844e-10	2.5575e-10	1.66981e-10	1.83176e-10	1.39474e-10	1.40616e-10	1.42727e-10	2.22921e-10	1.73549e-10	1.85873e-10	1.33524e-10	1.65743e-10	1.27531e-10	1.30467e-10	1.82937e-10	1.51162e-10	1.14352e-10	1.0397e-10	1.49897e-10	1.20315e-10	1.16136e-10	9.3871e-11	1.70297e-10	2.09066e-10	1.38907e-10	1.04631e-10	1.00957e-10	1.04494e-10	7.6863e-11	7.5014e-11	1.77624e-10	1.46879e-10	1.00198e-10	1.08896e-10	2.33461e-10	1.80996e-10	1.32544e-10	1.4189e-10
-0.375	9.0087e-11	1.73203e-10	1.21015e-10	9.6237e-11	8.9111e-11	1.85839e-10	1.64408e-10	2.7e-10	1.45484e-10	2.66622e-10	2.31242e-10	2.50275e-10	1.6093e-10	1.69649e-10	1.15218e-10	1.2209e-10	1.35543e-10	2.09352e-10	1.46984e-10	1.67826e-10	1.28658e-10	1.55618e-10	1.10717e-10	1.26381e-10	1.76882e-10	1.42701e-10	1.06127e-10	9.2699e-11	1.42651e-10	1.13652e-10	1.08589e-10	8.5215e-11	1.63878e-10	2.03319e-10	1.30071e-10	9.3017e-11	9.7986e-11	1.00336e-10	7.1869e-11	7.1742e-11	1.67126e-10	1.35357e-10	9.1848e-11	1.01271e-10	2.27059e-10	1.72478e-10	1.22107e-10	1.34902e-10
-0.5	8.6895e-11	1.6592e-10	1.15868e-10	8.7769e-11	8.6901e-11	1.82725e-10	1.60519e-10	2.67448e-10	1.42371e-10	2.60561e-10	2.18533e-10	2.4595e-10	1.55186e-10	1.58229e-10	1.0588e-10	1.12166e-10	1.2885e-10	1.98714e-10	1.37673e-10	1.59059e-10	1.25008e-10	1.49669e-10	1.05903e-10	1.23175e-10	1.70098e-10	1.34837e-10	1.01597e-10	8.6652e-11	1.3552e-10	1.07764e-10	1.02059e-10	7.9805e-11	1.57499e-10	1.98128e-10	1.23197e-10	8.7284e-11	9.5083e-11	9.6949e-11	6.9308e-11	6.9753e-11	1.56322e-10	1.23865e-10	8.3923e-11	9.4003e-11	2.20357e-10	1.66379e-10	1.18162e-10	1.3139e-10
-0.625	8.3266e-11	1.59345e-10	1.09889e-10	8.0041e-11	8.4562e-11	1.79496e-10	1.58415e-10	2.62366e-10	1.40458e-10	2.56439e-10	2.1425e-10	2.3976e-10	1.49343e-10	1.46681e-10	9.7485e-11	1.02821e-10	1.22104e-10	1.87606e-10	1.29883e-10	1.51508e-10	1.20805e-10	1.4399e-10	1.01296e-10	1.20378e-10	1.64415e-10	1.29234e-10	9.4347e-11	8.2162e-11	1.28279e-10	1.01947e-10	9.5983e-11	7.462e-11	1.51242e-10	1.92826e-10	1.16387e-10	8.1809e-11	9.2039e-11	9.3392e-11	6.687e-11	6.7475e-11	1.45035e-10	1.12274e-10	7.6093e-11	8.6564e-11	2.13479e-10	1.61318e-10	1.14583e-10	1.28169e-10
-0.75	7.9455e-11	1.52545e-10	1.05025e-10	7.1993e-11	8.2638e-11	1.76885e-10	1.55948e-10	2.58822e-10	1.39074e-10	2.51446e-10	2.10638e-10	2.3385e-10	1.43166e-10	1.3544e-10	8.9178e-11	9.3619e-11	1.15316e-10	1.76646e-10	1.21957e-10	1.43616e-10	1.1641e-10	1.3759e-10	9.7e-11	1.15979e-10	1.57656e-10	1.23604e-10	8.935e-11	7.6026e-11	1.2146e-10	9.5924e-11	8.9751e-11	6.9324e-11	1.45013e-10	1.87538e-10	1.09686e-10	7.6378e-11	8.9169e-11	8.9968e-11	6.4261e-11	6.5226e-11	1.3423e-10	1.0064e-10	6.8242e-11	7.9345e-11	2.07581e-10	1.55953e-10	1.10993e-10	1.24701e-10
-0.875	7.6016e-11	1.45364e-10	1.00315e-10	6.4282e-11	8.0332e-11	1.74197e-10	1.53264e-10	2.54448e-10	1.36898e-10	2.47708e-10	2.07466e-10	2.27844e-10	1.36716e-10	1.24155e-10	8.0423e-11	8.4529e-11	1.083e-10	1.65818e-10	1.14549e-10	1.36042e-10	1.10985e-10	1.31655e-10	9.1572e-11	1.09742e-10	1.51678e-10	1.15461e-10	8.424e-11	7.0377e-11	1.13955e-10	8.9858e-11	8.3483e-11	6.3983e-11	1.38621e-10	1.8217e-10	1.03177e-10	7.0856e-11	8.626e-11	8.651e-11	6.1552e-11	6.2778e-11	1.2282e-10	8.8835e-11	6.0329e-11	7.1911e-11	2.02012e-10	1.50035e-10	1.07424e-10	1.21173e-10
-1	7.2508e-11	1.39092e-10	9.4678e-11	5.6291e-11	7.9133e-11	1.71713e-10	1.51201e-10	2.50871e-10	1.34298e-10	2.43877e-10	2.03768e-10	2.22326e-10	1.3048e-10	1.12604e-10	7.1687e-11	7.5365e-11	1.01318e-10	1.55375e-10	1.06914e-10	1.28362e-10	1.04678e-10	1.25276e-10	8.6345e-11	1.01773e-10	1.46482e-10	1.09127e-10	7.8464e-11	6.3136e-11	1.06425e-10	8.417e-11	7.7529e-11	5.873e-11	1.32569e-10	1.7682e-10	9.6581e-11	6.5299e-11	8.341e-11	8.2792e-11	5.9033e-11	6.0274e-11	1.10471e-10	7.7301e-11	5.2427e-11	6.4484e-11	1.9594e-10	1.4422e-10	1.03383e-10	1.17459e-10
-1.125	6.8812e-11	1.32074e-10	8.941e-11	4.8707e-11	7.7561e-11	1.69733e-10	1.49118e-10	2.44745e-10	1.32812e-10	2.39508e-10	2.01243e-10	2.17709e-10	1.24516e-10	1.00867e-10	6.298e-11	6.6414e-11	9.4629e-11	1.45616e-10	9.9087e-11	1.20908e-10	9.8615e-11	1.16468e-10	8.1655e-11	9.2134e-11	1.39513e-10	1.03245e-10	7.2222e-11	5.7935e-11	9.9315e-11	7.8109e-11	7.1683e-11	5.3393e-11	1.26477e-10	1.71706e-10	8.9846e-11	5.9936e-11	8.0697e-11	7.9433e-11	5.6419e-11	5.8105e-11	9.8918e-11	6.547e-11	4.4485e-11	5.7163e-11	1.89464e-10	1.39568e-10	9.9597e-11	1.13899e-10
-1.25	6.5414e-11	1.24988e-10	8.386e-11	4.1549e-11	7.5765e-11	1.67324e-10	1.4708e-10	2.41026e-10	1.30869e-10	2.35954e-10	1.96754e-10	2.1237e-10	1.18572e-10	8.9541e-11	5.4463e-11	5.758e-11	8.8045e-11	1.3563e-10	9.1747e-11	1.13226e-10	8.784e-11	1.0836e-10	7.6992e-11	8.223e-11	1.32776e-10	9.5858e-11	6.7087e-11	5.1926e-11	9.201e-11	7.1928e-11	6.5758e-11	4.8139e-11	1.20091e-10	1.66436e-10	8.3178e-11	5.4529e-11	7.7943e-11	7.5976e-11	5.3737e-11	5.5735e-11	8.7707e-11	5.3538e-11	3.645e-11	4.9931e-11	1.83957e-10	1.3409e-10	9.5661e-11	1.10501e-10
-1.375	6.2203e-11	1.16906e-10	7.8917e-11	3.415e-11	7.3825e-11	1.63875e-10	1.4424e-10	2.37791e-10	1.2838e-10	2.322e-10	1.93152e-10	2.07128e-10	1.12475e-10	7.8207e-11	4.5474e-11	4.9124e-11	8.1517e-11	1.24314e-10	8.462e-11	1.05687e-10	7.7827e-11	9.9886e-11	6.9337e-11	6.7488e-11	1.2644e-10	8.9098e-11	6.2191e-11	4.5771e-11	8.4806e-11	6.5937e-11	5.9495e-11	4.2988e-11	1.14016e-10	1.61053e-10	7.6878e-11	4.9122e-11	7.4718e-11	7.2121e-11	5.1019e-11	5.336e-11	7.6174e-11	4.1986e-11	2.8779e-11	4.2483e-11	1.77845e-10	1.28531e-10	9.1788e-11	1.07114e-10
-1.5	5.8589e-11	1.11023e-10	7.3818e-11	2.6558e-11	7.2065e-11	1.60922e-10	1.42051e-10	2.33186e-10	1.26141e-10	2.28967e-10	1.89342e-10	2.01502e-10	1.06461e-10	6.6445e-11	3.7086e-11	4.0477e-11	7.5135e-11	1.13217e-10	7.6432e-11	9.8286e-11	6.138e-11	8.8347e-11	6.2903e-11	3.4579e-11	1.19898e-10	8.2285e-11	5.6822e-11	4.029e-11	7.8036e-11	6.0153e-11	5.3532e-11	3.7939e-11	1.07902e-10	1.55481e-10	7.0553e-11	4.3708e-11	7.1954e-11	6.8322e-11	4.8482e-11	5.0801e-11	6.5173e-11	2.9884e-11	2.1051e-11	3.5092e-11	1.71927e-10	1.22306e-10	8.8179e-11	1.03581e-10
-1.625	5.4936e-11	1.03925e-10	6.8828e-11	1.8638e-11	7.0278e-11	1.58297e-10	1.39943e-10	2.29572e-10	1.23615e-10	2.24718e-10	1.85329e-10	1.955e-10	1.00203e-10	5.4651e-11	2.8214e-11	3.196e-11	6.855e-11	1.02364e-10	6.819e-11	9.1348e-11	3.6825e-11	7.7472e-11	5.1142e-11	2.3517e-11	1.14251e-10	7.6574e-11	5.1753e-11	3.7597e-11	7.1229e-11	5.4033e-11	4.7559e-11	3.2756e-11	1.01256e-10	1.493e-10	6.3944e-11	3.8243e-11	6.8817e-11	6.4778e-11	4.596e-11	4.8769e-11	5.3682e-11	1.8377e-11	1.3038e-11	2.7553e-11	1.65638e-10	1.16855e-10	8.4773e-11	1.00372e-10
-1.75	5.1814e-11	9.5964e-11	6.3905e-11	1.1091e-11	6.8826e-11	1.557e-10	1.3691e-10	2.25374e-10	1.21593e-10	2.20119e-10	1.81808e-10	1.89556e-10	9.3953e-11	4.2566e-11	1.9314e-11	2.3289e-11	6.1675e-11	9.1009e-11	5.965e-11	8.3861e-11	5.682e-12	6.5866e-11	4.2322e-11	1.0502e-11	1.07567e-10	7.0635e-11	4.5205e-11	3.0968e-11	6.3959e-11	4.7952e-11	4.1308e-11	2.7702e-11	9.4829e-11	1.4247e-10	5.7321e-11	3.2901e-11	6.5915e-11	6.0741e-11	4.2974e-11	4.6417e-11	4.1962e-11	6.577e-12	5.71e-12	2.0274e-11	1.58971e-10	1.11416e-10	8.1167e-11	9.6866e-11
-1.875	4.8301e-11	9.0438e-11	5.9035e-11	3.786e-12	6.7318e-11	1.52426e-10	1.34351e-10	2.20067e-10	1.19088e-10	2.16496e-10	1.78324e-10	1.84082e-10	8.7289e-11	3.0229e-11	1.0884e-11	1.3896e-11	5.4709e-11	8.008e-11	5.19e-11	7.6295e-11	1.576e-11	4.7238e-11	2.6461e-11	4.877e-11	1.01819e-10	6.4336e-11	3.9929e-11	2.5072e-11	5.6866e-11	4.194e-11	3.5181e-11	2.2339e-11	8.8561e-11	1.3662e-10	5.0609e-11	2.7611e-11	6.2578e-11	5.7096e-11	4.0278e-11	4.4008e-11	3.0732e-11	4.807e-12	2.49e-12	1.2253e-11	1.52296e-10	1.06086e-10	7.7307e-11	9.3522e-11
-2	4.4377e-11	8.3272e-11	5.348e-11	3.56e-12	6.5534e-11	1.49985e-10	1.30565e-10	2.17002e-10	1.16338e-10	2.11894e-10	1.74709e-10	1.78562e-10	8.0756e-11	1.7876e-11	2.532e-12	5.009e-12	4.7857e-11	6.961e-11	4.4387e-11	6.8271e-11	6.8948e-11	2.6501e-11	9.093e-12	9.4517e-11	9.4843e-11	5.7194e-11	3.454e-11	1.9802e-11	4.9929e-11	3.6065e-11	2.8884e-11	1.6891e-11	8.1501e-11	1.30915e-10	4.4046e-11	2.2212e-11	5.9509e-11	5.3576e-11	3.7665e-11	4.1691e-11	1.9853e-11	1.6937e-11	1.0167e-11	4.161e-12	1.46375e-10	1.00809e-10	7.37e-11	9.0115e-11
-2.125	4.0744e-11	7.6045e-11	4.895e-11	1.1872e-11	6.2748e-11	1.46455e-10	1.26967e-10	2.09254e-10	1.14093e-10	2.06722e-10	1.72211e-10	1.72498e-10	7.4719e-11	6.036e-12	6.058e-12	3.701e-12	4.0865e-11	5.847e-11	3.6641e-11	6.0601e-11	1.14124e-10	1.261e-12	9.734e-12	7.0361e-11	8.8374e-11	5.1801e-11	2.856e-11	1.4904e-11	4.2942e-11	3.026e-11	2.2254e-11	1.1498e-11	7.4399e-11	1.25156e-10	3.7433e-11	1.6881e-11	5.6743e-11	4.9543e-11	3.4675e-11	3.8999e-11	9.101e-12	2.879e-11	1.8414e-11	3.157e-12	1.40426e-10	9.5583e-11	6.9981e-11	8.6879e-11
-2.25	3.7425e-11	7.0531e-11	4.3668e-11	1.9387e-11	6.1132e-11	1.4406e-10	1.24193e-10	2.0543e-10	1.10547e-10	2.0232e-10	1.68766e-10	1.66737e-10	6.8987e-11	5.928e-12	1.4859e-11	1.2716e-11	3.426e-11	4.7918e-11	2.8901e-11	5.3365e-11	1.3951e-10	2.5325e-11	4.4053e-11	7.7569e-11	8.2075e-11	4.3291e-11	2.3729e-11	1.0046e-11	3.5824e-11	2.4185e-11	1.5881e-11	6.199e-12	6.8037e-11	1.19333e-10	3.1004e-11	1.1725e-11	5.3445e-11	4.6013e-11	3.1926e-11	3.7288e-11	2.076e-12	4.0265e-11	2.6524e-11	1.0287e-11	1.33913e-10	8.9611e-11	6.6343e-11	8.3141e-11
-2.375	3.3615e-11	6.2852e-11	3.8813e-11	2.7121e-11	5.9405e-11	1.40793e-10	1.20622e-10	1.98089e-10	1.07628e-10	1.97203e-10	1.65551e-10	1.61404e-10	6.2605e-11	1.7515e-11	2.3533e-11	2.1688e-11	2.7594e-11	3.6699e-11	2.0742e-11	4.6003e-11	1.52611e-10	4.84e-11	6.8207e-11	4.0443e-11	7.523e-11	3.7608e-11	1.955e-11	3.777e-12	2.8778e-11	1.8641e-11	9.728e-12	1.126e-12	6.1549e-11	1.13565e-10	2.4194e-11	6.608e-12	5.028e-11	4.2016e-11	2.9513e-11	3.4875e-11	1.33e-11	5.166e-11	3.4332e-11	1.7741e-11	1.28223e-10	8.3512e-11	6.2576e-11	7.9535e-11
-2.5	2.9869e-11	5.6672e-11	3.4275e-11	3.54e-11	5.79e-11	1.36691e-10	1.17863e-10	1.94723e-10	1.04456e-10	1.93324e-10	1.6177e-10	1.55507e-10	5.6352e-11	2.9476e-11	3.1943e-11	3.1073e-11	2.0893e-11	2.6895e-11	1.2833e-11	3.8304e-11	1.49651e-10	6.1318e-11	9.0952e-11	6.1136e-11	6.8243e-11	3.0194e-11	1.2855e-11	3.8e-14	2.2025e-11	1.3164e-11	3.576e-12	4.199e-12	5.5274e-11	1.07643e-10	1.7569e-11	1.106e-12	4.7285e-11	3.8158e-11	2.6925e-11	3.2395e-11	2.4715e-11	6.3267e-11	4.2374e-11	2.5713e-11	1.22306e-10	7.7794e-11	5.8828e-11	7.5633e-11
-2.625	2.6015e-11	5.1333e-11	2.8676e-11	4.2876e-11	5.6327e-11	1.33142e-10	1.1499e-10	1.88044e-10	1.01263e-10	1.89776e-10	1.57733e-10	1.49593e-10	4.9762e-11	4.1368e-11	4.0855e-11	4.0251e-11	1.4039e-11	1.4892e-11	4.993e-12	3.0603e-11	1.54819e-10	1.04648e-10	1.44469e-10	7.9898e-11	6.1885e-11	2.4229e-11	8.473e-12	5.306e-12	1.5098e-11	7.36e-12	2.484e-12	9.873e-12	4.8551e-11	1.01883e-10	1.0881e-11	4.296e-12	4.4029e-11	3.3822e-11	2.4797e-11	2.9884e-11	3.6103e-11	7.5872e-11	5.0095e-11	3.3662e-11	1.16454e-10	7.2844e-11	5.5386e-11	7.2221e-11
-2.75	2.2391e-11	4.4135e-11	2.4126e-11	5.2045e-11	5.5014e-11	1.29701e-10	1.12607e-10	1.85164e-10	9.844e-11	1.84642e-10	1.53736e-10	1.43914e-10	4.3247e-11	5.2953e-11	4.9857e-11	4.885e-11	7.013e-12	3.21e-12	1.946e-12	2.2417e-11	1.14376e-10	1.36721e-10	1.65833e-10	1.2745e-10	5.5306e-11	1.6764e-11	2.548e-12	9.98e-12	8.506e-12	2.09e-12	8.305e-12	1.5123e-11	4.1901e-11	9.6131e-11	4.284e-12	9.719e-12	4.0988e-11	3.0533e-11	2.1834e-11	2.7295e-11	4.6809e-11	8.7634e-11	5.843e-11	4.2203e-11	1.10811e-10	6.7293e-11	5.1675e-11	6.8791e-11
-2.875	1.8946e-11	3.6613e-11	1.9733e-11	5.9848e-11	5.282e-11	1.26114e-10	1.09887e-10	1.8172e-10	9.5096e-11	1.80133e-10	1.50115e-10	1.37872e-10	3.6527e-11	6.5065e-11	5.8271e-11	5.7741e-11	5.47e-13	8.687e-12	1.0559e-11	1.4807e-11	1.66665e-10	1.84832e-10	1.96288e-10	9.3378e-11	5.0295e-11	9.55e-12	2.512e-12	1.7147e-11	1.991e-12	3.752e-12	1.4319e-11	2.0417e-11	3.4952e-11	9.0492e-11	2.476e-12	1.5141e-11	3.7886e-11	2.6977e-11	1.8705e-11	2.4687e-11	5.8223e-11	9.8989e-11	6.6324e-11	4.9667e-11	1.047e-10	6.0978e-11	4.7988e-11	6.5382e-11
-3	1.5552e-11	2.9373e-11	1.4954e-11	6.8106e-11	5.1152e-11	1.221e-10	1.06941e-10	1.76666e-10	9.2147e-11	1.75233e-10	1.47106e-10	1.31949e-10	3.018e-11	7.6578e-11	6.7055e-11	6.7183e-11	5.883e-12	1.9923e-11	1.8587e-11	6.711e-12	1.718e-10	1.93478e-10	2.57529e-10	1.11659e-10	4.4773e-11	2.032e-12	9.114e-12	2.1507e-11	4.772e-12	9.247e-12	1.9994e-11	2.5719e-11	2.7806e-11	8.4797e-11	9.43e-12	2.043e-11	3.4512e-11	2.3198e-11	1.6178e-11	2.2167e-11	6.8504e-11	1.10693e-10	7.4022e-11	5.6327e-11	9.8138e-11	5.51e-11	4.4312e-11	6.147e-11
-3.125	1.2271e-11	2.1051e-11	1.0144e-11	7.6773e-11	4.9538e-11	1.1924e-10	1.04301e-10	1.71043e-10	8.7966e-11	1.71938e-10	1.4276e-10	1.25857e-10	2.3837e-11	8.8037e-11	7.5665e-11	7.5557e-11	1.2256e-11	3.089e-11	2.6252e-11	1.119e-12	1.92184e-10	2.04411e-10	2.37048e-10	1.14304e-10	3.7703e-11	2.939e-12	1.4612e-11	2.6965e-11	1.2261e-11	1.4152e-11	2.6682e-11	3.101e-11	2.0878e-11	7.826e-11	1.6382e-11	2.5789e-11	3.1536e-11	1.9516e-11	1.3779e-11	1.9324e-11	7.9868e-11	1.22547e-10	8.0986e-11	6.392e-11	9.1672e-11	5.0578e-11	4.0786e-11	5.7819e-11
-3.25	8.793e-12	1.3696e-11	4.281e-12	8.3732e-11	4.8151e-11	1.16586e-10	1.00972e-10	1.66128e-10	8.5682e-11	1.67709e-10	1.39419e-10	1.19699e-10	1.7124e-11	9.964e-11	8.4328e-11	8.4325e-11	1.9359e-11	4.1327e-11	3.442e-11	9.331e-12	1.88853e-10	2.83063e-10	2.43364e-10	1.18407e-10	3.0122e-11	9.126e-12	2.0335e-11	3.2819e-11	1.9689e-11	2.0187e-11	3.3547e-11	3.6491e-11	1.4001e-11	7.1501e-11	2.3454e-11	3.1405e-11	2.8557e-11	1.5764e-11	1.127e-11	1.7299e-11	9.0407e-11	1.33431e-10	8.8471e-11	7.1895e-11	8.4797e-11	4.4362e-11	3.7014e-11	5.4013e-11
-3.375	5.096e-12	6.576e-12	1.15e-12	9.191e-11	4.5999e-11	1.1445e-10	9.7782e-11	1.58967e-10	8.3895e-11	1.62594e-10	1.35511e-10	1.14008e-10	1.0226e-11	1.11939e-10	9.3177e-11	9.2962e-11	2.4772e-11	5.1324e-11	4.2127e-11	1.7557e-11	2.55645e-10	3.36769e-10	2.55649e-10	1.43357e-10	2.2433e-11	1.5271e-11	2.6331e-11	3.7642e-11	2.6611e-11	2.5806e-11	4.0075e-11	4.175e-11	7.744e-12	6.5865e-11	3.0366e-11	3.7225e-11	2.5326e-11	1.2051e-11	8.426e-12	1.4931e-11	1.01904e-10	1.45148e-10	9.6268e-11	7.9213e-11	7.8185e-11	3.8287e-11	3.289e-11	5.0188e-11
-3.5	1.142e-12	1.821e-12	5.53e-12	9.8419e-11	4.3394e-11	1.10896e-10	9.4964e-11	1.52278e-10	8.0748e-11	1.59064e-10	1.31897e-10	1.0867e-10	4.03e-12	1.23476e-10	1.02492e-10	1.01925e-10	3.174e-11	6.201e-11	4.9801e-11	2.5571e-11	2.76371e-10	3.73952e-10	2.56091e-10	1.45631e-10	1.7115e-11	2.3975e-11	3.2381e-11	4.3017e-11	3.3488e-11	3.1273e-11	4.6216e-11	4.702e-11	1.818e-12	5.9721e-11	3.7213e-11	4.3122e-11	2.2123e-11	8.474e-12	6.03e-12	1.1836e-11	1.13352e-10	1.58015e-10	1.03819e-10	8.719e-11	7.1871e-11	3.1929e-11	2.936e-11	4.6407e-11
-3.625	2.672e-12	7.831e-12	1.1303e-11	1.04616e-10	4.0787e-11	1.07374e-10	9.1538e-11	1.48681e-10	7.8108e-11	1.52844e-10	1.28084e-10	1.03051e-10	2.586e-12	1.35814e-10	1.11013e-10	1.10753e-10	3.845e-11	7.3078e-11	5.7536e-11	3.3676e-11	2.93795e-10	3.46707e-10	2.71742e-10	1.79617e-10	1.175e-11	3.1633e-11	3.7183e-11	4.8299e-11	4.0637e-11	3.702e-11	5.2428e-11	5.2295e-11	5.237e-12	5.3538e-11	4.4164e-11	4.9049e-11	1.8896e-11	4.332e-12	3.074e-12	8.464e-12	1.24224e-10	1.68705e-10	1.12205e-10	9.4742e-11	6.6069e-11	2.6154e-11	2.5746e-11	4.2796e-11
-3.75	6.021e-12	1.4245e-11	1.6592e-11	1.12868e-10	3.8545e-11	1.05427e-10	8.9122e-11	1.43701e-10	7.3049e-11	1.47398e-10	1.25051e-10	9.5787e-11	9.548e-12	1.48077e-10	1.19201e-10	1.20406e-10	4.5161e-11	8.3705e-11	6.5511e-11	4.0901e-11	2.52858e-10	3.99456e-10	3.09036e-10	2.02908e-10	7.1e-12	4.0092e-11	4.3073e-11	5.3437e-11	4.7417e-11	4.226e-11	5.805e-11	5.7465e-11	1.1984e-11	4.7143e-11	5.1273e-11	5.4387e-11	1.5748e-11	1.94e-13	5.17e-13	5.977e-12	1.33544e-10	1.80013e-10	1.19985e-10	1.02067e-10	5.9143e-11	2.0035e-11	2.1459e-11	3.9301e-11
-3.875	9.624e-12	2.1197e-11	2.1613e-11	1.22182e-10	3.6621e-11	1.0201e-10	8.7203e-11	1.36896e-10	6.7739e-11	1.4267e-10	1.21726e-10	9.0103e-11	1.6896e-11	1.60815e-10	1.27773e-10	1.29364e-10	5.2685e-11	9.4823e-11	7.269e-11	4.8054e-11	3.18636e-10	3.54252e-10	3.78002e-10	2.2805e-10	2.64e-13	4.8591e-11	4.8898e-11	5.9969e-11	5.4477e-11	4.8158e-11	6.4405e-11	6.2446e-11	1.8971e-11	4.0763e-11	5.842e-11	5.9784e-11	1.2459e-11	3.67e-12	2.394e-12	3.357e-12	1.43867e-10	1.9218e-10	1.27149e-10	1.09344e-10	5.2876e-11	1.3968e-11	1.8022e-11	3.5973e-11
-4	1.3366e-11	2.868e-11	2.6193e-11	1.29291e-10	3.5031e-11	9.9335e-11	8.2948e-11	1.32796e-10	6.4836e-11	1.38213e-10	1.1743e-10	8.3853e-11	2.371e-11	1.73665e-10	1.36863e-10	1.37906e-10	5.9406e-11	1.06146e-10	8.0864e-11	5.5312e-11	3.46848e-10	3.94149e-10	4.59314e-10	3.2592e-10	5.259e-12	5.4665e-11	5.388e-11	6.469e-11	6.1335e-11	5.3612e-11	7.109e-11	6.8082e-11	2.6321e-11	3.4204e-11	6.5867e-11	6.5295e-11	9.246e-12	7.963e-12	4.94e-12	1.215e-12	1.54188e-10	2.04005e-10	1.34205e-10	1.16588e-10	4.6467e-11	8.406e-12	1.4528e-11	3.2163e-11
-4.125	1.6799e-11	3.555e-11	3.1614e-11	1.36529e-10	3.2782e-11	9.4924e-11	7.9226e-11	1.2875e-10	5.9921e-11	1.31022e-10	1.13278e-10	7.7499e-11	3.1362e-11	1.84784e-10	1.46013e-10	1.4611e-10	6.6264e-11	1.17853e-10	8.8021e-11	6.2605e-11	3.94786e-10	4.17873e-10	4.94866e-10	3.14119e-10	1.4131e-11	6.1218e-11	5.8851e-11	7.0114e-11	6.8467e-11	5.8988e-11	7.7616e-11	7.3477e-11	3.3763e-11	2.8311e-11	7.3065e-11	7.1228e-11	6.313e-12	1.2831e-11	7.732e-12	1.901e-12	1.65698e-10	2.17001e-10	1.42586e-10	1.23981e-10	3.9928e-11	2.292e-12	1.0344e-11	2.7624e-11
-4.25	2.0308e-11	4.3149e-11	3.6656e-11	1.44541e-10	3.0852e-11	9.1727e-11	7.6492e-11	1.25967e-10	5.5138e-11	1.26777e-10	1.09065e-10	7.1511e-11	3.9408e-11	1.96573e-10	1.55296e-10	1.55776e-10	7.3666e-11	1.28428e-10	9.4536e-11	7.0486e-11	4.13268e-10	4.54937e-10	5.88231e-10	3.02329e-10	2.0457e-11	6.8919e-11	6.3328e-11	7.4914e-11	7.5903e-11	6.4663e-11	8.3875e-11	7.9145e-11	4.0362e-11	2.1888e-11	8.0472e-11	7.6792e-11	3.085e-12	1.7114e-11	1.075e-11	4.449e-12	1.7841e-10	2.29355e-10	1.50421e-10	1.32152e-10	3.3398e-11	4.007e-12	6.177e-12	2.3542e-11
-4.375	2.4361e-11	5.0689e-11	4.0964e-11	1.53738e-10	2.8596e-11	8.8703e-11	7.2894e-11	1.21679e-10	5.2861e-11	1.20978e-10	1.04619e-10	6.4646e-11	4.6283e-11	2.09982e-10	1.64491e-10	1.65266e-10	8.0837e-11	1.38667e-10	1.02101e-10	7.8393e-11	5.16333e-10	5.27705e-10	5.14817e-10	3.27114e-10	2.8263e-11	7.5083e-11	6.6996e-11	8.117e-11	8.2518e-11	7.0536e-11	8.9859e-11	8.4439e-11	4.7436e-11	1.5134e-11	8.7644e-11	8.2038e-11	1.02e-13	2.2616e-11	1.3274e-11	7.352e-12	1.90178e-10	2.41837e-10	1.58798e-10	1.38738e-10	2.6627e-11	9.715e-12	2.757e-12	1.9785e-11
-4.5	2.7683e-11	5.6708e-11	4.5997e-11	1.60679e-10	2.6696e-11	8.5762e-11	7.0436e-11	1.14767e-10	4.7937e-11	1.15845e-10	1.00582e-10	5.882e-11	5.414e-11	2.22248e-10	1.73321e-10	1.75269e-10	8.7935e-11	1.48705e-10	1.10324e-10	8.6619e-11	4.37137e-10	5.30633e-10	5.06456e-10	3.52264e-10	3.425e-11	8.2281e-11	7.3499e-11	8.7972e-11	8.9696e-11	7.6211e-11	9.5338e-11	8.9344e-11	5.4696e-11	7.805e-12	9.5541e-11	8.7605e-11	2.403e-12	2.636e-11	1.6183e-11	1.0103e-11	2.02983e-10	2.52499e-10	1.65905e-10	1.47269e-10	1.9811e-11	1.5631e-11	9.06e-13	1.5613e-11
-4.625	3.0806e-11	6.4958e-11	5.1688e-11	1.68066e-10	2.4702e-11	8.2732e-11	6.9778e-11	1.10703e-10	4.1884e-11	1.12848e-10	9.653e-11	5.2421e-11	6.2614e-11	2.35439e-10	1.8211e-10	1.8467e-10	9.4818e-11	1.58549e-10	1.18004e-10	9.4837e-11	5.02645e-10	5.57767e-10	5.51899e-10	3.56283e-10	4.1545e-11	9.0849e-11	7.9983e-11	9.2876e-11	9.7159e-11	8.1491e-11	1.00933e-10	9.4714e-11	6.2336e-11	4.71e-13	1.02979e-10	9.358e-11	5.824e-12	3.0987e-11	1.8781e-11	1.2891e-11	2.17506e-10	2.6502e-10	1.73314e-10	1.55787e-10	1.3346e-11	2.1085e-11	4.83e-12	1.2044e-11
-4.75	3.4189e-11	7.2982e-11	5.6599e-11	1.7721e-10	2.2517e-11	7.8095e-11	6.7885e-11	1.07719e-10	3.6119e-11	1.05996e-10	9.1481e-11	4.6692e-11	7.1568e-11	2.48922e-10	1.9084e-10	1.94848e-10	1.01521e-10	1.698e-10	1.26356e-10	1.02415e-10	5.60015e-10	6.23111e-10	5.70163e-10	3.65649e-10	4.7714e-11	9.7599e-11	8.6801e-11	9.8913e-11	1.04263e-10	8.6815e-11	1.06988e-10	1.00265e-10	6.9537e-11	4.991e-12	1.10053e-10	9.9233e-11	9.028e-12	3.5618e-11	2.1391e-11	1.5496e-11	2.30885e-10	2.76723e-10	1.81123e-10	1.63026e-10	6.93e-12	2.6777e-11	8.742e-12	8.225e-12
-4.875	3.8234e-11	8.0836e-11	6.2222e-11	1.84839e-10	2.0649e-11	7.3559e-11	6.4407e-11	1.03851e-10	3.1222e-11	9.8525e-11	8.6798e-11	4.1134e-11	7.9722e-11	2.6248e-10	2.0023e-10	2.0485e-10	1.08462e-10	1.8095e-10	1.34677e-10	1.10565e-10	5.43654e-10	6.17447e-10	5.91118e-10	4.04414e-10	5.4607e-11	1.05132e-10	9.2612e-11	1.04365e-10	1.11688e-10	9.2713e-11	1.13231e-10	1.05665e-10	7.6045e-11	1.0307e-11	1.17051e-10	1.04591e-10	1.2032e-11	3.8523e-11	2.4967e-11	1.8187e-11	2.43073e-10	2.9021e-10	1.89523e-10	1.70975e-10	6.14e-13	3.3903e-11	1.2262e-11	4.678e-12
-5	4.211e-11	8.7547e-11	6.7213e-11	1.92604e-10	1.8682e-11	6.8077e-11	6.0126e-11	9.8823e-11	2.9916e-11	9.3827e-11	8.1053e-11	3.5649e-11	8.8517e-11	2.76324e-10	2.09047e-10	2.15507e-10	1.15338e-10	1.91603e-10	1.43336e-10	1.18653e-10	6.15584e-10	6.16102e-10	6.81165e-10	5.23607e-10	6.1452e-11	1.11219e-10	9.9083e-11	1.10075e-10	1.18671e-10	9.8708e-11	1.18932e-10	1.10953e-10	8.3154e-11	1.7229e-11	1.24474e-10	1.10132e-10	1.5153e-11	4.227e-11	2.7143e-11	2.087e-11	2.5403e-10	3.01903e-10	1.96624e-10	1.77867e-10	6.169e-12	4.0542e-11	1.6161e-11	1.156e-12

## Sheet: Fig. 4c
VG	Vout(0%)	Vout(15%)	Vout(30%)	Vout(50%)	Av(0%)	Av(15%)	Av(30%)	Av(50%)	IDD(0%)	IDD(15%)	IDD(30%)	IDD(50%)
-2	4.99984	4.99984	4.99916	4.99986	0	0.000533333	0.0044	0.00773	4.6e-13	2.71e-13	2.95e-13	8.5e-14
-1.85	4.99984	4.99976	4.99982	4.9987	0.000266667	0.000666667	0.000133333	0.01307	2.84e-13	1.57e-13	3.42e-13	3.7e-14
-1.7	4.99988	4.99966	4.99984	4.99674	0.0004	0.000933333	0.000133333	0.02307	3.37e-13	2.23e-13	2.37e-13	4.6e-14
-1.55	4.99994	4.9998	4.99986	4.99328	0.000266667	0.0004	0.000133333	0.11653	2.92e-13	2.91e-13	1.26e-13	8.88e-13
-1.4	4.99998	4.99986	4.99984	4.9758	0.000933333	0.000133333	0	0.27227	1.73e-13	2.46e-13	1.66e-13	4.317e-12
-1.25	4.99984	4.99984	4.99984	4.93496	0	0.000133333	0	0.47253	1.09e-13	1.15e-13	2.32e-13	1.4791e-11
-1.1	4.99984	4.99986	4.99984	4.86408	0.00173	0.000133333	0	0.6684	2.55e-13	9.7e-14	2.24e-13	4.4969e-11
-0.95	5.0001	4.99984	4.99984	4.76382	0.00107	0.000133333	0.00773	0.77093	2.62e-13	1.61e-13	3.9e-14	1.50121e-10
-0.8	4.99994	4.99982	4.99868	4.64818	0.000666667	0.00307	0.00307	0.8912	1.44e-13	8.1e-14	2.46e-13	4.38053e-10
-0.65	4.99984	4.99936	4.99822	4.5145	0.000133333	0.05453	0.07373	0.9472	3.4e-14	4.11e-13	9.14e-13	1.13825e-09
-0.5	4.99986	4.99118	4.98716	4.37242	0	0.13027	0.1836	0.93347	1.7e-13	1.822e-12	4.963e-12	3.3157e-09
-0.35	4.99986	4.97164	4.95962	4.2324	0.0032	0.26947	0.37333	0.87093	7.73e-13	9.023e-12	1.68e-11	7.74928e-09
-0.2	4.99938	4.93122	4.90362	4.10176	0.0288	0.5096	0.59	1.05227	3.536e-12	2.8887e-11	5.5214e-11	1.37162e-08
-0.05	4.99506	4.85478	4.81512	3.94392	0.08627	0.67413	0.73093	1.12347	1.5804e-11	9.4796e-11	1.63327e-10	2.89683e-08
0.1	4.98212	4.75366	4.70548	3.7754	0.2116	0.7592	0.86173	1.23613	5.1741e-11	2.6878e-10	4.50352e-10	5.51755e-08
0.25	4.95038	4.63978	4.57622	3.58998	0.40653	0.7964	0.93387	1.3632	1.50619e-10	7.15375e-10	1.16002e-09	1.006e-07
0.4	4.8894	4.52032	4.43614	3.3855	0.67213	0.9748	0.926	1.57613	4.08178e-10	1.53453e-09	3.32065e-09	1.66054e-07
0.55	4.78858	4.3741	4.29724	3.14908	0.8748	0.94347	0.86453	1.71213	1.00311e-09	4.42421e-09	7.61405e-09	2.94905e-07
0.7	4.65736	4.23258	4.16756	2.89226	0.9024	0.872	1.06933	1.78373	2.91729e-09	1.01137e-08	1.32938e-08	4.94849e-07
0.85	4.522	4.10178	4.00716	2.6247	0.7972	1.064	1.1332	1.8156	6.75311e-09	1.76159e-08	2.78702e-08	7.88722e-07
1	4.40242	3.94218	3.83718	2.35236	1.1104	1.1232	1.25773	1.80912	1.14075e-08	3.53415e-08	5.24707e-08	1.16539e-06
1.15	4.23586	3.7737	3.64852	2.08099	1.18547	1.21853	1.36	1.76636	2.46148e-08	6.44988e-08	9.39969e-08	1.71484e-06
1.3	4.05804	3.59092	3.44452	1.81604	1.2768	1.4084	1.63547	1.69388	4.71528e-08	1.10329e-07	1.52417e-07	2.405e-06
1.45	3.86652	3.37966	3.1992	1.56196	1.32947	1.5784	1.78813	1.60433	8.43596e-08	1.88763e-07	2.68636e-07	3.24498e-06
1.6	3.6671	3.1429	2.93098	1.32131	1.71427	1.7596	1.90133	1.49775	1.33594e-07	3.13539e-07	4.50412e-07	4.22781e-06
1.75	3.40996	2.87896	2.64578	1.09664	1.9112	1.90627	1.98133	1.31807	2.35574e-07	5.07149e-07	7.22357e-07	5.32275e-06
1.9	3.12328	2.59302	2.34858	0.89893	2.08907	1.99187	1.99949	1.08644	3.94656e-07	7.96886e-07	1.1127e-06	6.44503e-06
2.05	2.80992	2.29424	2.04866	0.73597	2.2516	2.07783	2.01492	0.809	6.36201e-07	1.17152e-06	1.60758e-06	7.47571e-06
2.2	2.47218	1.98257	1.74642	0.61462	2.30404	2.02328	1.93547	0.58984	9.87105e-07	1.74166e-06	2.30946e-06	8.30245e-06
2.35	2.12657	1.67907	1.4561	0.52614	2.41116	1.98583	1.81289	0.4434	1.43386e-06	2.47683e-06	3.18137e-06	8.9111e-06
2.5	1.7649	1.3812	1.18416	0.45963	2.39024	1.78052	1.5866	0.34437	2.08981e-06	3.38813e-06	4.20363e-06	9.36234e-06
2.65	1.40636	1.11412	0.94617	0.40798	2.23753	1.52529	1.2556	0.27899	2.90746e-06	4.43545e-06	5.27767e-06	9.71469e-06
2.8	1.07073	0.88533	0.75783	0.36613	1.80577	1.14289	0.90089	0.22884	3.8605e-06	5.50159e-06	6.24151e-06	1.00043e-05
2.95	0.79987	0.71389	0.6227	0.3318	1.21068	0.81379	0.65071	0.1938	4.76555e-06	6.40275e-06	6.9862e-06	1.02112e-05
3.1	0.61827	0.59183	0.52509	0.30273	0.79073	0.59159	0.48252	0.16464	5.42537e-06	7.07938e-06	7.53327e-06	1.04042e-05
3.25	0.49966	0.50309	0.45272	0.27804	0.54921	0.44804	0.36607	0.14291	5.86011e-06	7.57947e-06	7.95187e-06	1.0545e-05
3.4	0.41727	0.43588	0.39781	0.2566	0.39991	0.34797	0.29836	0.12343	6.15754e-06	7.95452e-06	8.27789e-06	1.06543e-05
3.55	0.35729	0.38369	0.35305	0.23809	0.30637	0.28393	0.23952	0.1092	6.37448e-06	8.24781e-06	8.52541e-06	1.07541e-05
3.7	0.31133	0.3411	0.31712	0.22171	0.2416	0.23001	0.2036	0.09352	6.53448e-06	8.46837e-06	8.72422e-06	1.08379e-05
3.85	0.27509	0.30659	0.28658	0.20768	0.19664	0.19303	0.16735	0.08416	6.65831e-06	8.64359e-06	8.87967e-06	1.09248e-05
4	0.2456	0.27764	0.26148	0.19505	0.16007	0.15957	0.14097	0.07623	6.75298e-06	8.78138e-06	8.99381e-06	1.09785e-05
4.15	0.22159	0.2537	0.24034	0.18362	0.13567	0.13867	0.12428	0.06671	6.83243e-06	8.90568e-06	9.09784e-06	1.10324e-05
4.3	0.20124	0.2329	0.22169	0.17361	0.11345	0.12021	0.10895	0.06237	6.88907e-06	9.00155e-06	9.20078e-06	1.10885e-05
4.45	0.18422	0.21487	0.20535	0.16426	0.09809	0.1026	0.09484	0.05683	6.93433e-06	9.07832e-06	9.2705e-06	1.11299e-05
4.6	0.1695	0.19948	0.19113	0.15573	0.08408	0.09259	0.08528	0.04968	6.97649e-06	9.14131e-06	9.32006e-06	1.115e-05
4.75	0.15689	0.18559	0.17833	0.14828	0.07547	0.07999	0.07448	0.04736	7.01207e-06	9.19436e-06	9.35792e-06	1.11661e-05
4.9	0.14557	0.1736	0.16716	0.14118	0.06521	0.07281	0.06512	0.04201	7.03488e-06	9.23624e-06	9.3965e-06	1.11986e-05
5.05	0.13579	0.16267	0.15739	0.13488	0.05781	0.0652	0.05979	0.03928	7.05069e-06	9.25765e-06	9.42214e-06	1.12132e-05
5.2	0.12712	0.15289	0.14843	0.12898	0.05152	0.05761	0.05271	0.03748	7.06885e-06	9.28808e-06	9.44363e-06	1.12267e-05
5.35	0.11939	0.14425	0.14052	0.12336	0.04515	0.05296	0.04764	0.03361	7.08421e-06	9.29366e-06	9.47794e-06	1.12355e-05
5.5	0.11262	0.13631	0.13337	0.11832	0.04196	0.04788	0.04399	0.03123	7.09767e-06	9.30454e-06	9.50726e-06	1.12367e-05
5.65	0.10632	0.12913	0.12678	0.11364	0.03792	0.0422	0.04188	0.03027	7.1009e-06	9.32437e-06	9.52669e-06	1.12412e-05
5.8	0.10064	0.1228	0.12049	0.1091	0.03363	0.03919	0.03716	0.02668	7.10489e-06	9.32005e-06	9.52935e-06	1.12359e-05
5.95	0.09559	0.11692	0.11492	0.10509	0.03116	0.03605	0.03441	0.02504	7.11415e-06	9.34978e-06	9.53027e-06	1.12316e-05
6.1	0.09092	0.11151	0.10976	0.10134	0.02884	0.03267	0.03055	0.02361	7.11305e-06	9.34221e-06	9.5394e-06	1.12306e-05
6.25	0.08659	0.10661	0.10518	0.0978	0.02588	0.03056	0.02831	0.02143	7.11432e-06	9.34896e-06	9.54639e-06	1.12384e-05
6.4	0.08271	0.10203	0.10093	0.09458	0.02431	0.02852	0.02717	0.02116	7.11869e-06	9.35302e-06	9.56071e-06	1.12258e-05
6.55	0.07906	0.09775	0.09685	0.09141	0.02157	0.02593	0.02469	0.01916	7.11011e-06	9.34682e-06	9.56482e-06	1.1229e-05
6.7	0.07583	0.09386	0.09315	0.08853	0.02069	0.02473	0.02288	0.01792	7.10768e-06	9.34696e-06	9.55265e-06	1.12176e-05
6.85	0.07272	0.09015	0.08972	0.08585	0.01856	0.02364	0.02161	0.01823	7.10722e-06	9.34403e-06	9.56289e-06	1.12222e-05
7	0.06994	0.0866	0.08648	0.08311	0.0174	0.02023	0.02061	0.0164	7.11359e-06	9.32039e-06	9.55702e-06	1.12048e-05

## Sheet: Fig. 4d
Time (s)	Output signal(0%) (V)	Output signal(15%) (V)	Output signal(30%) (V)
0	-0.05499	-0.38068	0.22809
4e-08	-0.05181	-0.35681	0.2379
8e-08	-0.04856	-0.33317	0.24765
1.2e-07	-0.04525	-0.30976	0.25734
1.6e-07	-0.04188	-0.28658	0.26696
2e-07	-0.03846	-0.26364	0.27652
2.4e-07	-0.03497	-0.24093	0.28602
2.8e-07	-0.03143	-0.21845	0.29545
3.2e-07	-0.02783	-0.19621	0.30482
3.6e-07	-0.02417	-0.17419	0.31413
4e-07	-0.02045	-0.15241	0.32337
4.4e-07	-0.01667	-0.13086	0.33254
4.8e-07	-0.01283	-0.10955	0.34166
5.2e-07	-0.00893	-0.08847	0.35071
5.6e-07	-0.00498	-0.06762	0.3597
6e-07	-0.000962417	-0.047	0.36862
6.4e-07	0.00311	-0.02662	0.37748
6.8e-07	0.00724	-0.00646	0.38628
7.2e-07	0.01144	0.01346	0.39501
7.6e-07	0.01569	0.03314	0.40368
8e-07	0.02	0.0526	0.41228
8.4e-07	0.02437	0.07182	0.42083
8.8e-07	0.02879	0.09081	0.42931
9.2e-07	0.03328	0.10956	0.43772
9.6e-07	0.03783	0.12809	0.44607
1e-06	0.04243	0.14638	0.45436
1.04e-06	0.04709	0.16444	0.46258
1.08e-06	0.05182	0.18226	0.47074
1.12e-06	0.0566	0.19986	0.47884
1.16e-06	0.06144	0.21722	0.48687
1.2e-06	0.06634	0.23435	0.49484
1.24e-06	0.0713	0.25124	0.50275
1.28e-06	0.07632	0.26791	0.51059
1.32e-06	0.08139	0.28434	0.51837
1.36e-06	0.08653	0.30053	0.52609
1.4e-06	0.09172	0.3165	0.53374
1.44e-06	0.09698	0.33223	0.54133
1.48e-06	0.10229	0.34773	0.54885
1.52e-06	0.10766	0.363	0.55631
1.56e-06	0.11309	0.37804	0.56371
1.6e-06	0.11858	0.39284	0.57104
1.64e-06	0.12413	0.40741	0.57831
1.68e-06	0.12974	0.42175	0.58552
1.72e-06	0.1354	0.43585	0.59266
1.76e-06	0.14113	0.44972	0.59974
1.8e-06	0.14691	0.46336	0.60676
1.84e-06	0.15275	0.47677	0.61371
1.88e-06	0.15866	0.48994	0.6206
1.92e-06	0.16462	0.50288	0.62743
1.96e-06	0.17064	0.51559	0.63419
2e-06	0.17672	0.52807	0.64089
2.04e-06	0.18143	0.54268	0.64803
2.08e-06	0.1858	0.55716	0.65644
2.12e-06	0.1904	0.5715	0.66407
2.16e-06	0.19522	0.58528	0.67154
2.2e-06	0.20025	0.59885	0.67819
2.24e-06	0.20539	0.61139	0.68458
2.28e-06	0.21063	0.62369	0.69296
2.32e-06	0.21597	0.63574	0.69891
2.36e-06	0.2214	0.64708	0.7056
2.4e-06	0.22691	0.65727	0.71198
2.44e-06	0.23259	0.66914	0.7176
2.48e-06	0.23854	0.67992	0.72357
2.52e-06	0.24475	0.69005	0.73137
2.56e-06	0.25111	0.70076	0.7387
2.6e-06	0.25754	0.71082	0.74506
2.64e-06	0.26404	0.71976	0.74997
2.68e-06	0.27055	0.72952	0.75668
2.72e-06	0.27702	0.73886	0.76128
2.76e-06	0.28344	0.74698	0.7676
2.8e-06	0.28988	0.7551	0.77511
2.84e-06	0.29648	0.76201	0.78059
2.88e-06	0.30335	0.76807	0.78457
2.92e-06	0.31059	0.77407	0.78982
2.96e-06	0.31831	0.78133	0.79523
3e-06	0.32656	0.7846	0.80015
3.04e-06	0.33529	0.79024	0.80459
3.08e-06	0.34429	0.79387	0.80911
3.12e-06	0.35339	0.79794	0.81534
3.16e-06	0.36252	0.80167	0.81996
3.2e-06	0.37176	0.80504	0.82297
3.24e-06	0.38124	0.80888	0.82711
3.28e-06	0.3911	0.81276	0.8302
3.32e-06	0.40144	0.81503	0.83336
3.36e-06	0.41226	0.81732	0.83711
3.4e-06	0.42345	0.82008	0.83982
3.44e-06	0.43491	0.82166	0.84096
3.48e-06	0.44649	0.82241	0.84152
3.52e-06	0.45809	0.82272	0.84371
3.56e-06	0.46972	0.82217	0.84595
3.6e-06	0.48145	0.82203	0.84652
3.64e-06	0.49322	0.82033	0.84871
3.68e-06	0.50487	0.81865	0.85033
3.72e-06	0.51621	0.81782	0.85191
3.76e-06	0.5272	0.81584	0.85114
3.8e-06	0.53774	0.81429	0.85127
3.84e-06	0.54773	0.81279	0.85126
3.88e-06	0.55719	0.81057	0.84944
3.92e-06	0.56625	0.80805	0.84749
3.96e-06	0.57501	0.80525	0.846
4e-06	0.58353	0.80216	0.84323
4.04e-06	0.59192	0.79998	0.83961
4.08e-06	0.60038	0.79667	0.83735
4.12e-06	0.60894	0.79273	0.8339
4.16e-06	0.61748	0.78852	0.83036
4.2e-06	0.62582	0.78356	0.82612
4.24e-06	0.63391	0.77908	0.82282
4.28e-06	0.64183	0.77314	0.81814
4.32e-06	0.64971	0.76732	0.81432
4.36e-06	0.65761	0.76121	0.81026
4.4e-06	0.66551	0.75604	0.80378
4.44e-06	0.67335	0.75194	0.79987
4.48e-06	0.68101	0.74695	0.79237
4.52e-06	0.68829	0.74135	0.78569
4.56e-06	0.69504	0.73552	0.77991
4.6e-06	0.70136	0.72654	0.77326
4.64e-06	0.70739	0.71794	0.76691
4.68e-06	0.71321	0.71108	0.75985
4.72e-06	0.71888	0.70238	0.75026
4.76e-06	0.72446	0.69549	0.74308
4.8e-06	0.72995	0.68684	0.73404
4.84e-06	0.7353	0.67881	0.72643
4.88e-06	0.7405	0.67022	0.71852
4.92e-06	0.74558	0.66145	0.70921
4.96e-06	0.75057	0.65258	0.69852
5e-06	0.75549	0.64321	0.68752
5.04e-06	0.76031	0.63373	0.67891
5.08e-06	0.76501	0.62456	0.66827
5.12e-06	0.76954	0.61526	0.65674
5.16e-06	0.77385	0.60624	0.64608
5.2e-06	0.77795	0.59631	0.63349
5.24e-06	0.78184	0.58544	0.62116
5.28e-06	0.78544	0.5749	0.60744
5.32e-06	0.78872	0.56429	0.59289
5.36e-06	0.79163	0.5536	0.57981
5.4e-06	0.79402	0.54247	0.56771
5.44e-06	0.7958	0.53133	0.55375
5.48e-06	0.79711	0.52015	0.54063
5.52e-06	0.79817	0.50855	0.52615
5.56e-06	0.79913	0.49614	0.51186
5.6e-06	0.80007	0.48452	0.49509
5.64e-06	0.80104	0.47246	0.47813
5.68e-06	0.80186	0.46075	0.46155
5.72e-06	0.80228	0.44858	0.44423
5.76e-06	0.80209	0.43633	0.42629
5.8e-06	0.80132	0.424	0.40944
5.84e-06	0.80004	0.412	0.39026
5.88e-06	0.79843	0.39877	0.36979
5.92e-06	0.79669	0.38594	0.35086
5.96e-06	0.79502	0.3723	0.33131
6e-06	0.79341	0.35746	0.31177
6.04e-06	0.79172	0.34305	0.29339
6.08e-06	0.78983	0.32831	0.27281
6.12e-06	0.78769	0.31329	0.25102
6.16e-06	0.78523	0.2995	0.23032
6.2e-06	0.7825	0.28606	0.20861
6.24e-06	0.77954	0.27251	0.187
6.28e-06	0.77633	0.25886	0.16502
6.32e-06	0.77275	0.24476	0.14265
6.36e-06	0.76874	0.22908	0.11995
6.4e-06	0.76431	0.21423	0.09693
6.44e-06	0.75948	0.19936	0.07467
6.48e-06	0.75426	0.18329	0.05328
6.52e-06	0.74868	0.1665	0.02958
6.56e-06	0.74274	0.15104	0.00408
6.6e-06	0.73641	0.13452	-0.0227
6.64e-06	0.72961	0.11813	-0.04735
6.68e-06	0.72229	0.10147	-0.07145
6.72e-06	0.71454	0.08296	-0.09563
6.76e-06	0.70653	0.06535	-0.1199
6.8e-06	0.69842	0.04746	-0.14583
6.84e-06	0.69031	0.02932	-0.17285
6.88e-06	0.68217	0.01213	-0.1986
6.92e-06	0.6738	-0.00572	-0.22459
6.96e-06	0.66502	-0.02379	-0.25022
7e-06	0.65568	-0.04166	-0.275
7.04e-06	0.64575	-0.05929	-0.30012
7.08e-06	0.63527	-0.07785	-0.32493
7.12e-06	0.62437	-0.09573	-0.34992
7.16e-06	0.61314	-0.11369	-0.37724
7.2e-06	0.60158	-0.13211	-0.40244
7.24e-06	0.58965	-0.15055	-0.42659
7.28e-06	0.57734	-0.16862	-0.45184
7.32e-06	0.56463	-0.18798	-0.47537
7.36e-06	0.55144	-0.20696	-0.49986
7.4e-06	0.53766	-0.22553	-0.52364
7.44e-06	0.5233	-0.24447	-0.5451
7.48e-06	0.50846	-0.26265	-0.56583
7.52e-06	0.4933	-0.28051	-0.58792
7.56e-06	0.478	-0.29881	-0.61019
7.6e-06	0.46268	-0.31712	-0.63096
7.64e-06	0.44731	-0.33539	-0.65084
7.68e-06	0.43182	-0.35355	-0.66931
7.72e-06	0.4161	-0.37157	-0.68807
7.76e-06	0.40004	-0.38989	-0.70597
7.8e-06	0.38344	-0.40845	-0.72462
7.84e-06	0.36623	-0.42724	-0.74229
7.88e-06	0.34846	-0.4455	-0.76004
7.92e-06	0.33021	-0.46399	-0.77565
7.96e-06	0.31157	-0.48224	-0.79123
8e-06	0.29268	-0.50025	-0.8046
8.04e-06	0.27361	-0.51877	-0.81751
8.08e-06	0.2543	-0.53705	-0.83155
8.12e-06	0.23456	-0.55396	-0.84449
8.16e-06	0.21425	-0.57104	-0.85462
8.2e-06	0.19336	-0.58824	-0.86626
8.24e-06	0.17202	-0.6056	-0.87608
8.28e-06	0.15036	-0.62307	-0.88632
8.32e-06	0.12842	-0.639	-0.89379
8.36e-06	0.10621	-0.6558	-0.90132
8.4e-06	0.08375	-0.67263	-0.90939
8.44e-06	0.06111	-0.68949	-0.9162
8.48e-06	0.03825	-0.70556	-0.92283
8.52e-06	0.01518	-0.72204	-0.92983
8.56e-06	-0.00796	-0.73854	-0.9333
8.6e-06	-0.03104	-0.75465	-0.93774
8.64e-06	-0.05405	-0.77074	-0.94208
8.68e-06	-0.07706	-0.78678	-0.94411
8.72e-06	-0.10011	-0.80273	-0.94601
8.76e-06	-0.1232	-0.81741	-0.94724
8.8e-06	-0.14637	-0.83281	-0.94837
8.84e-06	-0.16963	-0.84767	-0.9477
8.88e-06	-0.19297	-0.86276	-0.94643
8.92e-06	-0.21642	-0.87766	-0.94576
8.96e-06	-0.24	-0.89157	-0.94296
9e-06	-0.26368	-0.90489	-0.93911
9.04e-06	-0.28745	-0.918	-0.93584
9.08e-06	-0.31132	-0.93048	-0.93271
9.12e-06	-0.3353	-0.94315	-0.92926
9.16e-06	-0.3594	-0.95563	-0.92589
9.2e-06	-0.3836	-0.96832	-0.92144
9.24e-06	-0.40781	-0.98076	-0.91603
9.28e-06	-0.43188	-0.9925	-0.91023
9.32e-06	-0.45569	-1.00351	-0.90403
9.36e-06	-0.47926	-1.015	-0.89687
9.4e-06	-0.50261	-1.02574	-0.88826
9.44e-06	-0.52573	-1.03534	-0.88158
9.48e-06	-0.54852	-1.04498	-0.87513
9.52e-06	-0.57078	-1.05427	-0.86632
9.56e-06	-0.59236	-1.06356	-0.85856
9.6e-06	-0.61326	-1.07161	-0.8508
9.64e-06	-0.63369	-1.07964	-0.84295
9.68e-06	-0.65382	-1.08731	-0.83486
9.72e-06	-0.67363	-1.09539	-0.82605
9.76e-06	-0.69305	-1.10306	-0.81666
9.8e-06	-0.71197	-1.11034	-0.80716
9.84e-06	-0.73021	-1.11648	-0.79756
9.88e-06	-0.74757	-1.1239	-0.7885
9.92e-06	-0.76406	-1.13045	-0.77832
9.96e-06	-0.77985	-1.1365	-0.76767
1e-05	-0.79508	-1.14133	-0.75772
1e-05	-0.80976	-1.14454	-0.74836
1.01e-05	-0.82393	-1.14771	-0.73857
1.01e-05	-0.83765	-1.1504	-0.72953
1.02e-05	-0.85094	-1.15296	-0.72015
1.02e-05	-0.86375	-1.15548	-0.70993
1.02e-05	-0.87611	-1.1585	-0.70051
1.03e-05	-0.88801	-1.16129	-0.6908
1.03e-05	-0.89934	-1.16387	-0.67979
1.04e-05	-0.90987	-1.16658	-0.67028
1.04e-05	-0.91944	-1.16697	-0.66054
1.04e-05	-0.92803	-1.16867	-0.65171
1.05e-05	-0.93569	-1.17049	-0.64224
1.05e-05	-0.94259	-1.17119	-0.63382
1.06e-05	-0.94899	-1.17189	-0.62313
1.06e-05	-0.95507	-1.17254	-0.61343
1.06e-05	-0.96084	-1.17199	-0.60197
1.07e-05	-0.96612	-1.17109	-0.59364
1.07e-05	-0.97075	-1.16945	-0.58459
1.08e-05	-0.97463	-1.16742	-0.57767
1.08e-05	-0.97778	-1.16542	-0.56752
1.08e-05	-0.98032	-1.16308	-0.5596
1.09e-05	-0.98238	-1.15996	-0.54944
1.09e-05	-0.98397	-1.15735	-0.54031
1.1e-05	-0.98499	-1.15405	-0.5305
1.1e-05	-0.98534	-1.15046	-0.52054
1.1e-05	-0.98492	-1.14621	-0.51117
1.11e-05	-0.9837	-1.14133	-0.50192
1.11e-05	-0.98168	-1.1366	-0.4933
1.12e-05	-0.97889	-1.13123	-0.48522
1.12e-05	-0.97534	-1.12601	-0.47539
1.12e-05	-0.97112	-1.12166	-0.46553
1.13e-05	-0.96635	-1.11649	-0.4568
1.13e-05	-0.96117	-1.11135	-0.44646
1.14e-05	-0.95563	-1.10509	-0.43882
1.14e-05	-0.94966	-1.09885	-0.42836
1.14e-05	-0.94317	-1.09033	-0.41739
1.15e-05	-0.9361	-1.0824	-0.40879
1.15e-05	-0.92847	-1.07546	-0.40084
1.16e-05	-0.92051	-1.06876	-0.39283
1.16e-05	-0.91253	-1.06149	-0.38143
1.16e-05	-0.90476	-1.05365	-0.37274
1.17e-05	-0.89714	-1.04604	-0.36349
1.17e-05	-0.88946	-1.0374	-0.35647
1.18e-05	-0.88153	-1.02823	-0.34685
1.18e-05	-0.87317	-1.01971	-0.33958
1.18e-05	-0.86429	-1.00981	-0.32912
1.19e-05	-0.85492	-0.99978	-0.32043
1.19e-05	-0.84521	-0.99005	-0.31016
1.2e-05	-0.83526	-0.97981	-0.30166
1.2e-05	-0.8251	-0.96903	-0.29262
1.2e-05	-0.81474	-0.95817	-0.2858
1.21e-05	-0.80424	-0.94601	-0.27961
1.21e-05	-0.79367	-0.93577	-0.27123
1.22e-05	-0.78303	-0.92475	-0.26394
1.22e-05	-0.77227	-0.91416	-0.25667
1.22e-05	-0.76132	-0.90276	-0.24828
1.23e-05	-0.75017	-0.89258	-0.23986
1.23e-05	-0.73881	-0.88191	-0.2309
1.24e-05	-0.72729	-0.87121	-0.22426
1.24e-05	-0.71572	-0.8605	-0.21776
1.24e-05	-0.70436	-0.84817	-0.2097
1.25e-05	-0.69339	-0.83629	-0.20267
1.25e-05	-0.68281	-0.82445	-0.19443
1.26e-05	-0.67252	-0.81266	-0.18502
1.26e-05	-0.66242	-0.80089	-0.17823
1.26e-05	-0.65239	-0.78877	-0.17025
1.27e-05	-0.64239	-0.77633	-0.16164
1.27e-05	-0.6324	-0.76318	-0.15299
1.28e-05	-0.62252	-0.75049	-0.14435
1.28e-05	-0.61277	-0.7383	-0.13567
1.28e-05	-0.60312	-0.72543	-0.12535
1.29e-05	-0.59358	-0.713	-0.11667
1.29e-05	-0.58414	-0.69942	-0.10802
1.3e-05	-0.57473	-0.68628	-0.10049
1.3e-05	-0.56528	-0.67319	-0.09293
1.3e-05	-0.55578	-0.65982	-0.08491
1.31e-05	-0.54623	-0.64696	-0.0764
1.31e-05	-0.53663	-0.63381	-0.06799
1.32e-05	-0.52697	-0.62041	-0.06025
1.32e-05	-0.51727	-0.60679	-0.05083
1.32e-05	-0.50757	-0.59334	-0.04347
1.33e-05	-0.49792	-0.57883	-0.03547
1.33e-05	-0.48836	-0.56448	-0.02534
1.34e-05	-0.47881	-0.55067	-0.01745
1.34e-05	-0.4691	-0.53619	-0.00842
1.34e-05	-0.45904	-0.52183	-0.00215
1.35e-05	-0.44845	-0.50954	0.00793
1.35e-05	-0.43735	-0.49608	0.01746
1.36e-05	-0.42612	-0.48152	0.02473
1.36e-05	-0.41536	-0.46629	0.0314
1.36e-05	-0.40538	-0.4512	0.03859
1.37e-05	-0.39615	-0.43705	0.04795
1.37e-05	-0.3874	-0.42071	0.05789
1.38e-05	-0.37878	-0.40501	0.06619
1.38e-05	-0.36992	-0.38869	0.07393
1.38e-05	-0.36062	-0.37336	0.08228
1.39e-05	-0.35102	-0.35864	0.09071
1.39e-05	-0.34145	-0.34136	0.10075
1.4e-05	-0.33214	-0.32427	0.10965
1.4e-05	-0.32309	-0.30734	0.11793
1.4e-05	-0.31429	-0.29103	0.12665
1.41e-05	-0.30571	-0.27576	0.1349
1.41e-05	-0.29729	-0.26032	0.14377
1.42e-05	-0.28892	-0.24428	0.15265
1.42e-05	-0.28048	-0.22724	0.1621
1.42e-05	-0.27192	-0.21126	0.17094
1.43e-05	-0.26311	-0.19517	0.17977
1.43e-05	-0.25394	-0.179	0.18863
1.44e-05	-0.24443	-0.16243	0.19686
1.44e-05	-0.23483	-0.14542	0.20501
1.44e-05	-0.22545	-0.12996	0.21427
1.45e-05	-0.21646	-0.11289	0.22195
1.45e-05	-0.20788	-0.09582	0.22917
1.46e-05	-0.19963	-0.07913	0.23649
1.46e-05	-0.19147	-0.0608	0.24493
1.46e-05	-0.18306	-0.04243	0.25382
1.47e-05	-0.17423	-0.02488	0.261
1.47e-05	-0.16499	-0.00777	0.26938
1.48e-05	-0.15547	0.0089	0.27795
1.48e-05	-0.14582	0.02635	0.28773
1.48e-05	-0.13614	0.04336	0.29529
1.49e-05	-0.12649	0.06109	0.30342
1.49e-05	-0.11686	0.07795	0.31216
1.5e-05	-0.1072	0.09511	0.32144
1.5e-05	-0.09745	0.11215	0.33179
1.5e-05	-0.08761	0.12907	0.34049
1.51e-05	-0.07775	0.1462	0.34807
1.51e-05	-0.06785	0.16227	0.35719
1.52e-05	-0.05784	0.17931	0.3662
1.52e-05	-0.0477	0.19644	0.37576
1.52e-05	-0.03749	0.21247	0.38531
1.53e-05	-0.02725	0.23073	0.3937
1.53e-05	-0.01704	0.24766	0.40308
1.54e-05	-0.00689	0.26487	0.41125
1.54e-05	0.00322	0.28305	0.42105
1.54e-05	0.01339	0.30059	0.43132
1.55e-05	0.02376	0.31585	0.43805
1.55e-05	0.0343	0.33234	0.44519
1.56e-05	0.04494	0.34812	0.45445
1.56e-05	0.05564	0.3644	0.46477
1.56e-05	0.06649	0.38077	0.47225
1.57e-05	0.07753	0.39639	0.48022
1.57e-05	0.08872	0.41249	0.4887
1.58e-05	0.09999	0.42788	0.49821
1.58e-05	0.1112	0.44211	0.50536
1.58e-05	0.12217	0.45758	0.514
1.59e-05	0.13279	0.47304	0.52134
1.59e-05	0.14307	0.48799	0.52898
1.6e-05	0.1531	0.50282	0.53533
1.6e-05	0.16294	0.51791	0.54203
1.6e-05	0.17266	0.53167	0.55127
1.61e-05	0.18241	0.54529	0.55921
1.61e-05	0.1923	0.55831	0.56707
1.62e-05	0.2024	0.57235	0.57591
1.62e-05	0.21263	0.58377	0.584
1.62e-05	0.22287	0.597	0.59302
1.63e-05	0.23296	0.60801	0.60128
1.63e-05	0.24287	0.62045	0.60879
1.64e-05	0.25265	0.63277	0.61555
1.64e-05	0.26248	0.64413	0.62264
1.64e-05	0.27252	0.65612	0.63113
1.65e-05	0.28282	0.66629	0.63824
1.65e-05	0.29331	0.67624	0.64787
1.66e-05	0.3039	0.68634	0.65457
1.66e-05	0.31451	0.69619	0.66057
1.66e-05	0.32498	0.70657	0.66817
1.67e-05	0.33517	0.71585	0.67566
1.67e-05	0.34502	0.72482	0.68299
1.68e-05	0.35457	0.73225	0.69059
1.68e-05	0.36393	0.74021	0.69736
1.68e-05	0.37323	0.74785	0.70444
1.69e-05	0.38262	0.75478	0.70955
1.69e-05	0.3922	0.76224	0.71551
1.7e-05	0.40194	0.76899	0.72015
1.7e-05	0.41169	0.77581	0.72839
1.7e-05	0.42132	0.78231	0.73419
1.71e-05	0.43078	0.78842	0.73972
1.71e-05	0.44003	0.79417	0.74551
1.72e-05	0.44903	0.7992	0.75195
1.72e-05	0.45787	0.80388	0.75897
1.72e-05	0.46672	0.80816	0.76395
1.73e-05	0.47575	0.81245	0.77034
1.73e-05	0.48501	0.81554	0.77593
1.74e-05	0.49443	0.81823	0.77997
1.74e-05	0.50386	0.82096	0.78523
1.74e-05	0.51303	0.82297	0.79064
1.75e-05	0.52162	0.82467	0.79568
1.75e-05	0.52941	0.82777	0.80029
1.76e-05	0.53641	0.8307	0.80486
1.76e-05	0.54292	0.83252	0.80892
1.76e-05	0.54933	0.83401	0.81473
1.77e-05	0.55595	0.83478	0.81898
1.77e-05	0.56297	0.83645	0.82165
1.78e-05	0.5704	0.83575	0.82542
1.78e-05	0.57806	0.83584	0.83017
1.78e-05	0.58567	0.83515	0.83479
1.79e-05	0.59306	0.83452	0.83778
1.79e-05	0.60019	0.83361	0.84133
1.8e-05	0.60707	0.83116	0.84308
1.8e-05	0.6137	0.82877	0.84575
1.8e-05	0.62011	0.82649	0.84714
1.81e-05	0.62636	0.82389	0.84835
1.81e-05	0.63255	0.82143	0.85059
1.82e-05	0.63882	0.81879	0.85108
1.82e-05	0.64525	0.81711	0.85199
1.82e-05	0.65182	0.81434	0.85162
1.83e-05	0.65842	0.81166	0.85156
1.83e-05	0.66498	0.8087	0.85181
1.84e-05	0.67149	0.80467	0.85127
1.84e-05	0.67793	0.80035	0.84938
1.84e-05	0.68433	0.79612	0.8473
1.85e-05	0.69073	0.79165	0.84451
1.85e-05	0.69709	0.78655	0.84322
1.86e-05	0.7033	0.78077	0.8413
1.86e-05	0.7094	0.77594	0.83986
1.86e-05	0.71544	0.76962	0.83555
1.87e-05	0.72139	0.76264	0.83211
1.87e-05	0.72707	0.7558	0.82896
1.88e-05	0.73234	0.74913	0.82728
1.88e-05	0.73711	0.74264	0.82327
1.88e-05	0.74144	0.73555	0.81855
1.89e-05	0.74559	0.72864	0.81363
1.89e-05	0.7499	0.72147	0.81071
1.9e-05	0.7545	0.7133	0.80588
1.9e-05	0.75932	0.70537	0.80074
1.9e-05	0.76413	0.69724	0.79414
1.91e-05	0.76876	0.68894	0.78832
1.91e-05	0.77304	0.67888	0.78121
1.92e-05	0.77691	0.67026	0.77276
1.92e-05	0.78038	0.65989	0.76458
1.92e-05	0.78357	0.64817	0.7572
1.93e-05	0.78658	0.63834	0.74789
1.93e-05	0.78942	0.62722	0.7399
1.94e-05	0.7921	0.61723	0.73044
1.94e-05	0.79472	0.60756	0.72116
1.94e-05	0.79727	0.59571	0.71104
1.95e-05	0.79962	0.58568	0.6968
1.95e-05	0.80163	0.5751	0.68614
1.96e-05	0.80319	0.56395	0.67628
1.96e-05	0.80425	0.55307	0.66445
1.96e-05	0.8047	0.54169	0.6512
1.97e-05	0.80448	0.5298	0.6377
1.97e-05	0.80366	0.51782	0.62568
1.98e-05	0.80241	0.50615	0.61182
1.98e-05	0.80088	0.49403	0.59772
1.98e-05	0.7992	0.48192	0.58493
1.99e-05	0.79756	0.46943	0.57124
1.99e-05	0.79599	0.45572	0.55559
2e-05	0.79435	0.44157	0.53969
2e-05	0.79239	0.42818	0.52417
2e-05	0.78995	0.41388	0.50953
2.01e-05	0.78686	0.40071	0.49182
2.01e-05	0.78305	0.38667	0.47545
2.02e-05	0.77859	0.37257	0.45941
2.02e-05	0.77372	0.3576	0.44143
2.02e-05	0.76864	0.3434	0.42423
2.03e-05	0.76344	0.32838	0.40613
2.03e-05	0.75814	0.31374	0.38712
2.04e-05	0.7527	0.29912	0.36788
2.04e-05	0.74695	0.28333	0.34847
2.04e-05	0.74066	0.26764	0.32782
2.05e-05	0.73369	0.25162	0.30541
2.05e-05	0.72604	0.23531	0.28449
2.06e-05	0.71779	0.21995	0.26175
2.06e-05	0.70911	0.2035	0.24002
2.06e-05	0.70018	0.18758	0.2194
2.07e-05	0.69115	0.17054	0.19775
2.07e-05	0.68203	0.15361	0.17507
2.08e-05	0.67269	0.13603	0.15298
2.08e-05	0.66299	0.12059	0.12871
2.08e-05	0.65283	0.10447	0.10509
2.09e-05	0.64217	0.08767	0.08002
2.09e-05	0.631	0.07067	0.05681
2.1e-05	0.61932	0.05426	0.03278
2.1e-05	0.60715	0.03681	0.00969
2.1e-05	0.5945	0.01992	-0.01689
2.11e-05	0.58132	0.0024	-0.04139
2.11e-05	0.56759	-0.01616	-0.06595
2.12e-05	0.5534	-0.03485	-0.09214
2.12e-05	0.5389	-0.05282	-0.11945
2.12e-05	0.52422	-0.07131	-0.14683
2.13e-05	0.50937	-0.08915	-0.17354
2.13e-05	0.49427	-0.10795	-0.1989
2.14e-05	0.47873	-0.12644	-0.22511
2.14e-05	0.46258	-0.145	-0.25055
2.14e-05	0.4457	-0.16319	-0.27626
2.15e-05	0.42817	-0.181	-0.3022
2.15e-05	0.41018	-0.19921	-0.32722
2.16e-05	0.39198	-0.21771	-0.35398
2.16e-05	0.37368	-0.23651	-0.38029
2.16e-05	0.35519	-0.25526	-0.40553
2.17e-05	0.33644	-0.27394	-0.43133
2.17e-05	0.31743	-0.29252	-0.45445
2.18e-05	0.29824	-0.31176	-0.47808
2.18e-05	0.27885	-0.33008	-0.50218
2.18e-05	0.25919	-0.34871	-0.52738
2.19e-05	0.23917	-0.36645	-0.55097
2.19e-05	0.21866	-0.38334	-0.57391
2.2e-05	0.19757	-0.40246	-0.59771
2.2e-05	0.17588	-0.42015	-0.6218
2.2e-05	0.15373	-0.43799	-0.64454
2.21e-05	0.13131	-0.45518	-0.66649
2.21e-05	0.10873	-0.47295	-0.6892
2.22e-05	0.08601	-0.4904	-0.7109
2.22e-05	0.06315	-0.50711	-0.73054
2.22e-05	0.04026	-0.52514	-0.75089
2.23e-05	0.01748	-0.54327	-0.77073
2.23e-05	-0.00511	-0.5607	-0.78852
2.24e-05	-0.02762	-0.57784	-0.80706
2.24e-05	-0.05024	-0.59427	-0.82568
2.24e-05	-0.07311	-0.61079	-0.84266
2.25e-05	-0.09633	-0.62779	-0.85799
2.25e-05	-0.11989	-0.64362	-0.87219
2.26e-05	-0.1436	-0.66026	-0.88691
2.26e-05	-0.16717	-0.67607	-0.89993
2.26e-05	-0.19051	-0.69304	-0.91288
2.27e-05	-0.21365	-0.70914	-0.92405
2.27e-05	-0.23671	-0.72434	-0.93568
2.28e-05	-0.25971	-0.73944	-0.94669
2.28e-05	-0.28269	-0.75444	-0.95762
2.28e-05	-0.3056	-0.76974	-0.96574
2.29e-05	-0.32838	-0.7841	-0.97529
2.29e-05	-0.35103	-0.79915	-0.98245
2.3e-05	-0.37358	-0.8137	-0.99006
2.3e-05	-0.39597	-0.82692	-0.9976
2.3e-05	-0.41808	-0.84037	-1.00392
2.31e-05	-0.43979	-0.85407	-1.00908
2.31e-05	-0.46101	-0.86718	-1.01414
2.32e-05	-0.48172	-0.87963	-1.01737
2.32e-05	-0.50199	-0.89262	-1.01932
2.32e-05	-0.52204	-0.90411	-1.02113
2.33e-05	-0.5421	-0.91448	-1.02231
2.33e-05	-0.56219	-0.92532	-1.02232
2.34e-05	-0.58213	-0.93582	-1.02388
2.34e-05	-0.60166	-0.94593	-1.0232
2.34e-05	-0.62064	-0.95652	-1.02305
2.35e-05	-0.63901	-0.96599	-1.02065
2.35e-05	-0.65673	-0.97597	-1.01592
2.36e-05	-0.67387	-0.98566	-1.01274
2.36e-05	-0.69055	-0.99505	-1.00801
2.36e-05	-0.70686	-1.00411	-1.00398
2.37e-05	-0.72269	-1.01243	-0.99728
2.37e-05	-0.73789	-1.02043	-0.99064
2.38e-05	-0.75242	-1.02807	-0.98458
2.38e-05	-0.76625	-1.03615	-0.97693
2.38e-05	-0.77932	-1.04304	-0.9699
2.39e-05	-0.79167	-1.04913	-0.96255
2.39e-05	-0.80348	-1.05523	-0.95498
2.4e-05	-0.8149	-1.06088	-0.9471
2.4e-05	-0.82588	-1.06527	-0.93827
2.4e-05	-0.8362	-1.07046	-0.92959
2.41e-05	-0.84559	-1.07485	-0.9217
2.41e-05	-0.85382	-1.07928	-0.91142
2.42e-05	-0.86081	-1.08298	-0.90157
2.42e-05	-0.86677	-1.08712	-0.8927
2.42e-05	-0.87212	-1.09047	-0.88318
2.43e-05	-0.87722	-1.09343	-0.87367
2.43e-05	-0.88211	-1.09641	-0.86584
2.44e-05	-0.88659	-1.09939	-0.85746
2.44e-05	-0.89037	-1.10233	-0.84797
2.44e-05	-0.89323	-1.10327	-0.83852
2.45e-05	-0.89513	-1.10416	-0.82805
2.45e-05	-0.89623	-1.10464	-0.81708
2.46e-05	-0.89665	-1.10389	-0.80684
2.46e-05	-0.89647	-1.10356	-0.79578
2.46e-05	-0.89578	-1.10207	-0.78553
2.47e-05	-0.89475	-1.10141	-0.77664
2.47e-05	-0.89354	-1.09998	-0.76744
2.48e-05	-0.89217	-1.09777	-0.75797
2.48e-05	-0.8906	-1.09554	-0.74886
2.48e-05	-0.8886	-1.09377	-0.74015
2.49e-05	-0.88591	-1.09211	-0.73069
2.49e-05	-0.88242	-1.08934	-0.72052
2.5e-05	-0.87827	-1.08586	-0.71295
2.5e-05	-0.87365	-1.08326	-0.70465
2.5e-05	-0.86862	-1.07957	-0.69676
2.51e-05	-0.86318	-1.07603	-0.68761
2.51e-05	-0.85728	-1.07225	-0.67885
2.52e-05	-0.85085	-1.06779	-0.67109
2.52e-05	-0.84391	-1.06182	-0.66047
2.52e-05	-0.83653	-1.05636	-0.65142
2.53e-05	-0.82892	-1.05025	-0.64228
2.53e-05	-0.82129	-1.04514	-0.63088
2.54e-05	-0.81373	-1.03863	-0.62112
2.54e-05	-0.80618	-1.03269	-0.61082
2.54e-05	-0.79858	-1.02573	-0.6022
2.55e-05	-0.79084	-1.01973	-0.59147
2.55e-05	-0.78294	-1.01389	-0.58352
2.56e-05	-0.77493	-1.00622	-0.57443
2.56e-05	-0.76692	-0.9987	-0.56477
2.56e-05	-0.75888	-0.99087	-0.55455
2.57e-05	-0.75063	-0.9828	-0.54437
2.57e-05	-0.74195	-0.97412	-0.53582
2.58e-05	-0.73281	-0.96524	-0.52789
2.58e-05	-0.72336	-0.95495	-0.51845
2.58e-05	-0.71385	-0.94571	-0.51073
2.59e-05	-0.70442	-0.93594	-0.50249
2.59e-05	-0.69512	-0.92651	-0.49491
2.6e-05	-0.68589	-0.91828	-0.48634
2.6e-05	-0.67659	-0.90752	-0.47832
2.6e-05	-0.66699	-0.89781	-0.46915
2.61e-05	-0.65698	-0.88796	-0.46105
2.61e-05	-0.64653	-0.87798	-0.45248
2.62e-05	-0.63568	-0.8679	-0.44335
2.62e-05	-0.62443	-0.85726	-0.43357
2.62e-05	-0.61293	-0.84649	-0.42706
2.63e-05	-0.60146	-0.83525	-0.41775
2.63e-05	-0.59029	-0.8231	-0.40735
2.64e-05	-0.57943	-0.8113	-0.40086
2.64e-05	-0.56882	-0.79949	-0.39328
2.64e-05	-0.55836	-0.78808	-0.38348
2.65e-05	-0.54799	-0.77631	-0.3753
2.65e-05	-0.5376	-0.76378	-0.365
2.66e-05	-0.52708	-0.75209	-0.35759
2.66e-05	-0.51636	-0.74	-0.34962
2.66e-05	-0.50534	-0.72752	-0.34164
2.67e-05	-0.49403	-0.71464	-0.33368
2.67e-05	-0.48257	-0.70172	-0.32571
2.68e-05	-0.47117	-0.68881	-0.31776
2.68e-05	-0.45999	-0.67594	-0.3098
2.68e-05	-0.44902	-0.66348	-0.30179
2.69e-05	-0.43814	-0.64983	-0.29487
2.69e-05	-0.42717	-0.63663	-0.28618
2.7e-05	-0.41608	-0.62269	-0.27793
2.7e-05	-0.40498	-0.60885	-0.2697
2.7e-05	-0.39405	-0.59514	-0.26035
2.71e-05	-0.38341	-0.58081	-0.25152
2.71e-05	-0.37304	-0.56627	-0.24377
2.72e-05	-0.36289	-0.55228	-0.23382
2.72e-05	-0.35284	-0.53762	-0.22389
2.72e-05	-0.34278	-0.52346	-0.21563
2.73e-05	-0.33255	-0.50939	-0.20682
2.73e-05	-0.32207	-0.49622	-0.19909
2.74e-05	-0.31131	-0.48233	-0.19028
2.74e-05	-0.30039	-0.46772	-0.18193
2.74e-05	-0.28953	-0.45321	-0.174
2.75e-05	-0.27891	-0.4388	-0.1649
2.75e-05	-0.26865	-0.4241	-0.15575
2.76e-05	-0.25875	-0.40954	-0.14821
2.76e-05	-0.24909	-0.39394	-0.13999
2.76e-05	-0.23943	-0.37814	-0.1318
2.77e-05	-0.2296	-0.36215	-0.12315
2.77e-05	-0.21963	-0.34638	-0.11564
2.78e-05	-0.20954	-0.33047	-0.10761
2.78e-05	-0.19932	-0.31479	-0.09898
2.78e-05	-0.18901	-0.29889	-0.09087
2.79e-05	-0.17873	-0.28315	-0.08165
2.79e-05	-0.16857	-0.26724	-0.07306
2.8e-05	-0.15856	-0.25115	-0.06565
2.8e-05	-0.14866	-0.23448	-0.05656
2.8e-05	-0.13884	-0.21806	-0.04693
2.81e-05	-0.12905	-0.20114	-0.03885
2.81e-05	-0.11926	-0.18453	-0.02954
2.82e-05	-0.10953	-0.16823	-0.0208
2.82e-05	-0.09999	-0.15148	-0.01271
2.82e-05	-0.09075	-0.13429	-0.00455
2.83e-05	-0.08171	-0.11704	0.00474
2.83e-05	-0.07258	-0.09977	0.01288
2.84e-05	-0.06308	-0.08287	0.02269
2.84e-05	-0.05323	-0.06546	0.03257
2.84e-05	-0.04326	-0.04793	0.04145
2.85e-05	-0.03352	-0.03075	0.05041
2.85e-05	-0.02425	-0.01429	0.05993
2.86e-05	-0.01554	0.00266	0.06995
2.86e-05	-0.00726	0.01964	0.07771
2.86e-05	0.000876722	0.03621	0.08649
2.87e-05	0.00912	0.05276	0.09516
2.87e-05	0.01763	0.07084	0.10386
2.88e-05	0.02649	0.08805	0.11477
2.88e-05	0.03568	0.10556	0.1245
2.88e-05	0.04513	0.12298	0.13466
2.89e-05	0.05472	0.14033	0.14365
2.89e-05	0.06426	0.15796	0.15371
2.9e-05	0.07365	0.17546	0.16256
2.9e-05	0.08293	0.19317	0.17143
2.9e-05	0.09222	0.21108	0.18308
2.91e-05	0.10155	0.22802	0.19304
2.91e-05	0.11085	0.24477	0.20092
2.92e-05	0.11997	0.26516	0.21057
2.92e-05	0.12876	0.28157	0.22134
2.92e-05	0.13711	0.29701	0.22939
2.93e-05	0.14506	0.31226	0.23803
2.93e-05	0.15282	0.32923	0.24887
2.94e-05	0.16061	0.34467	0.25686
2.94e-05	0.16858	0.36099	0.2648
2.94e-05	0.17682	0.37696	0.27271
2.95e-05	0.18532	0.39296	0.28272
2.95e-05	0.194	0.40977	0.29034
2.96e-05	0.20276	0.42662	0.29902
2.96e-05	0.21165	0.44186	0.3067
2.96e-05	0.2208	0.45829	0.31601
2.97e-05	0.23032	0.47394	0.32357
2.97e-05	0.24018	0.48917	0.33209
2.98e-05	0.25029	0.50397	0.34211
2.98e-05	0.26052	0.51871	0.35142
2.98e-05	0.2707	0.53256	0.35888
2.99e-05	0.28078	0.54666	0.3679
2.99e-05	0.29078	0.56061	0.37628
3e-05	0.30067	0.57318	0.38349
3e-05	0.31045	0.5864	0.39276
3e-05	0.3201	0.59949	0.4008
3.01e-05	0.32962	0.6124	0.40829
3.01e-05	0.33895	0.62519	0.41682
3.02e-05	0.34818	0.63745	0.42306
3.02e-05	0.3574	0.64995	0.43146
3.02e-05	0.36667	0.66231	0.43972
3.03e-05	0.37602	0.67371	0.44899
3.03e-05	0.38553	0.68531	0.45657
3.04e-05	0.39527	0.69628	0.4629
3.04e-05	0.40516	0.70658	0.47028
3.04e-05	0.41512	0.71699	0.47878
3.05e-05	0.42511	0.72674	0.48608
3.05e-05	0.43518	0.7362	0.49434
3.06e-05	0.44533	0.74456	0.50021
3.06e-05	0.45551	0.75381	0.50699
3.06e-05	0.46558	0.76238	0.51484
3.07e-05	0.47538	0.76989	0.52205
3.07e-05	0.4848	0.77792	0.52971
3.08e-05	0.49387	0.7849	0.53726
3.08e-05	0.50274	0.79126	0.54365
3.08e-05	0.51154	0.79854	0.55214
3.09e-05	0.52038	0.80593	0.55942
3.09e-05	0.52927	0.81299	0.56772
3.1e-05	0.5381	0.81928	0.57649
3.1e-05	0.54676	0.82444	0.58405
3.1e-05	0.55525	0.82964	0.59095
3.11e-05	0.56366	0.83444	0.59774
3.11e-05	0.57205	0.83841	0.60441
3.12e-05	0.58047	0.84192	0.61156
3.12e-05	0.58898	0.84503	0.62011
3.12e-05	0.59761	0.84853	0.62715
3.13e-05	0.60627	0.85162	0.63499
3.13e-05	0.61482	0.85435	0.64307
3.14e-05	0.62309	0.85718	0.6498
3.14e-05	0.63097	0.85973	0.65739
3.14e-05	0.63847	0.86232	0.6658
3.15e-05	0.6457	0.86416	0.67293
3.15e-05	0.65282	0.86646	0.67934
3.16e-05	0.65997	0.86837	0.68659
3.16e-05	0.66715	0.8699	0.69465
3.16e-05	0.6743	0.86909	0.70306
3.17e-05	0.6813	0.86682	0.70895
3.17e-05	0.68817	0.86665	0.7151
3.18e-05	0.69496	0.86566	0.72207
3.18e-05	0.70162	0.86428	0.72927
3.18e-05	0.70804	0.86215	0.73563
3.19e-05	0.71409	0.86094	0.74278
3.19e-05	0.71972	0.85865	0.74901
3.2e-05	0.725	0.85647	0.75322
3.2e-05	0.73006	0.85438	0.76038
3.2e-05	0.735	0.85156	0.76502
3.21e-05	0.7398	0.84803	0.77039
3.21e-05	0.74434	0.8438	0.77756
3.22e-05	0.74847	0.83967	0.78381
3.22e-05	0.75216	0.83603	0.78746
3.22e-05	0.75552	0.83125	0.79289
3.23e-05	0.75882	0.82652	0.79905
3.23e-05	0.76217	0.82105	0.80316
3.24e-05	0.76546	0.81485	0.80898
3.24e-05	0.76841	0.80839	0.8132
3.24e-05	0.77082	0.80215	0.81749
3.25e-05	0.77268	0.7961	0.82138
3.25e-05	0.77413	0.78979	0.82597
3.26e-05	0.77549	0.78409	0.82952
3.26e-05	0.77702	0.77782	0.83301
3.26e-05	0.7787	0.77134	0.83703
3.27e-05	0.78026	0.76506	0.83994
3.27e-05	0.78139	0.75704	0.84331
3.28e-05	0.7819	0.75003	0.84668
3.28e-05	0.78179	0.74349	0.84674
3.28e-05	0.78118	0.73585	0.84732
3.29e-05	0.7803	0.72606	0.84725
3.29e-05	0.77928	0.71739	0.84926
3.3e-05	0.77806	0.70895	0.84843
3.3e-05	0.77651	0.69916	0.84858
3.3e-05	0.77449	0.68921	0.85029
3.31e-05	0.77189	0.68063	0.84854
3.31e-05	0.76867	0.67064	0.84819
3.32e-05	0.76492	0.6602	0.84993
3.32e-05	0.7609	0.64668	0.84991
3.32e-05	0.75688	0.63611	0.84801
3.33e-05	0.75302	0.62708	0.84708
3.33e-05	0.74926	0.61758	0.84608
3.34e-05	0.74544	0.60596	0.84271
3.34e-05	0.74133	0.5958	0.84127
3.34e-05	0.7367	0.58355	0.84016
3.35e-05	0.73145	0.57203	0.83828
3.35e-05	0.72564	0.55999	0.8334
3.36e-05	0.71942	0.54778	0.82935
3.36e-05	0.71295	0.53464	0.82567
3.36e-05	0.70632	0.52142	0.82297
3.37e-05	0.69947	0.50736	0.81785
3.37e-05	0.69231	0.49369	0.81304
3.38e-05	0.68472	0.48038	0.80638
3.38e-05	0.67666	0.46627	0.801
3.38e-05	0.66809	0.45217	0.79405
3.39e-05	0.65901	0.43886	0.78675
3.39e-05	0.6494	0.42506	0.7797
3.4e-05	0.63925	0.41	0.7723
3.4e-05	0.62863	0.39577	0.76409
3.4e-05	0.61763	0.38116	0.75447
3.41e-05	0.60639	0.36617	0.74508
3.41e-05	0.59504	0.3512	0.73607
3.42e-05	0.58373	0.33703	0.72572
3.42e-05	0.57242	0.32168	0.71782
3.42e-05	0.56094	0.30677	0.70744
3.43e-05	0.54904	0.2911	0.69617
3.43e-05	0.53658	0.27515	0.68509
3.44e-05	0.52342	0.2589	0.67422
3.44e-05	0.50953	0.24313	0.6625
3.44e-05	0.49507	0.22703	0.65217
3.45e-05	0.48028	0.21061	0.63937
3.45e-05	0.46525	0.19506	0.62578
3.46e-05	0.44997	0.17801	0.61142
3.46e-05	0.43435	0.16229	0.59791
3.46e-05	0.41833	0.14585	0.58469
3.47e-05	0.40178	0.12872	0.57071
3.47e-05	0.38465	0.11222	0.55596
3.48e-05	0.36696	0.09512	0.54099
3.48e-05	0.34879	0.07828	0.52579
3.48e-05	0.33025	0.06255	0.50995
3.49e-05	0.31151	0.04506	0.49395
3.49e-05	0.29267	0.02742	0.47828
3.5e-05	0.2737	0.00921	0.46134
3.5e-05	0.25448	-0.00836	0.44423
3.5e-05	0.23496	-0.02565	0.42746
3.51e-05	0.21512	-0.04344	0.41055
3.51e-05	0.195	-0.06097	0.39251
3.52e-05	0.17469	-0.07904	0.37554
3.52e-05	0.15424	-0.09683	0.35852
3.52e-05	0.1336	-0.11468	0.33804
3.53e-05	0.11267	-0.13338	0.31793
3.53e-05	0.09137	-0.15137	0.29717
3.54e-05	0.06969	-0.1694	0.27578
3.54e-05	0.04772	-0.18743	0.25599
3.54e-05	0.02551	-0.20582	0.23346
3.55e-05	0.0031	-0.225	0.21096
3.55e-05	-0.01951	-0.24374	0.18912
3.56e-05	-0.04228	-0.26283	0.16798
3.56e-05	-0.06519	-0.28232	0.14425
3.56e-05	-0.0882	-0.30138	0.12228
3.57e-05	-0.11124	-0.31876	0.09822
3.57e-05	-0.13422	-0.33513	0.07545
3.58e-05	-0.15713	-0.35412	0.05238
3.58e-05	-0.18	-0.3722	0.02849
3.58e-05	-0.20281	-0.3898	0.00379
3.59e-05	-0.22551	-0.40763	-0.02157
3.59e-05	-0.24805	-0.42565	-0.0465
3.6e-05	-0.27042	-0.44343	-0.07208
3.6e-05	-0.2927	-0.46173	-0.09655
3.6e-05	-0.31499	-0.4794	-0.12105
3.61e-05	-0.33737	-0.49724	-0.14607
3.61e-05	-0.3598	-0.51441	-0.172
3.62e-05	-0.38211	-0.53128	-0.19782
3.62e-05	-0.40418	-0.54824	-0.22248
3.62e-05	-0.42586	-0.5657	-0.24645
3.63e-05	-0.44716	-0.58285	-0.27131
3.63e-05	-0.4682	-0.60009	-0.297
3.64e-05	-0.48908	-0.61697	-0.32337
3.64e-05	-0.50977	-0.6331	-0.34932
3.64e-05	-0.53019	-0.64879	-0.37329
3.65e-05	-0.55024	-0.66402	-0.39848
3.65e-05	-0.5698	-0.67963	-0.42254
3.66e-05	-0.58882	-0.69561	-0.44656
3.66e-05	-0.60742	-0.71074	-0.47056
3.66e-05	-0.62575	-0.7266	-0.49508
3.67e-05	-0.64378	-0.74195	-0.51792
3.67e-05	-0.66137	-0.75685	-0.54123
3.68e-05	-0.67835	-0.77003	-0.56498
3.68e-05	-0.69465	-0.78589	-0.5864
3.68e-05	-0.71026	-0.80055	-0.60863
3.69e-05	-0.72526	-0.81561	-0.62933
3.69e-05	-0.73976	-0.82805	-0.64966
3.7e-05	-0.75378	-0.84181	-0.6697
3.7e-05	-0.76718	-0.85537	-0.68934
3.7e-05	-0.77976	-0.86714	-0.70745
3.71e-05	-0.79142	-0.87949	-0.72787
3.71e-05	-0.80218	-0.89327	-0.74559
3.72e-05	-0.81217	-0.90485	-0.76287
3.72e-05	-0.82152	-0.91575	-0.7813
3.72e-05	-0.83037	-0.92718	-0.79866
3.73e-05	-0.8388	-0.93756	-0.81334
3.73e-05	-0.84673	-0.9493	-0.82856
3.74e-05	-0.85403	-0.96001	-0.84155
3.74e-05	-0.86054	-0.97047	-0.8556
3.74e-05	-0.86614	-0.98107	-0.86851
3.75e-05	-0.8708	-0.99056	-0.88044
3.75e-05	-0.87463	-1.00011	-0.89244
3.76e-05	-0.87783	-1.00974	-0.90328
3.76e-05	-0.88049	-1.01907	-0.91398
3.76e-05	-0.88259	-1.02767	-0.92237
3.77e-05	-0.8842	-1.03547	-0.93126
3.77e-05	-0.88536	-1.04246	-0.94005
3.78e-05	-0.88606	-1.04904	-0.9465
3.78e-05	-0.88629	-1.05564	-0.95332
3.78e-05	-0.88609	-1.06069	-0.96003
3.79e-05	-0.88553	-1.06577	-0.96567
3.79e-05	-0.88452	-1.07209	-0.96958
3.8e-05	-0.88292	-1.07692	-0.97448
3.8e-05	-0.88065	-1.08143	-0.97819
3.8e-05	-0.87761	-1.08633	-0.98065
3.81e-05	-0.87377	-1.0908	-0.98191
3.81e-05	-0.86917	-1.09445	-0.98199
3.82e-05	-0.86402	-1.0985	-0.98089
3.82e-05	-0.85867	-1.10178	-0.97869
3.82e-05	-0.85344	-1.10433	-0.97927
3.83e-05	-0.8484	-1.10695	-0.97763
3.83e-05	-0.84341	-1.10881	-0.9765
3.84e-05	-0.83828	-1.10988	-0.97318
3.84e-05	-0.83284	-1.11133	-0.96947
3.84e-05	-0.82696	-1.11239	-0.96482
3.85e-05	-0.82064	-1.11348	-0.96092
3.85e-05	-0.81401	-1.11417	-0.95503
3.86e-05	-0.80717	-1.11493	-0.9493
3.86e-05	-0.8001	-1.1149	-0.9436
3.86e-05	-0.79273	-1.1149	-0.938
3.87e-05	-0.78506	-1.11537	-0.93097
3.87e-05	-0.77709	-1.11389	-0.9242
3.88e-05	-0.76885	-1.11243	-0.9171
3.88e-05	-0.7603	-1.11138	-0.90969
3.88e-05	-0.7514	-1.10796	-0.90201
3.89e-05	-0.74211	-1.10545	-0.89188
3.89e-05	-0.73252	-1.10226	-0.88427
3.9e-05	-0.72274	-1.09911	-0.87489
3.9e-05	-0.71279	-1.09521	-0.86596
3.9e-05	-0.70263	-1.0914	-0.8569
3.91e-05	-0.69225	-1.0869	-0.84887
3.91e-05	-0.68171	-1.08213	-0.83917
3.92e-05	-0.67108	-1.0779	-0.82995
3.92e-05	-0.66047	-1.07299	-0.82227
3.92e-05	-0.65002	-1.06824	-0.81347
3.93e-05	-0.63982	-1.06279	-0.80526
3.93e-05	-0.62982	-1.05705	-0.79439
3.94e-05	-0.61985	-1.05145	-0.78371
3.94e-05	-0.60976	-1.04559	-0.77429
3.94e-05	-0.5995	-1.03867	-0.76399
3.95e-05	-0.58905	-1.03114	-0.75289
3.95e-05	-0.57836	-1.02339	-0.74309
3.96e-05	-0.5674	-1.01578	-0.73189
3.96e-05	-0.55623	-1.00714	-0.72213
3.96e-05	-0.545	-0.99871	-0.71263
3.97e-05	-0.53379	-0.99009	-0.70347
3.97e-05	-0.52264	-0.98172	-0.69308
3.98e-05	-0.51164	-0.97243	-0.68527
3.98e-05	-0.5008	-0.96301	-0.6767
3.98e-05	-0.49006	-0.95424	-0.66745
3.99e-05	-0.47937	-0.94577	-0.65813
3.99e-05	-0.46872	-0.93597	-0.64701
4e-05	-0.45813	-0.92604	-0.63852
4e-05	-0.44759	-0.9156	-0.62933
4e-05	-0.43707	-0.90424	-0.62052
4.01e-05	-0.42657	-0.89401	-0.61169
4.01e-05	-0.41602	-0.8833	-0.60071
4.02e-05	-0.40542	-0.87251	-0.59133
4.02e-05	-0.39481	-0.86128	-0.58242
4.02e-05	-0.38423	-0.85003	-0.57462
4.03e-05	-0.37378	-0.83874	-0.56583
4.03e-05	-0.36361	-0.82702	-0.55873
4.04e-05	-0.35384	-0.8149	-0.54995
4.04e-05	-0.34446	-0.80317	-0.54102
4.04e-05	-0.33534	-0.79182	-0.53197
4.05e-05	-0.3263	-0.78004	-0.52303
4.05e-05	-0.31718	-0.76824	-0.51419
4.06e-05	-0.30796	-0.75645	-0.50635
4.06e-05	-0.29863	-0.74425	-0.49791
4.06e-05	-0.2892	-0.73167	-0.48842
4.07e-05	-0.27964	-0.71869	-0.48007
4.07e-05	-0.27	-0.70571	-0.47177
4.08e-05	-0.26034	-0.69317	-0.46407
4.08e-05	-0.25065	-0.67954	-0.45684
4.08e-05	-0.24087	-0.666	-0.44802
4.09e-05	-0.2309	-0.65296	-0.4382
4.09e-05	-0.2206	-0.63929	-0.42996
4.1e-05	-0.20993	-0.62492	-0.42277
4.1e-05	-0.199	-0.61144	-0.41449
4.1e-05	-0.18812	-0.5976	-0.4062
4.11e-05	-0.17755	-0.58467	-0.39845
4.11e-05	-0.16741	-0.57104	-0.38849
4.12e-05	-0.15755	-0.55748	-0.38064
4.12e-05	-0.14775	-0.5436	-0.37172
4.12e-05	-0.13774	-0.52944	-0.36118
4.13e-05	-0.12749	-0.51504	-0.35277
4.13e-05	-0.11712	-0.50121	-0.34488
4.14e-05	-0.1069	-0.48634	-0.33639
4.14e-05	-0.09698	-0.47165	-0.3279
4.14e-05	-0.08743	-0.45753	-0.31833
4.15e-05	-0.07825	-0.44236	-0.31039
4.15e-05	-0.06934	-0.42739	-0.302
4.16e-05	-0.06054	-0.41218	-0.29475
4.16e-05	-0.05173	-0.39788	-0.2858
4.16e-05	-0.04301	-0.38289	-0.27625
4.17e-05	-0.03455	-0.36763	-0.26678
4.17e-05	-0.02631	-0.35211	-0.25955
4.18e-05	-0.01815	-0.33714	-0.25055
4.18e-05	-0.00991	-0.3219	-0.24205
4.18e-05	-0.00146	-0.30646	-0.23188
4.19e-05	0.00745	-0.29127	-0.22331
4.19e-05	0.01688	-0.27633	-0.21475
4.2e-05	0.02665	-0.26001	-0.20616
4.2e-05	0.03644	-0.24519	-0.19642
4.2e-05	0.04607	-0.22907	-0.18665
4.21e-05	0.0555	-0.21205	-0.17681
4.21e-05	0.06469	-0.19531	-0.16699
4.22e-05	0.07367	-0.17885	-0.15832
4.22e-05	0.08253	-0.1615	-0.14966
4.22e-05	0.09137	-0.14528	-0.14219
4.23e-05	0.10029	-0.13016	-0.13253
4.23e-05	0.10929	-0.11374	-0.12337
4.24e-05	0.11832	-0.09691	-0.11202
4.24e-05	0.12736	-0.08085	-0.10348
4.24e-05	0.13642	-0.06393	-0.09556
4.25e-05	0.14544	-0.04775	-0.08773
4.25e-05	0.1543	-0.02957	-0.07994
4.26e-05	0.16302	-0.01185	-0.07172
4.26e-05	0.17177	0.00542	-0.06307
4.26e-05	0.18063	0.0227	-0.05334
4.27e-05	0.18963	0.03997	-0.04575
4.27e-05	0.19882	0.05725	-0.03812
4.28e-05	0.20821	0.07489	-0.02996
4.28e-05	0.21777	0.09169	-0.02123
4.28e-05	0.22738	0.11007	-0.01353
4.29e-05	0.23694	0.12638	-0.00469
4.29e-05	0.24642	0.14296	0.00302
4.3e-05	0.25578	0.15944	0.01234
4.3e-05	0.26498	0.1778	0.02099
4.3e-05	0.27397	0.19555	0.03006
4.31e-05	0.28275	0.21269	0.03905
4.31e-05	0.29146	0.22926	0.04746
4.32e-05	0.30037	0.24525	0.05533
4.32e-05	0.30966	0.26264	0.06483
4.32e-05	0.31932	0.28019	0.07443
4.33e-05	0.32924	0.29745	0.08462
4.33e-05	0.33933	0.31486	0.09481
4.34e-05	0.34945	0.33085	0.10172
4.34e-05	0.35942	0.34782	0.10915
4.34e-05	0.36911	0.36494	0.1172
4.35e-05	0.3786	0.38137	0.12524
4.35e-05	0.38803	0.39782	0.13315
4.36e-05	0.39744	0.41274	0.14159
4.36e-05	0.40687	0.42862	0.14943
4.36e-05	0.41643	0.443	0.15717
4.37e-05	0.42618	0.46131	0.16605
4.37e-05	0.436	0.47743	0.17385
4.38e-05	0.44573	0.49229	0.18052
4.38e-05	0.45529	0.50633	0.18947
4.38e-05	0.46469	0.523	0.19748
4.39e-05	0.474	0.53751	0.20503
4.39e-05	0.48328	0.5535	0.21263
4.4e-05	0.49263	0.56734	0.22077
4.4e-05	0.502	0.58144	0.22943
4.4e-05	0.51126	0.59536	0.23921
4.41e-05	0.52028	0.60826	0.24794
4.41e-05	0.52903	0.62133	0.25561
4.42e-05	0.53755	0.6342	0.26317
4.42e-05	0.54597	0.64608	0.27228
4.42e-05	0.55444	0.65774	0.28133
4.43e-05	0.56303	0.66954	0.28927
4.43e-05	0.5717	0.68068	0.2977
4.44e-05	0.5804	0.69118	0.30715
4.44e-05	0.58908	0.701	0.31709
4.44e-05	0.59766	0.71097	0.32646
4.45e-05	0.60606	0.72148	0.33632
4.45e-05	0.61421	0.73132	0.34324
4.46e-05	0.62214	0.7405	0.35171
4.46e-05	0.6299	0.74981	0.36182
4.46e-05	0.63758	0.75846	0.37025
4.47e-05	0.64519	0.7672	0.378
4.47e-05	0.65276	0.77596	0.38623
4.48e-05	0.66034	0.78357	0.39332
4.48e-05	0.66797	0.79125	0.40152
4.48e-05	0.6757	0.7977	0.41091
4.49e-05	0.68343	0.80415	0.41752
4.49e-05	0.69091	0.8098	0.42564
4.5e-05	0.6979	0.81502	0.43371
4.5e-05	0.70438	0.81941	0.44293
4.5e-05	0.71054	0.8246	0.45155
4.51e-05	0.71674	0.82939	0.46011
4.51e-05	0.72316	0.8334	0.46812
4.52e-05	0.72986	0.83744	0.47714
4.52e-05	0.7366	0.84113	0.48609
4.52e-05	0.74306	0.84407	0.49333
4.53e-05	0.74906	0.84664	0.5015
4.53e-05	0.75466	0.8484	0.50958
4.54e-05	0.75998	0.85057	0.5182
4.54e-05	0.76505	0.85154	0.52628
4.54e-05	0.76988	0.8521	0.53379
4.55e-05	0.7745	0.85271	0.54229
4.55e-05	0.77892	0.85256	0.5507
4.56e-05	0.78316	0.8524	0.55843
4.56e-05	0.7872	0.85185	0.56876
4.56e-05	0.79099	0.85179	0.57836
4.57e-05	0.79458	0.85065	0.58612
4.57e-05	0.79807	0.84961	0.59311
4.58e-05	0.8016	0.84864	0.60215
4.58e-05	0.80525	0.84774	0.61113
4.58e-05	0.80901	0.84538	0.61992
4.59e-05	0.81267	0.84394	0.62792
4.59e-05	0.8159	0.84173	0.63784
4.6e-05	0.81842	0.8396	0.64636
4.6e-05	0.8202	0.83637	0.65467
4.6e-05	0.82135	0.83286	0.66172
4.61e-05	0.82197	0.82906	0.67014
4.61e-05	0.82204	0.82414	0.6772
4.62e-05	0.82158	0.81972	0.68347
4.62e-05	0.82061	0.815	0.69163
4.62e-05	0.8192	0.80956	0.69844
4.63e-05	0.81741	0.80384	0.70555
4.63e-05	0.8153	0.79763	0.71295
4.64e-05	0.81294	0.79174	0.72057
4.64e-05	0.81036	0.78445	0.72613
4.64e-05	0.80759	0.77862	0.73292
4.65e-05	0.80474	0.77336	0.73884
4.65e-05	0.80192	0.76823	0.74555
4.66e-05	0.79913	0.76043	0.75193
4.66e-05	0.7962	0.75389	0.75635
4.66e-05	0.79289	0.74624	0.76151
4.67e-05	0.78898	0.73917	0.76683
4.67e-05	0.78436	0.73186	0.77293
4.68e-05	0.7791	0.72433	0.77926
4.68e-05	0.77331	0.7158	0.78467
4.68e-05	0.76715	0.70827	0.79077
4.69e-05	0.76081	0.69937	0.79703
4.69e-05	0.75444	0.69072	0.80285
4.7e-05	0.748	0.68195	0.80923
4.7e-05	0.74133	0.67349	0.81396
4.7e-05	0.73428	0.66404	0.81756
4.71e-05	0.72674	0.65433	0.82059
4.71e-05	0.71868	0.64479	0.82414
4.72e-05	0.71008	0.63549	0.82664
4.72e-05	0.70093	0.62646	0.83034
4.72e-05	0.69127	0.61571	0.83292
4.73e-05	0.68113	0.60403	0.83606
4.73e-05	0.67054	0.59262	0.83802
4.74e-05	0.65952	0.58111	0.83932
4.74e-05	0.64807	0.57073	0.84174
4.74e-05	0.63631	0.55912	0.84418
4.75e-05	0.62435	0.54707	0.84611
4.75e-05	0.6122	0.53499	0.84749
4.76e-05	0.5998	0.52246	0.84873
4.76e-05	0.58708	0.51192	0.85092
4.76e-05	0.574	0.5006	0.85078
4.77e-05	0.56047	0.48974	0.85055
4.77e-05	0.54645	0.47515	0.85134
4.78e-05	0.53202	0.46158	0.8509
4.78e-05	0.51742	0.44954	0.85202
4.78e-05	0.50281	0.4371	0.85192
4.79e-05	0.4882	0.42176	0.85176
4.79e-05	0.47342	0.40834	0.85104
4.8e-05	0.45828	0.39285	0.8508
4.8e-05	0.44265	0.37894	0.84984
4.8e-05	0.42641	0.36423	0.84866
4.81e-05	0.40957	0.34909	0.84458
4.81e-05	0.39227	0.33395	0.8426
4.82e-05	0.37468	0.31843	0.84047
4.82e-05	0.35681	0.30333	0.83758
4.82e-05	0.33855	0.28828	0.83336
4.83e-05	0.31978	0.27288	0.82944
4.83e-05	0.30045	0.25748	0.82638
4.84e-05	0.28051	0.24209	0.82088
4.84e-05	0.25998	0.22637	0.81568
4.84e-05	0.23894	0.21037	0.80854
4.85e-05	0.21757	0.19449	0.80331
4.85e-05	0.19603	0.1783	0.79554
4.86e-05	0.17446	0.16179	0.78856
4.86e-05	0.15292	0.14505	0.78187
4.86e-05	0.13141	0.12732	0.77427
4.87e-05	0.10985	0.11063	0.76684
4.87e-05	0.08818	0.09291	0.7585
4.88e-05	0.06642	0.07532	0.74985
4.88e-05	0.04454	0.0579	0.7415
4.88e-05	0.02249	0.04066	0.7329
4.89e-05	0.000131894	0.02313	0.72454
4.89e-05	-0.0225	0.00613	0.71634
4.9e-05	-0.04518	-0.0119	0.70662
4.9e-05	-0.0677	-0.02973	0.6955
4.9e-05	-0.09008	-0.04773	0.6847
4.91e-05	-0.11247	-0.06628	0.67351
4.91e-05	-0.13506	-0.085	0.66249
4.92e-05	-0.15807	-0.10307	0.64958
4.92e-05	-0.18166	-0.12129	0.63639
4.92e-05	-0.20568	-0.14003	0.62342
4.93e-05	-0.22986	-0.15845	0.60913
4.93e-05	-0.25404	-0.17733	0.59462
4.94e-05	-0.2782	-0.19626	0.58044
4.94e-05	-0.30227	-0.21484	0.56554
4.94e-05	-0.3261	-0.23387	0.55209
4.95e-05	-0.34959	-0.25212	0.53737
4.95e-05	-0.37271	-0.27076	0.52188
4.96e-05	-0.39547	-0.28936	0.5062
4.96e-05	-0.4179	-0.30796	0.48978
4.96e-05	-0.44006	-0.32656	0.47204
4.97e-05	-0.46197	-0.34509	0.45402
4.97e-05	-0.48358	-0.3639	0.43739
4.98e-05	-0.50483	-0.38256	0.41946
4.98e-05	-0.52571	-0.40191	0.40086
4.98e-05	-0.54632	-0.42113	0.38217
4.99e-05	-0.56675	-0.43934	0.36222
4.99e-05	-0.58704	-0.45856	0.34321
5e-05	-0.60715	-0.47803	0.32177
5e-05	-0.62693	-0.49727	0.30068
5e-05	-0.64625	-0.51625	0.28109
5.01e-05	-0.66497	-0.53453	0.25981
5.01e-05	-0.68302	-0.55331	0.23635
5.02e-05	-0.70033	-0.57096	0.21513
5.02e-05	-0.71693	-0.58834	0.19185
5.02e-05	-0.73287	-0.60585	0.16765
5.03e-05	-0.74824	-0.62422	0.14578
5.03e-05	-0.7631	-0.64138	0.1219
5.04e-05	-0.77751	-0.65682	0.09825
5.04e-05	-0.79147	-0.67333	0.07368
5.04e-05	-0.80491	-0.68854	0.04934
5.05e-05	-0.81779	-0.70443	0.02366
5.05e-05	-0.83013	-0.72147	0.000517312
5.06e-05	-0.84204	-0.73808	-0.02554
5.06e-05	-0.85354	-0.75344	-0.05005
5.06e-05	-0.8645	-0.76994	-0.07406
5.07e-05	-0.87466	-0.78518	-0.09915
5.07e-05	-0.88377	-0.80031	-0.12422
5.08e-05	-0.89171	-0.81575	-0.14763
5.08e-05	-0.89855	-0.83067	-0.17374
5.08e-05	-0.90449	-0.84502	-0.19863
5.09e-05	-0.90983	-0.85924	-0.22553
5.09e-05	-0.91487	-0.8733	-0.25109
5.1e-05	-0.91974	-0.88634	-0.27753
5.1e-05	-0.92437	-0.89918	-0.30432
5.1e-05	-0.92852	-0.91222	-0.33033
5.11e-05	-0.93197	-0.92545	-0.35548
5.11e-05	-0.9346	-0.9385	-0.38027
5.12e-05	-0.93635	-0.95097	-0.40732
5.12e-05	-0.93727	-0.96324	-0.43205
5.12e-05	-0.93746	-0.9757	-0.45617
5.13e-05	-0.93707	-0.98749	-0.48136
5.13e-05	-0.93616	-0.99854	-0.50374
5.14e-05	-0.93468	-1.00886	-0.52884
5.14e-05	-0.93255	-1.01927	-0.5526
5.14e-05	-0.92982	-1.02935	-0.57605
5.15e-05	-0.92661	-1.0387	-0.59866
5.15e-05	-0.92298	-1.04692	-0.61988
5.16e-05	-0.91894	-1.05558	-0.64029
5.16e-05	-0.91455	-1.06425	-0.66263
5.16e-05	-0.90982	-1.07293	-0.68355
5.17e-05	-0.90469	-1.08122	-0.70465
5.17e-05	-0.89911	-1.08911	-0.72357
5.18e-05	-0.89305	-1.09662	-0.7426
5.18e-05	-0.8865	-1.10335	-0.76116
5.18e-05	-0.87953	-1.10973	-0.77974
5.19e-05	-0.87226	-1.11618	-0.79675
5.19e-05	-0.86479	-1.12221	-0.81162
5.2e-05	-0.85709	-1.12781	-0.82704
5.2e-05	-0.84914	-1.1326	-0.84293
5.2e-05	-0.84097	-1.13734	-0.85717
5.21e-05	-0.83263	-1.14204	-0.87144
5.21e-05	-0.82414	-1.1455	-0.88284
5.22e-05	-0.81553	-1.1493	-0.89359
5.22e-05	-0.80684	-1.15184	-0.90592
5.22e-05	-0.79801	-1.15437	-0.91597
5.23e-05	-0.78894	-1.1565	-0.92592
5.23e-05	-0.77965	-1.15861	-0.93568
5.24e-05	-0.77031	-1.16033	-0.94425
5.24e-05	-0.76101	-1.16172	-0.95159
5.24e-05	-0.75167	-1.16234	-0.95821
5.25e-05	-0.74209	-1.16295	-0.9646
5.25e-05	-0.73217	-1.16312	-0.96919
5.26e-05	-0.72185	-1.16371	-0.97472
5.26e-05	-0.71119	-1.16309	-0.97729
5.26e-05	-0.70035	-1.16204	-0.98083
5.27e-05	-0.68948	-1.15971	-0.98369
5.27e-05	-0.67866	-1.15732	-0.98538
5.28e-05	-0.66792	-1.15492	-0.98596
5.28e-05	-0.6573	-1.15212	-0.98487
5.28e-05	-0.64681	-1.14856	-0.98535
5.29e-05	-0.63641	-1.14582	-0.98409
5.29e-05	-0.62597	-1.14199	-0.98287
5.3e-05	-0.6154	-1.13831	-0.98282
5.3e-05	-0.60473	-1.13359	-0.98279
5.3e-05	-0.59402	-1.12938	-0.97936
5.31e-05	-0.5833	-1.12524	-0.97694
5.31e-05	-0.57261	-1.12034	-0.97242
5.32e-05	-0.56199	-1.11433	-0.96759
5.32e-05	-0.55138	-1.10889	-0.9623
5.32e-05	-0.54064	-1.10321	-0.956
5.33e-05	-0.52972	-1.09728	-0.9499
5.33e-05	-0.51875	-1.09029	-0.94333
5.34e-05	-0.50778	-1.08349	-0.93679
5.34e-05	-0.49673	-1.07643	-0.92925
5.34e-05	-0.48556	-1.06993	-0.92077
5.35e-05	-0.4743	-1.06202	-0.91255
5.35e-05	-0.46301	-1.05436	-0.90355
5.36e-05	-0.45177	-1.04578	-0.89541
5.36e-05	-0.4407	-1.03786	-0.8854
5.36e-05	-0.42986	-1.03021	-0.87578
5.37e-05	-0.41926	-1.02242	-0.86495
5.37e-05	-0.4088	-1.01447	-0.85568
5.38e-05	-0.3984	-1.00478	-0.84636
5.38e-05	-0.38806	-0.99577	-0.83596
5.38e-05	-0.3778	-0.98626	-0.82606
5.39e-05	-0.36757	-0.97663	-0.81557
5.39e-05	-0.35721	-0.96687	-0.80513
5.4e-05	-0.34664	-0.95739	-0.79482
5.4e-05	-0.33588	-0.94661	-0.7847
5.4e-05	-0.32506	-0.93573	-0.77421
5.41e-05	-0.31433	-0.92436	-0.76511
5.41e-05	-0.30382	-0.91333	-0.75357
5.42e-05	-0.29356	-0.90143	-0.74335
5.42e-05	-0.28346	-0.89106	-0.73334
5.42e-05	-0.27335	-0.88027	-0.72196
5.43e-05	-0.26307	-0.87026	-0.71078
5.43e-05	-0.25259	-0.85931	-0.70156
5.44e-05	-0.24195	-0.84743	-0.69102
5.44e-05	-0.23122	-0.83437	-0.6808
5.44e-05	-0.22048	-0.821	-0.67098
5.45e-05	-0.2097	-0.80928	-0.65943
5.45e-05	-0.19887	-0.79714	-0.64838
5.46e-05	-0.18788	-0.78497	-0.63946
5.46e-05	-0.17662	-0.77198	-0.62883
5.46e-05	-0.165	-0.75944	-0.61923
5.47e-05	-0.15316	-0.74615	-0.60964
5.47e-05	-0.14139	-0.73295	-0.60055
5.48e-05	-0.12999	-0.72022	-0.59192
5.48e-05	-0.11915	-0.70715	-0.58443
5.48e-05	-0.1089	-0.69373	-0.57531
5.49e-05	-0.09912	-0.68076	-0.56727
5.49e-05	-0.08945	-0.66787	-0.55807
5.5e-05	-0.07952	-0.65385	-0.54936
5.5e-05	-0.06916	-0.64075	-0.54064
5.5e-05	-0.05852	-0.62736	-0.5309
5.51e-05	-0.04785	-0.61369	-0.52288
5.51e-05	-0.03732	-0.60012	-0.51598
5.52e-05	-0.02696	-0.58704	-0.50698
5.52e-05	-0.01676	-0.57324	-0.49747
5.52e-05	-0.0067	-0.55921	-0.48737
5.53e-05	0.00317	-0.54456	-0.48058
5.53e-05	0.01284	-0.52966	-0.47209
5.54e-05	0.02229	-0.51491	-0.46529
5.54e-05	0.03153	-0.50109	-0.45586
5.54e-05	0.04065	-0.48624	-0.44591
5.55e-05	0.04975	-0.47234	-0.43599
5.55e-05	0.05888	-0.45816	-0.42723
5.56e-05	0.06803	-0.44417	-0.42011
5.56e-05	0.07716	-0.42957	-0.41304
5.56e-05	0.0864	-0.41471	-0.40385
5.57e-05	0.0959	-0.39922	-0.39633
5.57e-05	0.10574	-0.38274	-0.38663
5.58e-05	0.11588	-0.36765	-0.3775
5.58e-05	0.12624	-0.35193	-0.36953
5.58e-05	0.13668	-0.33643	-0.3605
5.59e-05	0.14707	-0.32118	-0.35201
5.59e-05	0.15729	-0.3054	-0.34459
5.6e-05	0.16725	-0.28904	-0.33723
5.6e-05	0.17686	-0.27329	-0.32833
5.6e-05	0.18607	-0.25698	-0.31891
5.61e-05	0.19501	-0.24091	-0.31067
5.61e-05	0.20395	-0.22424	-0.30306
5.62e-05	0.21314	-0.20821	-0.29593
5.62e-05	0.22265	-0.19197	-0.28885
5.62e-05	0.23246	-0.17476	-0.27965
5.63e-05	0.24242	-0.15791	-0.27268
5.63e-05	0.25232	-0.14175	-0.26359
5.64e-05	0.26202	-0.12425	-0.25453
5.64e-05	0.27155	-0.10751	-0.24663
5.64e-05	0.28104	-0.09071	-0.23876
5.65e-05	0.29054	-0.07272	-0.23037
5.65e-05	0.29993	-0.05514	-0.22195
5.66e-05	0.30911	-0.03791	-0.21515
5.66e-05	0.3181	-0.0206	-0.20611
5.66e-05	0.32702	-0.00285	-0.20026
5.67e-05	0.33596	0.0157	-0.19211
5.67e-05	0.34502	0.0338	-0.18389
5.68e-05	0.35424	0.05185	-0.17569
5.68e-05	0.36356	0.07021	-0.16811
5.68e-05	0.37286	0.08809	-0.16168
5.69e-05	0.38207	0.10547	-0.15357
5.69e-05	0.39125	0.12358	-0.14645
5.7e-05	0.40049	0.14038	-0.13879
5.7e-05	0.40983	0.15821	-0.13108
5.7e-05	0.41924	0.17541	-0.12208
5.71e-05	0.42858	0.19321	-0.11396
5.71e-05	0.43773	0.21126	-0.10508
5.72e-05	0.44658	0.22917	-0.0962
5.72e-05	0.45517	0.24607	-0.08802
5.72e-05	0.46366	0.26352	-0.07769
5.73e-05	0.47222	0.28033	-0.07016
5.73e-05	0.48096	0.29772	-0.06261
5.74e-05	0.48999	0.31444	-0.05329
5.74e-05	0.49926	0.332	-0.04332
5.74e-05	0.50854	0.34922	-0.03383
5.75e-05	0.51755	0.36614	-0.02431
5.75e-05	0.52612	0.38272	-0.01589
5.76e-05	0.53429	0.39928	-0.00849
5.76e-05	0.54218	0.41496	0.000696726
5.76e-05	0.54996	0.43099	0.00887
5.77e-05	0.55782	0.44661	0.01815
5.77e-05	0.56588	0.46264	0.0263
5.78e-05	0.57413	0.47902	0.034
5.78e-05	0.58253	0.4937	0.04346
5.78e-05	0.59101	0.50906	0.05182
5.79e-05	0.5995	0.52387	0.06295
5.79e-05	0.60785	0.53853	0.07241
5.8e-05	0.61593	0.55303	0.08134
5.8e-05	0.62365	0.56739	0.08977
5.8e-05	0.63106	0.58078	0.09823
5.81e-05	0.63828	0.59395	0.1073
5.81e-05	0.64548	0.60651	0.11531
5.82e-05	0.65281	0.61883	0.12229
5.82e-05	0.66034	0.6309	0.13367
5.82e-05	0.66804	0.64351	0.14385
5.83e-05	0.67579	0.65471	0.15288
5.83e-05	0.68345	0.66728	0.16142
5.84e-05	0.69087	0.67967	0.17163
5.84e-05	0.69799	0.69027	0.18129
5.84e-05	0.70493	0.69975	0.19044
5.85e-05	0.71179	0.70844	0.20014
5.85e-05	0.71858	0.718	0.2076
5.86e-05	0.7251	0.72729	0.21817
5.86e-05	0.73114	0.73709	0.22749
5.86e-05	0.7366	0.74536	0.23623
5.87e-05	0.74147	0.75407	0.24596
5.87e-05	0.7459	0.76119	0.25501
5.88e-05	0.7501	0.76909	0.26402
5.88e-05	0.75418	0.77617	0.27308
5.88e-05	0.75814	0.78211	0.2827
5.89e-05	0.76191	0.78812	0.29174
5.89e-05	0.76548	0.79418	0.30028
5.9e-05	0.76885	0.79989	0.3079
5.9e-05	0.77192	0.80482	0.31885
5.9e-05	0.7746	0.80975	0.32756
5.91e-05	0.77689	0.81429	0.33515
5.91e-05	0.7789	0.81804	0.34437
5.92e-05	0.7807	0.82221	0.35527
5.92e-05	0.7823	0.82641	0.36439
5.92e-05	0.78368	0.82945	0.37393
5.93e-05	0.78477	0.83131	0.38228
5.93e-05	0.78554	0.83317	0.39435
5.94e-05	0.78612	0.83422	0.40257
5.94e-05	0.78676	0.83529	0.41248
5.94e-05	0.78759	0.83641	0.42065
5.95e-05	0.78855	0.83677	0.4282
5.95e-05	0.78949	0.83797	0.43568
5.96e-05	0.79026	0.83845	0.44418
5.96e-05	0.79071	0.8382	0.45429
5.96e-05	0.79077	0.83763	0.46379
5.97e-05	0.79042	0.83756	0.47313
5.97e-05	0.78966	0.83632	0.4813
5.98e-05	0.78844	0.83389	0.49047
5.98e-05	0.78668	0.83271	0.49835
5.98e-05	0.78441	0.83041	0.50772
5.99e-05	0.78167	0.8278	0.51634
5.99e-05	0.7785	0.82487	0.5243
6e-05	0.77494	0.82164	0.53435
6e-05	0.77112	0.81773	0.5426
6e-05	0.76721	0.81436	0.54961
6.01e-05	0.76333	0.80993	0.55753
6.01e-05	0.75945	0.80606	0.56521
6.02e-05	0.75539	0.80118	0.57325
6.02e-05	0.75088	0.79729	0.58231
6.02e-05	0.74572	0.79361	0.59012
6.03e-05	0.73988	0.78887	0.59771
6.03e-05	0.73344	0.78419	0.60562
6.04e-05	0.72655	0.78005	0.6117
6.04e-05	0.71941	0.77447	0.61811
6.04e-05	0.71214	0.76904	0.62432
6.05e-05	0.70469	0.763	0.63146
6.05e-05	0.69697	0.75553	0.6373
6.06e-05	0.68905	0.74938	0.64408
6.06e-05	0.681	0.74303	0.65177
6.06e-05	0.6728	0.73651	0.65712
6.07e-05	0.6643	0.72905	0.66676
6.07e-05	0.65543	0.72138	0.67453
6.08e-05	0.64605	0.71349	0.68152
6.08e-05	0.63606	0.7054	0.68824
6.08e-05	0.6255	0.6967	0.69415
6.09e-05	0.61459	0.68823	0.70043
6.09e-05	0.60357	0.68037	0.70712
6.1e-05	0.59255	0.67156	0.71316
6.1e-05	0.58146	0.66304	0.72114
6.1e-05	0.57011	0.65318	0.72932
6.11e-05	0.55829	0.64397	0.73669
6.11e-05	0.54585	0.63458	0.74493
6.12e-05	0.53277	0.62465	0.75238
6.12e-05	0.51916	0.61465	0.75888
6.12e-05	0.50518	0.60416	0.76488
6.13e-05	0.49097	0.59323	0.77094
6.13e-05	0.4766	0.58268	0.77758
6.14e-05	0.46205	0.57173	0.78384
6.14e-05	0.44717	0.56076	0.78925
6.14e-05	0.43177	0.5493	0.79373
6.15e-05	0.41573	0.53852	0.79787
6.15e-05	0.3991	0.52765	0.80215
6.16e-05	0.38195	0.51669	0.80763
6.16e-05	0.36431	0.50478	0.81382
6.16e-05	0.34621	0.49238	0.81961
6.17e-05	0.32769	0.47995	0.82495
6.17e-05	0.30873	0.46866	0.82925
6.18e-05	0.28938	0.45572	0.83412
6.18e-05	0.26977	0.44273	0.83915
6.18e-05	0.25008	0.42892	0.84166
6.19e-05	0.23032	0.41514	0.84594
6.19e-05	0.21041	0.40133	0.84857
6.2e-05	0.19025	0.38711	0.85274
6.2e-05	0.16971	0.3729	0.8563
6.2e-05	0.14874	0.3587	0.85936
6.21e-05	0.12735	0.34412	0.86301
6.21e-05	0.10557	0.32997	0.86557
6.22e-05	0.0834	0.31505	0.86873
6.22e-05	0.0609	0.3006	0.87254
6.22e-05	0.03817	0.28577	0.87406
6.23e-05	0.01528	0.27017	0.87585
6.23e-05	-0.00775	0.25508	0.87797
6.24e-05	-0.03094	0.23927	0.87949
6.24e-05	-0.05428	0.22392	0.87878
6.24e-05	-0.07769	0.20827	0.87961
6.25e-05	-0.10113	0.19199	0.8798
6.25e-05	-0.12468	0.17588	0.88039
6.26e-05	-0.14842	0.16031	0.87977
6.26e-05	-0.17235	0.14412	0.87678
6.26e-05	-0.19645	0.12768	0.87573
6.27e-05	-0.22066	0.11175	0.875
6.27e-05	-0.24495	0.09552	0.87182
6.28e-05	-0.26927	0.079	0.86945
6.28e-05	-0.29358	0.0618	0.8658
6.28e-05	-0.31783	0.04509	0.86367
6.29e-05	-0.34191	0.02858	0.86018
6.29e-05	-0.36566	0.0119	0.85592
6.3e-05	-0.38899	-0.00538	0.85263
6.3e-05	-0.41191	-0.02244	0.85039
6.3e-05	-0.43445	-0.04084	0.8436
6.31e-05	-0.45664	-0.05855	0.83883
6.31e-05	-0.47847	-0.07642	0.83395
6.32e-05	-0.49996	-0.09401	0.82944
6.32e-05	-0.52111	-0.11212	0.82196
6.32e-05	-0.54194	-0.13036	0.81426
6.33e-05	-0.56238	-0.14641	0.80845
6.33e-05	-0.58223	-0.16498	0.80125
6.34e-05	-0.60122	-0.18202	0.79204
6.34e-05	-0.61929	-0.19958	0.7853
6.34e-05	-0.63661	-0.21797	0.77672
6.35e-05	-0.65342	-0.23787	0.76893
6.35e-05	-0.66991	-0.25604	0.76144
6.36e-05	-0.68619	-0.27422	0.75212
6.36e-05	-0.70224	-0.2924	0.74315
6.36e-05	-0.71779	-0.31129	0.73335
6.37e-05	-0.73251	-0.32963	0.72217
6.37e-05	-0.7462	-0.34826	0.71069
6.38e-05	-0.75891	-0.3664	0.70008
6.38e-05	-0.77077	-0.38482	0.68814
6.38e-05	-0.78196	-0.40309	0.67645
6.39e-05	-0.79271	-0.42044	0.66337
6.39e-05	-0.80314	-0.43767	0.65156
6.4e-05	-0.81315	-0.45592	0.63942
6.4e-05	-0.82256	-0.47392	0.62531
6.4e-05	-0.8313	-0.49125	0.61141
6.41e-05	-0.83938	-0.5087	0.59678
6.41e-05	-0.84679	-0.52509	0.58144
6.42e-05	-0.85354	-0.5424	0.56638
6.42e-05	-0.85957	-0.55894	0.55106
6.42e-05	-0.86482	-0.57631	0.53551
6.43e-05	-0.86925	-0.59371	0.51967
6.43e-05	-0.87296	-0.61038	0.50354
6.44e-05	-0.87604	-0.62795	0.48604
6.44e-05	-0.8785	-0.64518	0.46949
6.44e-05	-0.88033	-0.66163	0.45224
6.45e-05	-0.88153	-0.67811	0.43593
6.45e-05	-0.88199	-0.69378	0.4178
6.46e-05	-0.88164	-0.70863	0.40065
6.46e-05	-0.88065	-0.72433	0.38231
6.46e-05	-0.87923	-0.74039	0.36384
6.47e-05	-0.8775	-0.75596	0.34742
6.47e-05	-0.87546	-0.77022	0.32703
6.48e-05	-0.873	-0.78482	0.30701
6.48e-05	-0.86988	-0.79859	0.28742
6.48e-05	-0.86577	-0.81271	0.26611
6.49e-05	-0.8606	-0.82673	0.24486
6.49e-05	-0.85447	-0.8406	0.22379
6.5e-05	-0.84787	-0.854	0.20288
6.5e-05	-0.84529	-0.86606	0.18311
6.5e-05	-0.84233	-0.87789	0.16309
6.51e-05	-0.839	-0.88948	0.14283
6.51e-05	-0.83529	-0.90084	0.12233
6.52e-05	-0.83121	-0.91197	0.1016
6.52e-05	-0.82676	-0.92286	0.08063
6.52e-05	-0.82193	-0.93352	0.05941
6.53e-05	-0.81673	-0.94395	0.03796
6.53e-05	-0.81115	-0.95414	0.01627
6.54e-05	-0.8052	-0.9641	-0.00567
6.54e-05	-0.79888	-0.97382	-0.02784
6.54e-05	-0.79218	-0.98332	-0.05025
6.55e-05	-0.78511	-0.99257	-0.0729
6.55e-05	-0.77766	-1.00159	-0.09578
6.56e-05	-0.76983	-1.01038	-0.11891
6.56e-05	-0.76164	-1.01894	-0.14228
6.56e-05	-0.75307	-1.02726	-0.16588
6.57e-05	-0.74412	-1.03535	-0.18973
6.57e-05	-0.7348	-1.0432	-0.21381
6.58e-05	-0.72511	-1.05082	-0.23814
6.58e-05	-0.71504	-1.05821	-0.2627
6.58e-05	-0.7046	-1.06536	-0.2875
6.59e-05	-0.69378	-1.07228	-0.31254
6.59e-05	-0.68259	-1.07896	-0.33783
6.6e-05	-0.67103	-1.08541	-0.36335
6.6e-05	-0.65909	-1.09163	-0.3891
6.6e-05	-0.64677	-1.09761	-0.4151
6.61e-05	-0.63408	-1.10336	-0.44134
6.61e-05	-0.62102	-1.10888	-0.46782
6.62e-05	-0.60758	-1.11416	-0.49453
6.62e-05	-0.59377	-1.11921	-0.52149
6.62e-05	-0.57959	-1.12402	-0.54868
6.63e-05	-0.56503	-1.1286	-0.57612
6.63e-05	-0.55009	-1.13295	-0.60379
6.64e-05	-0.53479	-1.13706	-0.6317
6.64e-05	-0.5191	-1.14094	-0.65985
6.64e-05	-0.50305	-1.14458	-0.68824
6.65e-05	-0.48661	-1.14799	-0.71687
6.65e-05	-0.46981	-1.15117	-0.74574
6.66e-05	-0.45263	-1.15411	-0.77485
6.66e-05	-0.43507	-1.15682	-0.8042
6.66e-05	-0.41715	-1.1593	-0.83379
6.67e-05	-0.39884	-1.16154	-0.86361
6.67e-05	-0.38017	-1.16355	-0.89368
6.68e-05	-0.36111	-1.16532	-0.92398
6.68e-05	-0.34169	-1.16686	-0.95453
6.68e-05	-0.32189	-1.16817	-0.98531
6.69e-05	-0.30171	-1.16924	-1.01633
6.69e-05	-0.28117	-1.17008	-1.04759
6.7e-05	-0.26024	-1.17068	-1.07909

## Sheet: Fig. 4f
Time (t)	Vin A	Vin B	inverter	Vout(0%) (V)	Vout(15%) (V)	Vout(30%) (V)	Vout(40%) (V)	Vout(50%) (V)	NAND	Vout(0%) (V)	Vout(15%) (V)	Vout(30%) (V)	Vout(40%) (V)	Vout(50%) (V)	NOR	Vout(0%) (V)	Vout(15%) (V)	Vout(30%) (V)	Vout(40%) (V)	Vout(50%) (V)
-0.01	0	0		9.2	8.8	8.8	8.8	8.4		9.2	8.8	8.8	8.4	8		9.2	9.2	8.8	8.8	8.4
-0.0099	0	-0.4		9.2	9.2	8.8	8.8	8.8		8.8	8.8	8.8	8.8	8		9.2	9.2	8.8	8.8	8.4
-0.0098	0	0		9.2	8.8	8.8	8.8	8		9.2	8.8	8.8	9.2	8		9.2	8.8	8.8	8.8	8.4
-0.0097	0	-0.4		9.6	9.2	8.8	8.8	8.4		9.2	8.8	8.8	8.4	8		9.2	9.2	8.8	8.8	8
-0.0096	0	-0.4		9.2	9.2	8.8	8.8	8.8		9.2	9.2	8.8	8.8	8		9.2	8.8	8.4	8.8	8
-0.0095	0	0		9.2	9.2	8.8	8.8	8.8		9.2	8.8	8.8	8.4	8		9.2	9.2	8.8	8.8	8
-0.0094	0	0		9.2	8.8	8.8	8.8	8.4		8.8	8.8	8.8	8.8	8		9.2	8.8	8.8	8.8	8.4
-0.0093	0	0		9.2	8.8	8.8	8.8	8.4		8.8	8.8	8.8	8.8	8		9.2	8.8	8.8	8.8	8
-0.0092	0	-0.4		9.2	8.8	8.8	8.8	8.8		9.2	8.8	8.8	8.8	8		9.2	8.8	8.8	8.8	8.4
-0.0091	0	0		9.2	8.8	8.8	8.8	8		9.2	8.8	8.8	8.8	8		9.2	9.2	8.8	8.8	8.4
-0.009	0	-0.4		9.2	9.2	8.8	8.8	8.4		9.2	8.8	8.8	8.4	8.4		9.2	9.2	8.8	8.4	8.4
-0.0089	0	0		9.2	8.8	8.8	8.8	8.4		9.2	9.2	8.8	8.8	8.4		9.2	9.2	8.8	8.4	8.4
-0.0088	0	-0.4		9.2	9.2	8.8	8.8	8.8		9.2	8.8	8.8	8.8	8.4		9.2	9.2	8.8	8.8	8.4
-0.0087	0	0		9.2	8.8	8.8	8.8	8.4		9.2	8.8	8.8	8.8	8.4		9.2	9.2	8.8	8.8	8.4
-0.0086	0	0		9.2	9.2	8.8	8.8	8.8		8.8	8.8	9.2	8.8	8.4		9.2	9.2	8.8	8.8	8.4
-0.0085	0	0		9.2	9.2	8.4	8.8	8.4		9.2	8.8	8.8	8.8	8.4		9.2	9.2	8.8	8.8	8.4
-0.0084	0	0		9.2	9.2	8.8	8.8	8.4		9.2	8.8	8.8	9.2	8.4		9.2	9.2	8.8	8.8	8.4
-0.0083	-0.4	0		9.2	9.2	8.8	8.8	8.4		9.2	8.8	9.2	8.8	8.4		9.2	9.2	8.8	8.8	8
-0.0082	0	0		9.2	8.8	8.8	8.8	8.8		8.8	8.8	8.8	8.8	8.4		8.8	9.2	8.8	8.8	8.4
-0.0081	0	0		9.2	9.2	8.8	8.8	8.4		9.2	8.8	8.8	8.4	8.4		9.2	9.2	8.8	8.8	8.4
-0.008	0	-0.4		9.2	9.2	8.8	8.8	8.4		9.2	9.2	8.8	8.8	8.4		9.2	9.2	8.8	8.8	8
-0.0079	0	-0.4		9.2	9.2	8.8	8.8	8.4		9.2	8.8	8.8	9.2	8.4		9.2	9.2	8.8	8.8	8.4
-0.0078	0	0		9.2	9.2	8.8	8.8	8.4		9.2	9.2	8.8	9.2	8.4		9.2	9.6	8.8	8.8	8.4
-0.0077	0	-0.4		9.2	8.8	8.8	8.8	8.8		8.8	8.8	8.8	9.2	8.4		9.2	9.2	8.8	8.8	8
-0.0076	0	0		9.2	9.2	8.8	8.8	8.4		9.2	8.8	8.8	8.4	8		9.2	9.2	8.8	8.8	8.4
-0.0075	0	0		9.2	9.2	8.8	8.8	8.4		9.2	8.8	8.8	9.2	8.4		9.2	9.2	8.8	8.8	8
-0.0074	0	0		9.2	9.2	8.8	8.8	8.4		9.2	8.8	8.8	8.8	8.4		9.2	9.2	8.8	8.8	8
-0.0073	0	0		9.2	9.2	8.8	8.8	8.4		9.2	8.8	8.8	8.8	8		9.2	9.2	8.8	8.8	8.4
-0.0072	0	0		9.2	8.8	8.8	8.8	8.4		8.8	8.8	8.8	8.8	8		9.2	9.2	8.8	8.4	8.4
-0.0071	0	0		9.2	9.2	8.8	8.8	8.4		9.2	9.2	8.8	8.8	8		9.2	8.8	8.8	8.8	8
-0.007	0	-0.4		9.2	9.2	8.8	8.8	8.4		9.2	9.2	8.8	8.8	8.4		9.2	8.8	8.8	8.8	8.4
-0.0069	0	0		9.2	8.8	8.8	8.8	8.8		9.2	8.8	9.2	8.4	8		9.2	9.2	8.8	8.8	8.4
-0.0068	0	0		9.2	9.2	8.8	8.8	8.8		9.2	8.8	8.8	8.8	8		9.2	9.2	8.8	8.8	8.4
-0.0067	0	0		9.2	9.2	8.8	8.8	8.8		9.2	8.8	9.2	8.8	8		9.2	9.2	8.8	8.8	8
-0.0066	0	0		9.2	9.2	8.8	8.8	8.8		8.8	8.8	9.2	8.8	8		9.2	9.2	8.8	8.8	8.4
-0.0065	0	0		9.2	8.8	8.8	8.8	8.8		9.2	8.8	8.8	8.8	8		9.2	9.2	8.8	8.8	8
-0.0064	0	0		9.2	8.8	8.8	8.8	8.4		8.8	8.8	8.8	8.8	8		9.2	8.8	8.8	8.8	8
-0.0063	0	-0.4		9.2	8.8	8.8	8.8	8.8		9.2	8.8	8.8	8.8	8		9.2	9.2	8.8	8.4	8.4
-0.0062	0	0		9.2	9.2	8.8	8.8	8.8		9.2	8.8	8.8	8.4	8		9.2	8.8	8.8	8.8	8.4
-0.0061	0	-0.4		9.2	9.2	8.8	8.8	8.4		9.2	9.2	8.8	9.2	8		9.2	8.8	8.8	8.8	8.4
-0.006	0	-0.4		9.2	9.2	8.8	8.8	8.8		9.2	8.8	8.8	8.8	8		9.2	8.8	8.8	8.8	8
-0.0059	0	-0.4		9.2	9.2	8.8	8.8	8.4		9.2	9.2	8.8	8.8	8		9.2	9.2	8.8	8.8	8
-0.0058	0	0		9.2	8.8	8.8	8.8	8.4		9.2	8.8	8.8	8.8	8		9.2	8.8	8.8	8.4	8
-0.0057	0	0		9.6	9.2	8.8	8.8	8.8		9.2	8.8	8.8	8.8	8		9.2	9.2	8.8	8.8	8
-0.0056	0	0		9.2	9.2	8.8	8.8	8.8		9.2	9.2	8.8	8.4	8.4		9.2	9.2	8.8	8.8	8.4
-0.0055	0	-0.4		9.2	9.2	8.8	8.8	8		8.8	8.8	8.8	8.8	8		9.2	9.2	8.8	8.8	8.4
-0.0054	0	0		9.2	9.2	8.8	8.8	8.8		9.2	9.2	8.8	8.8	8		9.2	9.2	8.8	8.8	8.4
-0.0053	0	-0.4		9.2	9.2	8.8	8.8	8.4		9.2	9.2	8.8	8.4	8		9.2	8.8	8.8	8.8	8.4
-0.0052	0	0		9.2	9.2	8.8	8.8	8.8		8.8	8.8	8.8	8.4	8		9.2	9.2	8.8	8.8	8
-0.0051	0	0		9.2	9.2	8.8	8.8	8.8		9.2	9.2	8.8	8.4	8		9.2	9.2	8.8	8.4	8.4
-0.005	0	0		9.2	8.8	8.8	8.8	8.8		9.2	8.8	8.8	8.8	8		9.2	9.2	8.8	8.8	8
-0.0049	0	0		9.2	9.2	8.8	8.8	8.4		8.8	8.8	8.8	8.8	8		9.2	9.2	8.8	8.8	8.4
-0.0048	0	-0.4		9.2	9.2	8.8	8.8	8.8		9.2	8.8	8.8	9.2	8		9.2	9.2	8.8	8.8	8
-0.0047	0	0		9.2	9.2	8.8	8.8	8.8		9.2	8.8	8.8	8.8	8		9.2	9.2	8.8	8.8	8
-0.0046	0	0		9.2	9.2	8.4	8.8	8.4		9.2	8.8	8.8	8.4	8		9.2	9.2	8.8	8.8	8.4
-0.0045	0	-0.4		9.6	8.8	8.8	8.8	8.8		9.2	8.8	8.8	8.8	8		9.2	8.8	8.8	8.8	8.4
-0.0044	0	0		9.2	9.2	8.8	8.8	8.8		9.2	9.2	8.8	8.8	8		9.2	8.8	8.8	8.8	8.4
-0.0043	0	0		9.2	9.2	8.8	8.8	8.4		9.2	8.8	8.8	8.8	8		9.2	9.2	8.8	8.8	8
-0.0042	0	-0.4		9.2	8.8	8.8	8.8	8.8		9.2	9.2	8.8	8.4	8		9.2	9.2	8.8	8.4	8
-0.0041	0	0		9.6	9.2	8.8	8.8	8.8		9.2	8.8	8.8	8.4	8		9.2	9.2	8.8	8.8	8.4
-0.004	0	0		9.2	9.2	8.8	8.8	8.8		9.2	9.2	8.8	8.8	8.4		9.2	9.2	9.2	8.8	8.4
-0.0039	0	-0.4		9.2	9.2	8.8	8.8	8.4		8.8	8.8	8.8	8.8	8.4		9.2	8.8	8.8	8.8	8.4
-0.0038	0	0		9.2	8.8	8.8	8.8	8.8		9.2	8.8	8.8	8.8	8.4		9.2	8.8	8.8	8.8	8
-0.0037	0	-0.4		9.2	9.2	8.8	8.8	8.8		9.2	8.8	8.8	8.8	8.4		9.2	8.8	8.8	8.8	8
-0.0036	0	-0.4		9.2	9.2	8.8	8.8	8.8		8.8	9.2	8.8	8.8	8.4		9.2	9.2	8.8	8.8	8
-0.0035	0	-0.4		9.2	8.8	8.8	8.8	8.8		9.2	8.8	9.2	8.8	8.4		9.2	9.2	8.8	8.8	8.4
-0.0034	0	0		9.2	8.8	8.8	8.8	8.4		9.2	8.8	8.8	8.8	8.4		9.2	9.2	8.8	8.8	8
-0.0033	0	-0.4		9.2	8.8	8.8	8.8	8.4		8.8	8.8	8.8	8.4	8.4		9.2	9.2	8.8	8.8	8.4
-0.0032	0	-0.4		9.2	8.8	8.8	8.8	8.8		9.2	8.8	8.8	8.8	8.4		9.2	9.2	8.8	8.8	8
-0.0031	0	0		9.2	9.2	8.8	8.8	8.4		8.8	8.8	8.8	8.8	8.4		9.2	8.8	8.8	8.8	8.4
-0.003	0	0		9.2	9.2	8.8	8.8	8.4		9.2	8.8	8.8	8.8	8		9.2	8.8	8.8	8.8	8.4
-0.0029	0	0		9.2	9.2	8.8	8.8	8.8		9.2	8.8	8.8	9.2	8		9.2	9.2	8.8	8.8	8
-0.0028	0	0		9.2	8.8	8.8	8.8	8.8		9.2	8.8	8.8	8.8	8.4		9.2	8.8	8.8	8.8	8.4
-0.0027	0	0.4		9.2	9.2	8.8	8.8	8.8		8.8	8.8	8.8	9.2	8.4		9.2	8.8	8.8	8.8	8.4
-0.0026	0	0		9.2	9.2	8.8	8.8	8.8		9.2	9.2	8.8	8.8	8.4		9.2	8.8	8.8	8.8	8
-0.0025	0	0		9.2	8.8	8.8	8.8	8.8		9.2	9.2	8.8	8.8	8.4		9.2	8.8	8.8	8.8	8.4
-0.0024	0	-0.4		9.2	8.8	8.8	8.8	8.4		9.2	8.8	8.8	8.8	8.4		9.2	8.8	8.8	8.4	8.4
-0.0023	0	-0.4		9.2	9.2	8.8	8.8	8.8		9.2	8.8	8.8	8.8	8		9.2	9.2	8.8	8.8	8
-0.0022	0	0		9.2	9.2	8.8	8.8	8.4		9.2	8.8	8.8	8.8	8		9.2	8.8	8.8	8.8	8
-0.0021	0	0		9.2	9.2	8.8	8.8	8.8		9.2	8.8	8.8	8.4	8		9.2	9.2	8.8	8.8	8
-0.002	0	0		9.2	8.8	8.8	8.8	8		9.2	9.2	8.8	8.8	8		9.2	9.2	8.8	8.8	8.4
-0.0019	0	0		9.2	9.2	8.8	8.8	8		9.2	9.2	9.2	8.8	8		9.2	9.2	8.8	8.8	8
-0.0018	0	-0.4		9.2	9.2	8.8	8.8	8.4		9.2	8.8	9.2	8.8	8		9.2	9.2	8.8	8.8	8.4
-0.0017	0	-0.4		9.2	8.8	8.8	8.4	8.8		9.2	8.8	8.8	8.8	8		9.2	8.8	8.8	8.8	8.4
-0.0016	0	0		9.2	9.2	8.8	8.8	8.8		9.2	8.8	8.8	8.8	8		9.2	8.8	8.8	8.4	8
-0.0015	0	-0.4		9.2	8.8	8.8	8.8	8.4		9.2	8.8	8.8	8.4	8		9.2	9.2	8.8	8.8	8
-0.0014	0	-0.4		9.2	9.2	8.8	8.4	8.4		9.2	8.8	8.8	8.8	8		9.2	9.2	8.8	8.8	8.4
-0.0013	0	-0.4		9.2	8.8	8.8	8.8	8.8		9.2	8.8	8.8	8.8	8		9.2	9.2	8.8	8.8	8.4
-0.0012	0	0		9.2	9.2	8.8	8.8	8.8		8.8	8.8	8.8	8.4	8		9.2	9.2	8.8	8.8	8
-0.0011	0	0		9.2	9.2	8.8	8.8	8.8		9.2	8.8	8.8	8.8	8		9.2	8.8	8.8	8.8	8
-0.001	0	0		9.2	9.2	8.8	8.8	8.8		8.8	9.2	8.8	8.8	8		9.2	9.2	8.8	8.8	8.4
-0.0009	0	-0.4		9.2	9.2	8.8	8.8	8.4		9.2	8.8	8.8	9.2	8		9.2	9.2	8.8	8.8	8.4
-0.0008	0	0		9.2	7.2	8.8	8.8	8.4		8.8	9.2	9.2	8.4	8		9.2	9.2	8.8	8.8	8.4
-0.0007	0	10.4		9.2	3.2	8.8	8.8	8.8		9.2	9.2	8.8	8.8	8		9.2	9.2	8.8	8.8	8.4
-0.0006	0	10.4		9.2	3.2	8.8	8.8	8.4		9.2	8.8	8.8	8.8	8		9.2	9.2	8.8	8.8	8
-0.0005	0	10		9.2	2.8	8.8	8.8	8.4		9.2	8.8	8.8	8.8	8		9.2	9.2	8.8	8.4	8.4
-0.0004	0	10		9.2	2.8	8.8	4.8	8.4		9.2	8.8	8.8	8.8	8		9.2	8.8	8.8	8.8	8
-0.0003	0	10		9.2	2.4	7.6	3.2	8.8		9.2	9.2	8.8	8.8	8		9.2	9.2	8.8	8.8	8.4
-0.0002	0	10.4		9.6	2.4	4	2.8	8.8		9.2	8.8	8.8	9.2	8		9.2	9.2	8.8	8.8	8.4
-0.0001	0	10		5.2	2.4	2.8	2.4	6.8		9.2	8.8	8.8	8.8	8.4		9.2	9.2	8.8	8.8	8.4
0	9.2	10		3.6	2.4	2.4	2.4	5.6		9.2	9.2	8.8	8.4	8		9.2	9.2	8.8	8.8	8
0.0001	10	10		2.8	2.4	2.4	2.4	4.4		8	8	6.4	4	6.8		9.2	8.8	8.8	8.8	8
0.0002	10	10		2.4	2.4	2.4	2.4	4.4		4	4	3.6	2.8	5.6		5.6	9.2	8.8	8.8	8.4
0.0003	10	10		2.8	2.4	2.4	2.4	4		2.4	2.4	2.4	2	4.4		3.6	7.2	6.8	6.8	8
0.0004	10	10		2.4	2.4	2.4	2.4	3.6		2.4	2	2	2	4		2.4	5.2	4.8	4.4	7.6
0.0005	10	10		2.4	2.4	2.4	2.4	3.6		2	1.6	2	2	3.2		2	3.6	3.6	3.2	6.8
0.0006	10	10		2.4	2.4	2.4	2.8	3.2		2	2	2	2	3.2		1.6	2.4	2.8	2.4	5.6
0.0007	10	10		2	2.4	2.4	2.4	3.2		2	2	2	2	2.8		2	2	2.4	2	4.4
0.0008	10	10.4		2.4	2.4	2.4	2	3.2		2	2	2	2	2.8		2	1.6	2	2	3.6
0.0009	10	10		2.4	2.4	2	2.4	2.8		2	2	2	2	2.4		2	1.6	2	2	3.2
0.001	10	10		2.4	2.4	2	2.4	3.2		2	2	2	2	2.4		2	1.6	2	2	2.8
0.0011	10	10.4		2	2.4	2.4	2.4	3.2		2	2	2	2	2.4		2	1.6	2	2	2.4
0.0012	10	10.4		2.4	2.4	2.4	2.4	3.2		2	2	2	2	2.4		2	1.6	2	2	2
0.0013	10	10.4		2.4	2.4	2.4	2.4	3.2		2	2	2	2	2.4		2	1.6	2	2	2
0.0014	10.4	10		2	2.4	2.4	2	2.8		2	2	2	2	2		2	1.6	2	1.6	2
0.0015	10.4	10		2.4	2.4	2.4	2	2.8		2	2	2	2	2		2	1.6	2	1.6	2
0.0016	10	10		2	2.4	2.4	2.4	2.8		2	2	1.6	2	2		2	1.6	2	1.6	2
0.0017	10	10.4		2	2.4	2.4	2.8	2.8		2	1.6	2	2	2		2	1.6	2	1.6	2
0.0018	10	10		2	2.4	2.4	2.4	2.8		2	2	2	2	2		2	1.6	2	2	2
0.0019	10	10		2.4	2.4	2.4	2.4	2.8		2	2	2	2	2		2	1.6	2	2	2
0.002	10	10		2	2.4	2.4	2.4	2.4		2	2	2	2	2		2	1.6	2	2	2
0.0021	10	10		2	2.4	2.4	2.8	2.4		2	2	2	2	2		2	1.6	2	2	2
0.0022	10	10		2.4	2.4	2.4	2.4	2.4		2	2	2	2	2		2	1.6	2	2	2
0.0023	10	10		2	2.4	2.4	2.4	2.4		2	2	2	2	2		1.6	1.6	2	2	2
0.0024	10	10		2	2.4	2.4	2	2.4		2	2	2	2	2		1.6	1.6	2	2	2
0.0025	10	10.4		2.4	2.4	2.4	2.4	2.4		2	2	2	2	2		1.6	1.6	2	2	2
0.0026	10.4	10		2	2.4	2.4	2.4	2.8		2	1.6	2	2	2		1.6	1.6	2	2	2
0.0027	10	10		2	2.4	2.4	2.4	2.8		2	2	2	2	2		1.6	1.6	2	2	2
0.0028	10	10		2.4	2.4	2.4	2.4	2.8		2	2	2	2	2		1.6	1.6	2	2	2
0.0029	10	10		2	2.4	2.4	2.4	2.4		2	2	2	2	2		2	1.6	2	1.6	2
0.003	10	10.4		2.4	2.4	2.4	2.4	2.4		2	2	2	2	2		2	1.6	2	1.6	2
0.0031	10	10.4		2	2.4	2	2.4	2.4		2	2	2	2	2		2	1.6	1.6	1.6	2
0.0032	10	10		2.4	2.4	2	2.4	2.4		2	2	2	2	2		1.6	1.6	1.6	1.6	2
0.0033	10	10		1.6	2.4	2.4	2	2.4		2	2	1.6	2	2		1.6	1.6	2	2	2
0.0034	10	10.4		2	2.4	2.4	2.4	2.4		2	2	2	2	2		1.6	1.6	2	2	2
0.0035	10	10		2	2.4	2.4	2.4	2.4		2	2	2	1.6	2		1.6	1.6	2	2	2
0.0036	10	10		2	2.4	2.4	2.4	2.4		2	2	2	2	2		1.6	1.6	2	2	2
0.0037	10	10		2	2.4	2.4	2	2.4		2	2	2	2	2		1.6	1.6	2	2	2
0.0038	10	10.4		2	2.4	2.4	2.4	2.4		2	2	2	2	2		1.6	1.6	2	1.6	2
0.0039	10	10		2	2.4	2.4	2.4	2.8		1.6	2	2	2	2		2	1.6	2	1.6	2
0.004	10	10.4		2.4	2.4	2.4	2.4	2.4		2	2	2	2	2		2	1.6	2	1.6	2
0.0041	10	10.4		2	2.4	2.4	2.8	2.4		2	1.6	2	2	2		2	1.6	2	1.6	2
0.0042	10	10		2	2.4	2.4	2.8	2.4		2	1.6	2	2	2		2	1.6	2	1.6	2
0.0043	10	10		2	2.4	2.4	2.4	2.4		2	2	2	2	2		2	1.6	2	1.6	2
0.0044	10	10		2	2.4	2.4	2.4	2.4		2	2	2	2	2		2	1.6	2	1.6	2
0.0045	10	10		2	2.4	2.4	2.4	2.4		2	2	2	2	2		1.6	1.6	2	2	2
0.0046	10	10		2.4	2.4	2.4	2.4	2.4		2	1.6	2	2	2		1.6	1.6	2	2	2
0.0047	10	10		2	2.4	2.4	2.4	2.4		2	2	2	2	2		1.6	1.6	2	2	2
0.0048	10	10		2	2.4	2.4	2.4	2.4		2	2	2	2	2		2	1.6	2	2	2
0.0049	10	10		2.4	2.4	2.4	2	2.4		2	1.6	2	2	2		1.6	1.6	2	2	2
0.005	10	10		2	2.4	2.4	2.4	2.4		2	2	1.6	2	2		1.6	1.6	2	2	2
0.0051	10	10.4		2	2.4	2.4	2.4	2.4		2	2	2	2	2		1.6	1.6	2	2	2
0.0052	10	10		2	2.4	2.4	2.4	2.4		2	2	2	2	2		1.6	1.6	2	2	2
0.0053	10	10		2	2.4	2.4	2.4	2.8		2	2	2	2	2		1.6	1.6	2	2	2
0.0054	10	10		2	2.4	2.4	2.4	2.4		2	2	2	2	2		2	1.6	2	2	2
0.0055	10	10.4		2.4	2.4	2.4	2	2.4		2	1.6	2	2	2		1.6	1.6	2	2	2
0.0056	10	10		2	2.4	2.4	2	2.4		2	2	2	2	2		1.6	1.6	2	2	2
0.0057	10	10.4		2	2.4	2.4	2.4	2.4		2	2	2	2	2		1.6	1.6	2	2	2
0.0058	10	10		2	2.4	2.4	2.4	2.4		2	2	2	2	2		2	1.6	2	2	2
0.0059	10	10		2.4	2.4	2.4	2.8	2.4		2	1.6	2	2	2		2	1.6	2	2	2
0.006	10	10		2.4	2.4	2.4	2.4	2.4		2	2	2	2	2		2	1.6	2	1.6	2
0.0061	10	10		2	2.4	2.4	2.4	2.4		2	2	1.6	2	2		2	1.6	2	1.6	2
0.0062	10	10		2.4	2.4	2.4	2.4	2.4		2	2	2	2	2		2	1.6	2	1.6	2
0.0063	10	10		2	2.4	2.4	2.4	2.4		2	2	2	2	2		2	1.6	2	2	2
0.0064	10	10.4		2.4	2.4	2.4	2.4	2.4		2	1.6	2	1.6	2		2	1.6	2	2	2
0.0065	10.4	10.4		2	2.4	2.4	2.4	2.4		2	1.6	2	2	2		2	1.6	2	2	2
0.0066	10	10		1.6	2.4	2.4	2.4	2.4		2	2	2	2	2		2	1.6	2	2	2
0.0067	10	10		2	2.4	2.4	2.4	2.4		2	2	2	2	2		2	1.6	2	2	2
0.0068	10	10		2	2.4	2.4	2.4	2.4		2	2	2	2	2		2	1.6	2	2	2
0.0069	10	10		1.6	2.4	2.4	2.4	2.4		2	2	2	2	2		1.6	1.6	2	2	2
0.007	10	10		2.4	2.4	2.4	2.4	2.4		2	1.6	2	2	2		1.6	1.6	2	2	2
0.0071	10	10.4		2.4	2.4	2.4	2.4	2.4		2	2	2	2	2		1.6	1.6	2	2	2
0.0072	10	10		2	2.4	2	2.4	2.4		2	2	2	2	2		1.6	1.6	2	2	2
0.0073	10	10.4		2	2.4	2.4	2.4	2.4		2	2	2	2	2		1.6	1.6	2	2	2
0.0074	10	10		1.6	2.4	2.4	2	2.4		2	2	2	2	2		1.6	1.6	2	2	2
0.0075	10	10		2.4	2.4	2.4	2.4	2.4		2	2	2	2	2		1.6	1.6	2	2	2
0.0076	10	10		2	2.4	2.4	2.8	2.4		2	2	2	2	2		1.6	1.6	2	2	2
0.0077	10	10		2.4	2.4	2.4	2.4	2.4		2	2	2	2	2		2	1.6	2	2	2
0.0078	10	10		2.4	2.4	2.4	2.4	2.4		2	2	2	2	2		2	1.6	2	2	2
0.0079	10	10		2	2.4	2.4	2	2.4		2	2	2	2	2		2	1.6	2	2	2
0.008	10	10		2	2.4	2.4	2.8	2.4		2	2	2	2	2		2	1.6	2	2	2
0.0081	10	10		2	2.4	2.4	2	2.4		2	2	2	2	2		2	1.6	2	2	2
0.0082	10	10.4		2	2.4	2.4	2.8	2.4		2	2	2	2	2		2	1.6	2	2	2
0.0083	10	10		2.4	2.4	2.4	2.4	2.4		2	2	1.6	2	2		2	1.6	2	2	2
0.0084	10	10		1.6	2.4	2.4	2.4	2.4		2	2	2	2	2		2	1.6	2	2	2
0.0085	10	10.4		2.4	2.4	2.4	2.4	2.4		2	2	2	2	2		2	1.6	2	2	2
0.0086	10	10		2	2.4	2.4	2.4	2.4		2	2	2	2	1.6		1.6	1.6	2	2	2
0.0087	10	10		2	2.4	2.4	2.4	2.4		2	2	1.6	2	1.6		1.6	1.6	2	2	2
0.0088	10	10		2	2.4	2.4	2	2.4		2	2	2	2	2		1.6	1.6	2	2	2
0.0089	10	10		2	2.4	2.4	2	2.4		2	2	2	2	2		2	1.6	2	2	2
0.009	10	10		2.4	2.4	2.4	2.4	2.4		2	2	2	2	2		2	1.6	2	1.6	2
0.0091	10	10		2	2.4	2.4	2	2.4		2	2	2	1.6	2		2	1.6	2	1.6	2
0.0092	10	10.4		2	2.4	2.4	2.4	2.4		2	1.6	1.6	2	2		2	1.6	2	1.6	2
0.0093	10	10		2	2.4	2.4	2.8	2.4		2	2	1.6	2	2		2	1.6	2	1.6	2
0.0094	10	10		2	2.4	2	2.4	2.4		2	2	2	2	2		2	1.6	2	1.6	2
0.0095	10	10		2	2.4	2.4	2.4	2.4		2	2	1.6	2	2		2	1.6	2	1.6	2
0.0096	10.4	10.4		2	2.4	2.4	2	2.4		2	2	2	2	2		2	1.6	2	1.6	2
0.0097	10	10		2	2.4	2.4	2.8	2.4		2	2	2	2	2		2	1.6	2	2	2
0.0098	10	10		2.4	2.4	2.4	2.4	2.4		2	2	2	2	2		2	1.6	2	2	2
0.0099	10.4	10		2.4	2.4	2.4	2.4	2.4		2	2	2	2	2		2	1.6	2	2	2
0.01	10	10		2.4	2.4	2.4	2	2.4		2	2	1.6	2	2		1.6	1.6	2	2	2
0.0101	10	10		2	2.4	2.4	2.4	2.4		2	2	2	2	2		1.6	1.6	2	2	2
0.0102	10.4	10.4		2	2.8	2.4	2.4	2.4		2	2	2	2	2		2	1.6	2	2	2
0.0103	10	10		2	2.4	2.4	2.8	2.4		2	2	2	2	2		2	1.6	2	2	2
0.0104	10	10.4		2	2.4	2.4	2.4	2.4		2	1.6	2	2	2		2	1.6	2	2	2
0.0105	10	10.4		2.4	2.4	2.4	2.8	2.4		2	2	2	2	2		2	1.6	2	2	2
0.0106	10	10		2.4	2.4	2.4	2.4	2.4		2	2	2	1.6	2		2	1.6	2	2	2
0.0107	10	10		2	2.4	2.4	2.4	2.4		2	2	2	2	2		2	2	2	2	2
0.0108	10	10.4		2.4	2.4	2.4	2.4	2.4		2	2	2	2	2		2	1.6	2	2	2
0.0109	10	10		2	2.4	2.4	2.4	2.4		2	2	2	2	2		2	1.6	2	2	2
0.011	10	10		2	2.4	2.4	2.4	2.4		2	2	2	1.6	2		2	1.6	2	2	2
0.0111	10	10		2	2.4	2.4	2.4	2.4		2	2	2	2	2		2	1.6	2	1.6	2
0.0112	10	10		2	2.4	2.4	2	2.4		2	2	2	2	2		2	1.6	2	1.6	2
0.0113	10	10		2	2.4	2.4	2	2.4		2	2	2	2	2		2	1.6	2	2	2
0.0114	10	10.4		2	2.4	2.4	2.4	2.4		2	2	2	2	2		2	1.6	1.6	2	2
0.0115	10	10		2	2.4	2.4	2.8	2.4		2	2	2	2	2		2	1.6	1.6	2	2
0.0116	10	10		2	2.4	2.4	2.4	2.4		2	2	2	2	2		2	1.6	2	2	2
0.0117	10	10.4		2.4	2.4	2.4	2	2.4		2	2	2	2	2		2	1.6	2	1.6	2
0.0118	10	10		2.4	2.4	2.4	2.8	2.4		2	2	2	2	2		2	1.6	2	2	2
0.0119	10	10		2	2.4	2.4	2.8	2.4		2	2	1.6	2	2		1.6	1.6	2	2	2
0.012	10	10		2.4	2.4	2.4	2.8	2.4		2	1.6	2	2	2		1.6	1.6	2	2	2
0.0121	10	10.4		2	2.4	2.4	2.4	2.4		2	2	2	2	2		1.6	1.6	2	2	2
0.0122	10	10.4		2	2.4	2	2.8	2.4		2	2	2	2	2		1.6	1.6	2	2	2
0.0123	10	10.4		2	2.4	2.4	2.8	2.4		2.4	2	2	2	2		2	1.6	2	1.6	2
0.0124	10	10.4		2	2.4	2.4	2	2.4		2.4	2	1.6	2	2		2	1.6	2	1.6	2
0.0125	10	10		2	2.4	2.4	2	2.4		2	2	2	2	2		2	1.6	2	1.6	2
0.0126	10	10		2	2.4	2.4	2.8	2.4		2	2	1.6	2	2		2	1.6	2	1.6	2
0.0127	10	10.4		2	2.4	2	2.4	2.4		2	2	2	2	2		2	1.6	2	2	2
0.0128	10	10.4		2	2.4	2.4	2.4	2.4		2	2	2	2	2		2	1.6	2	2	2
0.0129	10	10		2	2.4	2.4	2.8	2.4		2	2	2	2	2		2	1.6	2	2	2
0.013	10	10		2.4	2.4	2.4	2.4	2.4		2	2	2	2	2		2	1.6	2	2	2
0.0131	10.4	10.4		2.4	2.4	2.4	2	2.4		2	2	2	2	2		2	1.6	2	2	2
0.0132	10	10		2	2.4	2.4	2.4	2.4		2	2	2	2	2		2	1.6	2	2	2
0.0133	10	10.4		1.6	2.4	2.4	2.4	2.4		2	2	1.6	2	2		2	1.6	2	2	2
0.0134	10	10		2	2.4	2.4	2.4	2.4		2	2	2	2	2		2	1.6	2	2	2
0.0135	10	10.4		2	2.4	2.4	2	2.4		2	2	2	2	2		2	1.6	2	2	2
0.0136	10	10.4		2.4	2.4	2.4	2	2.4		2	2	2	2	2		2	1.6	2	2	2
0.0137	10	10		2.4	2.4	2.4	2.4	2.4		2	2	2	2	2		2	1.6	2	2	2
0.0138	10	10.4		2.4	2.4	2	2.4	2.4		2	2	2	2	2		2	1.6	2	2	2
0.0139	10	10		2.4	2.4	2.4	2.4	2.4		2	2	1.6	2	2		2	1.6	2	2	2
0.014	10	10		2	2.4	2.4	2.4	2.4		2	2	2	2	2		2	1.6	2	2	2
0.0141	10	10		2	2.4	2.4	2.4	2.4		2	2	2	2	2		1.6	1.6	2	2	2
0.0142	10	10		2	2.4	2.4	2.4	2.4		2	1.6	2	2	2		1.6	1.6	2	2	2
0.0143	10	10.4		2	2.4	2.4	2.4	2.4		2	2	2	2	2		1.6	2	1.6	2	2
0.0144	10	10		2	2.4	2	2.4	2.4		2	2	1.6	2	2		1.6	1.6	1.6	2	2
0.0145	10	10		2	2.4	2.4	2.4	2.4		2	2	2	2	2		1.6	1.6	1.6	1.6	2
0.0146	10	10		2	2.4	2.4	2	2.4		2	2	2	2	2		1.6	1.6	1.6	1.6	2
0.0147	10	10.4		2	2.4	2.4	2.4	2.4		2	2	1.6	2	2		2	1.6	1.6	1.6	2
0.0148	10	10.4		2	2.4	2.4	2.4	2.4		2	2	2	2	2		1.6	1.6	1.6	1.6	2
0.0149	10	10		2	2.4	2.4	2.4	2.4		2	2	2	2	2		1.6	1.6	1.6	1.6	2
0.015	10	10		2	2.4	2.4	2.4	2.4		2	2	2	2	2		1.6	1.6	1.6	2	2
0.0151	10	10		2.4	2.4	2.4	2.4	2.4		2	2	2	2	2		1.6	1.6	1.6	1.6	2
0.0152	10	10.4		2.4	2.4	2.4	2.4	2.4		2	2	2	2	2		1.6	1.6	1.6	1.6	2
0.0153	10	10.4		2	2.4	2.4	2.4	2.4		2	2	2	2	2		2	1.6	2	1.6	2
0.0154	10	10		2.4	2.4	2.4	2	2.4		2	2	2	2	2		2	1.6	2	1.6	2
0.0155	10.4	10		2	2.4	2.4	2.4	2.4		2	2	2	2	2		2	1.6	2	2	2
0.0156	10	10.4		2	2.4	2.4	2.4	2.4		2	2	2	2	2		2	1.6	2	2	2
0.0157	10	10		2	2.4	2.4	2.4	2.4		2	1.6	2	2	2		2	1.6	2	2	2
0.0158	10	10.4		2	2.4	2.4	2.8	2.4		2	2	2	2	2		2	1.6	2	2	2
0.0159	10	10		2	2.4	2.4	2.4	2.4		2	2	1.6	2	2		2	1.6	2	1.6	2
0.016	10	10		2	2.4	2.4	2.8	2.4		2	2	2	2	2		2	1.6	2	2	2
0.0161	10	10		2.4	2.4	2.4	2.4	2.4		2	2	1.6	2	2		2	1.6	2	2	2
0.0162	10	10.4		2	2.4	2.4	2.4	2.4		2	2	2	2	2		1.6	1.6	2	2	2
0.0163	10	10.4		2	2.4	2.4	2.4	2.4		2	2	1.6	2	2		1.6	1.6	2	2	2
0.0164	10	10.4		2	2.4	2.4	2	2.4		2	2	1.6	2	2		1.6	1.6	2	2	2
0.0165	10	10		2	2.4	2	2.4	2.4		2	2	1.6	2	2		1.6	1.6	2	2	2
0.0166	10	10.4		2	2.4	2.4	2	2.4		2	2	2	2	2		1.6	1.6	2	2	2
0.0167	10	10		2	2.4	2.4	2.4	2.4		2	2	2	2	2		1.6	1.6	2	2	2
0.0168	10	10		2	2.4	2.4	2.4	2.4		2	2	2	2	2		1.6	1.6	2	2	2
0.0169	10	10		2	2.4	2.4	2.8	2.4		2	1.6	2	2	2		1.6	1.6	2	2	2
0.017	10	10		2	2.4	2.4	2.4	2.4		2	2	2	1.6	2		1.6	1.6	2	2	2
0.0171	10	10		2	2.4	2.4	2.8	2.4		2	2	2	2	2		2	1.6	2	2	2
0.0172	10	10		2.4	2.4	2.4	2.8	2.4		2	2	2	2	2		2	1.6	2	2	2
0.0173	10	10.4		2	2.4	2.4	2.4	2.4		2	2	2	2	2		2	1.6	2	2	2
0.0174	10.4	10		2	2.4	2.4	2	2.4		2	2	2	2	2		2	1.6	2	2	2
0.0175	10	10		2.4	2.4	2.4	2.4	2.4		2	2	2	2	2		2	1.6	2	2	2
0.0176	10	10		2	2.4	2.4	2.4	2.4		2	2	2	2	2		2	1.6	2	1.6	2
0.0177	10	10		2	2.4	2.4	2.4	2.4		2	2	1.6	2.4	2		1.6	1.6	2	2	2
0.0178	10	10		2	2.4	2.4	2.4	2.4		2	2	2	2	2		1.6	1.6	2	2	2
0.0179	10.4	10.4		2.4	2.4	2.4	2.4	2.4		2	1.6	2	2	2		1.6	1.6	2	2	2
0.018	10	10		2	2.4	2.4	2.4	2.4		2	2	2	2	2		2	1.6	2	2	2
0.0181	10.4	10.4		2.4	2.4	2.4	2	2.4		2	2	2	2	2		2	1.6	2	2	2
0.0182	10	10.4		2.4	2.4	2.4	2.4	2.4		2	2	2	2	2		2	1.6	2	2	2
0.0183	10	10.4		2.4	2.4	2.4	2.4	2.4		2	2	2	2	2		2	1.6	2	2	2
0.0184	10	10.4		2.4	2.4	2.4	2.4	2.4		2	2	2	2	2		2	1.6	2	2	2
0.0185	10	10		2	2.4	2.4	2.4	2.4		2.4	1.6	2	2	2		1.6	1.6	2	2	2
0.0186	10	10		2	2.4	2.4	2.4	2.4		2	2	2	2	2		1.6	1.6	2	2	2
0.0187	10	10		2	2.4	2.4	2.4	2.4		2	2	2	2	2		1.6	1.6	2	2	2
0.0188	10	10		2	2.4	2.4	2.4	2.4		2	2	2	2	2		1.6	1.6	2	2	2
0.0189	10	10		2.4	2.4	2.4	2.4	2.4		2	2	2	2	2		1.6	1.6	2	1.6	2
0.019	10	10		2.4	2.4	2.4	2.4	2.4		2	2	2	2	2		1.6	1.6	2	1.6	2
0.0191	10	10		2	2.4	2.4	2.4	2.4		2	2	2	2	2		1.6	1.6	2	1.6	2
0.0192	10	10		2	2.4	2.4	2.4	2.4		2	2	2	2	2		1.6	1.6	2	1.6	2
0.0193	10	10.4		2.4	2.4	2.4	2.4	2.4		2	2	2	2	2		1.6	1.6	2	1.6	2
0.0194	10	10.4		2	2.4	2.4	2.4	2.4		2	2	2	2	2		1.6	1.6	2	1.6	2
0.0195	10	10		2.4	2.4	2.4	2.4	2.4		2	2	2	2	2		2	1.6	2	1.6	2
0.0196	10	10.4		1.6	2.4	2.4	2.4	2.4		2	2	2	2	2		2	1.6	2	1.6	2
0.0197	10	10		1.6	2.4	2.4	2.8	2.4		2	2	1.6	2	2		2	1.6	2	2	2
0.0198	10	10		2	2.4	2.4	2.4	2.4		2	2	2	2	2		2	1.6	2	2	2
0.0199	10	10		2	2.4	2.4	2	2.4		2	2	2	2.4	2		2	1.6	2	2	2
0.02	10	10.4		1.6	2.4	2.4	2.4	2.4		2	1.6	2	2	2		2	1.6	2	2	2
0.0201	10.4	10.4		2	2.4	2.4	2.4	2.4		2	2	2	2	2		2	1.6	2	2	2
0.0202	10	10		2	2.4	2.4	2	2.4		2	1.6	2	2	2		2	1.6	2	2	2
0.0203	10	10		2	2.4	2.4	2.4	2.4		2	1.6	2	2	2		2	1.6	2	2	2
0.0204	10	10		2	2.4	2.4	2.4	2.4		2	2	2	2	2		2	1.6	2	2	2
0.0205	10	10		2.4	2.4	2.4	2.8	2.4		2	2	2	2	2		2	1.6	2	2	2
0.0206	10	10.4		2	2.4	2.4	2.4	2.4		2	1.6	2	2	2		2	1.6	2	2	2
0.0207	10	10		2	2.4	2.4	2.4	2.4		2	1.6	2	2	2		2	1.6	2	1.6	2
0.0208	10	10		2	2.4	2.4	2.4	2.4		2	2	1.6	2	2		2	1.6	2	1.6	2
0.0209	10	10		2	2.4	2.4	2.4	2.4		2	1.6	2	2	2		1.6	1.6	2	1.6	2
0.021	10	10.4		2	2.4	2.4	2.4	2.4		2	2	2	2	2		1.6	1.6	2	1.6	2
0.0211	10	10.4		2	2.4	2.4	2.8	2.4		2	2	1.6	2	2		1.6	1.6	2	2	2
0.0212	10	10		1.6	2.4	2.4	2.4	2.4		2	2	2	2	2		1.6	1.6	2	2	2
0.0213	10	10		2	2.4	2.4	2.4	2.4		2	2	2	2	2		2	1.6	2	2	2
0.0214	10	10		2	2.4	2.4	2.4	2.4		2	2	2	2	2		2	1.6	2	2	2
0.0215	10	10		2	2.4	2.4	2.4	2.4		2	2	2	2	2		2	1.6	2	2	2
0.0216	10	10		2	2.4	2.4	2.4	2.4		2	2	2	2	2		2	1.6	2	2	2
0.0217	10	10.4		2.4	2.4	2.4	2.4	2.4		2	2	2	2	2		2	1.6	2	2	2
0.0218	10	10.4		2.4	2.8	2.4	2.4	2.4		2	2	2	2	1.6		2	1.6	2	1.6	2
0.0219	10	10		2	2.4	2.4	2.4	2.4		2	2	2	2	2		2	1.6	2	1.6	2
0.022	10	10.4		2	2.4	2	2.4	2.4		2	2	2	2	2		2	1.6	2	2	2
0.0221	10	10		2	2.4	2.4	2.4	2.4		2	2	2	2	2		2	1.6	2	2	2
0.0222	10	10		2	2.4	2.4	2.4	2.4		2	2	2	2	2		2	1.6	2	2	2
0.0223	10	10		2	2.4	2.4	2.4	2.4		2	2	1.6	2	2		2	1.6	2	2	2
0.0224	10	10.4		2	2.4	2	2.4	2.4		2	2	2	2	2		1.6	1.6	2	2	2
0.0225	10	10		2	2.4	2.4	2.4	2.4		2	2	2	2	2		2	1.6	2	1.6	2
0.0226	10	10		2	2.4	2	2.4	2.4		2	2	2	2	2		2	1.6	2	1.6	2
0.0227	10.4	10		2.4	2.4	2.4	2	2.4		2	2	1.6	2	2		2	1.6	2	1.6	2
0.0228	10	10.4		2	2.4	2.4	2	2.4		2	2	2	2	2		2	1.6	2	1.6	2
0.0229	10	10		2	2.4	2.4	2	2.4		2	2	2	2	2		2	1.6	2	1.6	2
0.023	10	10		2.4	2.4	2.4	2.4	2.4		2	2	2	2	2		2	1.6	2	1.6	2
0.0231	10	10		2.4	2.4	2.4	2.4	2.4		2	2	2	2	2		2	1.6	2	1.6	2
0.0232	10	10.4		2	2.4	2.4	2.4	2.4		2	2	2	2	2		2	1.6	2	1.6	2
0.0233	10	10		2.4	2.4	2.4	2.4	2.4		2	2	1.6	2	2		2	1.6	2	1.6	2
0.0234	10	10		2	2.4	2.4	2.4	2.4		2	2	2.4	2	2		2	1.6	2	1.6	2
0.0235	10	10		2	2.4	2.4	2.4	2.4		2	2	2	2	2		2	1.6	2	1.6	2
0.0236	10	10		2	2.4	2.4	2.4	2.4		1.6	2	2	2	2		2	1.6	2	1.6	2
0.0237	10	10		2	2.4	2.4	2.4	2.4		2	2	2	2	2		2	1.6	2	1.6	2
0.0238	10	10		2	2.4	2.4	2.8	2.4		2	2	2	2	2		2	1.6	2	1.6	2
0.0239	10	10		2	2.4	2.4	2	2.4		2	2	2	2	2		2	1.6	2	1.6	2
0.024	10	10.4		2	2.4	2.4	2.4	2.4		2	2	2	2	2		2	1.6	2	2	2
0.0241	10	10		2	2.4	2.4	2.4	2.4		2	2	2	2	2		2	1.6	2	1.6	2
0.0242	10	10		2.4	3.2	2.4	2.4	2.4		2	2	2	2	2		2	1.6	2	1.6	2
0.0243	10	0		2	4.8	2.4	2.4	2.4		2	2	2	2	2		2	1.6	2	2	2
0.0244	10	0		2	6.4	2.4	2.4	2.4		2	2	2	2	2		2	1.6	2	2	2
0.0245	10	0		2	6.8	2.4	2.4	2.4		2	1.6	2	2	2		2	1.6	2	2	2
0.0246	10	0		2	7.6	2.4	3.2	2.4		2	2	2	2	2		2	1.6	2	2	2
0.0247	10	0		1.6	7.6	2.4	4.4	2.4		2	1.6	2	2	2		2	1.6	2	2	2
0.0248	10	-0.4		1.6	8	4	5.2	2.4		2	2	2	2	2		2	1.6	2	2	2
0.0249	10	-0.4		3.6	8	5.2	6	2.8		2	2	2	2	2		2	1.6	2	2	2
0.025	10	0		5.2	8.4	6	6.8	3.2		2	2	2	2	2		2	1.6	2	2	2
0.0251	10	-0.4		6	8.4	6.8	7.6	4		2	2	2	3.6	2.4		2	1.6	2	2	2
0.0252	10	0		7.2	8.8	7.2	7.6	4		3.2	2.8	3.2	4	2.8		2	1.6	2	2	2
0.0253	10	0		7.6	8.8	8	8	4.4		4	4	4	5.2	2.4		2.4	1.6	2	2	2
0.0254	10	0		7.6	8.8	8	8	4.8		5.2	4.8	4.8	6	2.8		2.4	2	2	2	2
0.0255	10	-0.4		8.4	8.8	8	8	5.2		5.6	5.6	5.6	6	3.2		2.4	2	2	2	2
0.0256	10	0		8.4	8.8	8	8	5.2		6	6	6	6.4	3.2		2	2	2	2	2
0.0257	10	0		8.4	8.8	8	8.4	5.6		6.4	6.4	6.4	7.2	3.6		2	2.4	2.4	2	2.4
0.0258	10	0		8.4	8.8	8.8	8	6		6.8	6.8	6.8	7.2	3.6		2	2	2	2	2
0.0259	10	0		8.4	8.8	8.4	8.4	5.6		6.8	6.8	6.8	7.2	4		2.4	2	2.4	2	2.4
0.026	10.4	-0.4		8.8	8.8	8.4	8.8	6		7.6	7.2	7.2	7.2	4		2	2	2.4	2	2.4
0.0261	10	0		8.8	8.8	8.8	8.4	6		8	7.2	7.2	7.6	4.4		2	2	2.4	2	2.4
0.0262	10	0		8.8	8.8	8.8	8.8	6.4		8	7.6	7.6	7.6	4.4		2.4	2.4	2.4	2	2.4
0.0263	10	0		9.2	8.8	8.8	8.8	6.4		8	8	7.6	8	4.4		2	2.4	2.4	2	2.4
0.0264	10	0		8.8	8.8	8.8	8.8	6.8		8	8	7.6	8	4.4		2	2.4	2.4	2	2.4
0.0265	10	0		9.2	8.8	8.8	8.4	6.8		8	8	8	8	4.8		2	2.4	2.4	2	2.4
0.0266	10	0		8.8	8.8	8.8	8.8	6.8		8	8	8	8	4.8		2	2.4	2.4	2	2.4
0.0267	10	0		8.8	8.8	8.8	8.8	7.2		8.4	8	8	8.4	5.2		2	2	2.4	2	2.4
0.0268	10	0		9.2	8.8	8.8	8.8	6.8		8.4	8	8	8	5.2		2	2	2	2	2
0.0269	10	-0.4		9.2	9.2	8.8	8.8	7.2		8.4	8	8	8	5.2		2	2	2	2	2
0.027	10	0		8.8	8.8	8.8	8.8	7.2		8.4	8	8	8	5.6		2	2	2.4	2	2.4
0.0271	10	0		9.2	9.2	8.8	8.8	7.2		8.4	8.4	8	8	5.6		2	2	2.4	2	2.4
0.0272	10	0		9.2	8.8	8.8	8.8	7.2		8.4	8.4	8.4	8.4	5.6		2	2	2.4	2	2.4
0.0273	10	-0.4		9.2	8.8	8.8	8.8	7.2		8.8	8.4	8.4	8.4	5.6		2	2	2.4	2	2.4
0.0274	10	0		9.2	9.2	8.8	8.8	7.2		8.8	8.8	8.4	8.4	5.6		2.4	2	2.4	2	2.4
0.0275	10	0		9.2	8.8	8.8	8.8	7.2		8.8	8.8	8.4	8.4	5.6		2.4	2.4	2.4	2	2.4
0.0276	10	0		8.8	8.8	8.8	8.8	7.2		8.8	8.8	8.4	8.4	5.6		2.4	2	2	2	2
0.0277	10	-0.4		8.8	8.8	8.8	8.8	7.2		8.8	8.8	8.4	8	5.6		2	2	2	2	2
0.0278	10	0		9.2	8.8	8.8	8.8	7.2		8.8	8.8	8.4	8.4	6		2	2	2.4	2.4	2.4
0.0279	10	0		9.2	9.2	8.8	8.8	7.6		8.8	8.8	8.4	8.4	6		2	2	2	2.4	2
0.028	10	0		9.2	9.2	8.8	8.8	7.6		8.8	8.8	8.4	8.4	6		2	2	2.4	2.4	2.4
0.0281	10.4	0		9.2	9.2	8.8	8.8	7.6		8.8	8.8	8.4	8.4	6		2	2	2.4	2.4	2.4
0.0282	10	0		9.2	9.2	8.8	8.8	7.6		9.2	8.8	8.4	8.4	6.4		2.4	2	2.4	2.4	2.4
0.0283	10	-0.4		9.2	8.8	8.8	8.8	7.6		8.8	8.8	8.4	8.4	6.4		2	2	2.4	2.4	2.4
0.0284	10	0		9.2	8.8	8.4	8.8	7.6		8.8	8.8	8.4	8.4	6.4		2	2.4	2.4	2.4	2.4
0.0285	10	-0.4		9.2	8.8	8.8	8.8	8		8.8	8.8	8.8	8.4	6.4		2.4	2	2.4	2.4	2.4
0.0286	10	0		9.2	8.8	8.8	8.8	8		8.8	8.8	8.8	8.4	6.4		2.4	2.4	2.4	2.4	2.4
0.0287	10	-0.4		9.2	9.2	8.8	8.8	8		8.8	8.8	8.8	8.8	6.4		2.4	2.4	2	2.4	2
0.0288	10	0		9.2	8.8	8.8	8.8	8		8.8	8.8	8.8	8.8	6.8		2	2.4	2.4	2.4	2.4
0.0289	10	0		9.2	9.2	8.8	8.8	8		9.2	8.8	8.8	8.4	6.8		2.4	2.4	2.4	2.4	2.4
0.029	10	0		9.2	8.8	8.8	8.8	8		8.8	8.8	8.4	8.4	6.8		2	2	2.4	2.4	2.4
0.0291	10	0		9.2	9.2	8.8	8.8	8		9.2	8.8	8.8	8.8	6.8		2	2	2.4	2.4	2.4
0.0292	10	0		9.2	8.8	8.8	8.8	8		8.8	8.8	8.8	8.4	6.8		2	2.4	2.4	2.4	2.4
0.0293	10	0		9.2	9.2	8.8	8.8	8		9.2	8.8	8.8	8.4	6.8		2	2	2.4	2.4	2.4
0.0294	10	0		9.2	8.8	8.8	8.8	8		9.2	8.8	8.8	8.4	6.8		2	2	2.4	2.4	2.4
0.0295	10.4	-0.4		9.2	9.2	8.8	8.8	8		8.8	9.2	8.8	8.4	6.8		2.4	2	2.4	2.4	2.4
0.0296	10	0		9.2	9.2	8.8	8.8	8		9.2	8.8	8.8	8.4	6.8		2	2	2.4	2.4	2.4
0.0297	10	0		9.2	8.8	8.8	8.8	8		9.2	8.8	8.8	8.4	7.2		2	2.4	2.4	2.4	2.4
0.0298	10	0		9.2	8.8	8.8	8.8	8		8.8	8.8	9.2	8.8	7.2		2	2.4	2.4	2.4	2.4
0.0299	10	0		9.2	9.2	8.8	8.8	8		9.2	8.8	8.8	8.4	7.2		2	2.4	2.4	2.4	2
0.03	10	0		9.2	8.8	8.8	8.8	8		9.2	8.8	8.8	8.4	7.2		2	2.4	2	2.4	2
0.0301	10.4	-0.4		9.2	8.8	8.8	8.8	8		8.8	8.8	8.8	8.8	7.2		2	2	2.4	2.4	2.4
0.0302	10	0		9.2	9.2	8.8	8.8	8		9.2	8.8	8.8	8.8	7.2		2.4	2	2.4	2.4	2.4
0.0303	10	0		9.2	8.8	8.8	8.8	8		9.2	8.8	8.8	8.4	7.2		2	2	2.4	2.4	2.4
0.0304	10	0		9.2	9.2	8.8	8.8	8		9.2	8.8	8.8	8.4	7.2		2	2.4	2.4	2.4	2.4
0.0305	10	0		9.2	8.8	8.8	8.8	8.4		9.2	9.2	8.8	8.4	7.2		2	2	2.4	2.4	2.4
0.0306	10	-0.4		9.2	9.2	8.8	8.8	8		9.2	8.8	8.8	8.8	7.2		2	2	2	2.4	2
0.0307	10	0		9.2	9.2	8.8	8.8	8		8.8	8.8	8.8	9.2	7.2		2	2	2.4	2.4	2.4
0.0308	10	0		9.2	9.2	8.8	8.8	8.4		8.8	8.8	8.8	8.4	7.2		2	2	2.4	2.4	2.4
0.0309	10	0		9.2	9.2	8.8	8.8	8.4		8.8	8.8	8.8	8.8	7.2		2	2	2.4	2.4	2.4
0.031	10	0		9.2	9.2	8.8	8.8	8		9.2	8.8	8.8	8.4	7.2		2.4	2.4	2.4	2	2.4
0.0311	10	-0.4		9.2	9.2	8.8	8.8	8.4		9.2	8.8	8.8	8.4	7.2		2	2	2.4	2	2.4
0.0312	10	0		9.2	8.8	8.8	8.8	8.4		9.2	8.8	8.8	8.4	7.6		2.4	2	2.4	2	2.4
0.0313	10.4	0		9.2	9.2	8.8	8.8	8		8.8	8.8	8.8	8.4	7.6		2	2.4	2.4	2	2.4
0.0314	10	0		9.2	8.8	8.8	8.8	8.4		9.2	8.8	8.8	8.8	7.6		2	2.4	2	2	2
0.0315	10	-0.4		9.2	8.4	8.8	8.8	8.4		8.8	8.8	8.8	8.8	7.6		2	2.4	2	2	2
0.0316	10	0		9.2	9.2	8.8	8.8	8		8.8	8.8	8.8	8.8	7.6		2.4	2.4	2	2	2
0.0317	10	-0.4		9.2	9.2	8.8	8.8	8		8.8	8.8	8.8	8.8	7.6		2	2.4	2.4	2	2.4
0.0318	10.4	0		9.2	8.8	8.8	8.8	8		8.8	9.2	8.8	8.8	7.6		2.4	2	2	2	2
0.0319	10	-0.4		9.2	9.2	8.8	8.8	8.4		8.8	8.8	8.8	8.4	7.6		2	2	2	2	2
0.032	10	-0.4		9.2	9.2	8.8	8.8	8.4		8.8	9.2	8.8	8.8	7.6		2	2	2.4	2	2.4
0.0321	10.4	-0.4		9.2	9.2	8.8	8.8	8.4		8.8	8.8	9.2	8.8	7.6		2	2.4	2.4	2	2.4
0.0322	10	0		9.2	8.8	8.8	8.8	8		8.8	8.8	8.8	8.4	7.6		2.4	2	2.4	2	2.4
0.0323	10	-0.4		9.2	8.8	8.8	8.8	8.4		8.8	8.8	8.8	8.8	7.6		2	2	2.4	2	2.4
0.0324	10	0		9.2	9.2	8.8	8.8	8.4		8.8	8.8	8.8	8.8	7.6		2	2	2.4	2	2.4
0.0325	10	0		9.2	8.8	8.8	8.8	8.8		8.8	8.8	8.8	8.8	7.6		2	2	2	2	2
0.0326	10	0		9.2	8.8	8.8	8.8	8.8		8.8	8.8	8.8	8.8	7.6		2	2	2.4	2	2.4
0.0327	10	0		9.2	8.8	8.8	8.8	8		8.8	8.8	8.8	8.4	7.6		2	2	2	2	2
0.0328	10	0		9.2	9.2	8.8	8.8	8		8.8	8.8	8.8	8.4	8		2	2	2	2	2
0.0329	10	0		9.2	8.8	8.8	8.8	8.4		8.8	8.8	8.8	8.8	7.6		2	2	2.4	2	2.4
0.033	10	0		9.2	9.2	8.8	8.8	8.8		8.8	8.8	8.8	8.4	7.6		2	2	2	2	2
0.0331	10	0		9.2	8.8	8.8	8.8	8.4		9.2	8.8	8.8	8.8	7.6		2	2	2	2	2
0.0332	10	0		9.2	9.2	8.8	8.8	8		9.2	9.2	8.8	8.4	7.6		2	2	2.4	2	2.4
0.0333	10	0		9.2	8.8	8.8	8.8	8.4		9.2	8.8	8.8	8.4	7.6		2	2	2.4	2	2.4
0.0334	10	0		9.2	8.8	8.8	8.8	8.4		9.2	8.8	8.8	8.4	7.6		2.4	2	2.4	2.4	2.4
0.0335	10	-0.4		9.2	8.8	8.8	8.8	8.4		8.8	8.8	8.8	8.8	7.6		2	2	2.4	2.4	2.4
0.0336	10	0		9.2	9.2	8.8	8.8	8.4		8.8	8.8	8.8	8.4	7.6		2	2	2.4	2.4	2.4
0.0337	10.4	-0.4		9.2	9.2	8.8	8.8	8.8		8.8	8.8	8.8	8.4	7.6		2	2	2.4	2.4	2.4
0.0338	10	0		9.2	9.2	8.8	8.8	8.8		9.2	8.8	8.8	8.8	7.6		2	2	2.4	2.4	2.4
0.0339	10	0		9.2	8.8	8.8	8.8	8.8		9.2	8.8	8.8	8.8	7.6		2	2	2.4	2.4	2.4
0.034	10.4	0		9.2	9.2	8.8	8.8	8.4		9.2	8.8	8.8	9.2	7.6		2	2	2	2.4	2
0.0341	10	0.4		9.2	8.8	8.8	8.8	8		8.8	8.8	8.8	8.8	8		2	2.4	2.4	2.4	2.4
0.0342	10	-0.4		9.2	9.2	8.8	8.8	8.4		9.2	8.8	8.8	8.8	8		2	2	2.4	2.4	2.4
0.0343	10	0		9.2	8.8	8.8	8.8	8.4		9.2	8.8	8.8	8.8	8		2	2.4	2.4	2.4	2.4
0.0344	10	0		9.2	9.2	8.8	8.8	8.8		8.8	8.8	8.8	8.4	7.6		2	2	2.4	2.4	2.4
0.0345	10	0		9.2	9.2	8.8	8.8	8.4		9.2	8.8	8.8	8	8		2	2	2	2.4	2
0.0346	10	0		9.2	8.8	8.8	8.8	8.8		8.8	8.8	8.8	8.8	8		2	2	2.4	2.4	2.4
0.0347	10	0		9.2	9.2	8.8	8.8	8		8.8	8.8	8.8	8.8	8		2	2	2.4	2.4	2.4
0.0348	10	0		9.2	9.2	8.8	8.8	8.4		9.2	8.8	8.8	8.8	8		2	2	2.4	2.4	2.4
0.0349	10	0		9.6	9.2	8.8	8.8	8.8		9.2	9.2	8.8	8.4	8		2	2.4	2.4	2.4	2.4
0.035	10	0		9.2	9.2	8.8	8.8	8.4		8.8	8.8	8.8	8.8	7.6		2	2	2.4	2.4	2.4
0.0351	10	0		9.2	8.8	8.8	8.8	8.4		9.2	8.8	8.8	8.4	7.6		2	2	2.4	2.4	2.4
0.0352	10.4	0		9.2	9.2	8.8	8.8	8.8		9.2	8.8	8.8	8.8	8		2	2	2	2.4	2
0.0353	10	0		9.2	9.2	8.8	9.2	8.4		9.2	8.8	8.8	8.4	8		2.4	2	2	2.4	2
0.0354	10	0		9.2	9.2	8.8	8.8	8.4		8.8	8.8	8.8	8.8	8		2	2	2.4	2.4	2.4
0.0355	10.4	0		9.2	8.8	8.8	8.8	8.4		8.8	8.8	8.8	8.4	8		2	2.4	2	2.4	2
0.0356	10	0		9.2	9.2	8.8	8.8	8.8		8.8	8.8	9.2	8.4	8		2	2.4	2.4	2.4	2.4
0.0357	10	0		9.2	9.2	8.8	8.8	8.8		8.8	8.8	8.8	8.4	8		2	2.4	2.4	2.4	2.4
0.0358	10	0		9.2	9.2	8.4	8.8	8.8		9.2	8.8	8.8	8.4	8		2	2.4	2.4	2.4	2.4
0.0359	10	0		9.2	9.2	8.8	8.8	8.4		8.8	8.8	8.8	9.2	8		2	2.4	2.4	2.4	2.4
0.036	10	0		9.2	9.2	8.8	8.8	8.4		8.8	8.8	8.8	8.8	7.6		2.4	2	2.4	2.4	2.4
0.0361	10	0		9.2	8.8	8.8	8.8	8.8		9.2	8.8	8.8	8.4	8		2	2.4	2.4	2	2.4
0.0362	10	0		9.2	9.2	8.8	8.8	8.8		9.2	8.8	8.8	8.4	8		2	2	2	2	2
0.0363	10	0		9.2	9.2	8.8	8.8	8.8		9.2	8.8	8.8	8.8	8		2.4	2	2	2	2
0.0364	10	0		9.2	9.2	8.8	8.8	8.4		9.2	9.2	8.8	8.8	8		2	2	2	2	2
0.0365	10	-0.4		9.2	8.8	8.8	8.8	8.4		8.8	8.8	8.8	8.4	8		2.4	2	2.4	2	2.4
0.0366	10	0		9.2	9.2	8.8	8.8	8.8		9.2	8.8	8.8	8.8	8		2.4	2	2	2	2
0.0367	10	0		9.2	8.8	8.8	8.8	8.8		8.8	8.8	8.8	9.2	8		2.4	2	2	2	2
0.0368	10	0		9.2	8.8	8.8	8.8	8.4		8.8	8.8	8.8	8.8	8		2.4	2	2.4	2	2.4
0.0369	10	0		9.2	9.2	8.8	8.8	8.4		8.8	8.8	8.8	8.4	8		2	2.4	2	2	2
0.037	10	0		9.2	8.8	8.8	8.8	8.8		9.2	8.8	8.8	8.8	8		2	2	2.4	2	2.4
0.0371	10	-0.4		9.2	9.2	8.8	8.8	8.4		8.8	8.8	8.8	8.4	8		2.4	2	2.4	2	2.4
0.0372	10	-0.4		9.2	8.8	8.8	8.8	8.8		8.8	8.8	8.8	8.8	8		2.4	2	2.4	2	2.4
0.0373	10	-0.4		9.2	8.8	8.8	8.8	8.4		8.8	8.8	8.8	8.4	8		2.4	2.4	2.4	2	2.4
0.0374	10	-0.4		9.2	8.8	9.2	8.8	8.8		9.2	8.8	8.8	8.8	8		2.4	2.4	2	2	2
0.0375	10	0		9.2	9.2	8.8	8.8	8.4		9.2	8.8	8.8	8.8	8		2	2.4	2.4	2	2.4
0.0376	10	0		9.2	9.2	8.8	8.8	8.4		8.8	8.8	8.8	8.8	8		2.4	2.4	2.4	2.4	2.4
0.0377	10	-0.4		9.2	9.2	8.8	8.8	8.4		9.2	9.2	8.8	8.4	8		2	2	2.4	2.4	2.4
0.0378	10	0		9.2	9.2	8.8	8.8	8.8		9.2	8.8	8.8	8.4	8		2	2	2.4	2.4	2.4
0.0379	10	0		9.2	8.8	8.8	8.8	8.4		9.2	8.8	8.8	8.8	8		2	2	2.4	2.4	2.4
0.038	10	0		9.2	9.2	8.8	8.8	8.8		8.8	8.8	8.8	8.8	8		2	2	2.4	2.4	2.4
0.0381	10	0		9.2	9.2	8.8	8.8	8.4		8.8	8.8	8.8	8.8	8		2	2	2.4	2.4	2.4
0.0382	10	0		9.2	8.8	8.8	8.8	8.8		9.2	9.2	8.8	8.8	8		2	2	2.4	2.4	2.4
0.0383	10	0		9.2	8.8	8.8	8.8	8.4		9.2	9.2	8.8	8.8	8		2	2	2.4	2.4	2.4
0.0384	10	-0.4		9.2	8.8	8.8	8.8	8.4		8.8	8.8	8.8	8.4	8		2.4	2	2.4	2.4	2.4
0.0385	10	0		9.2	9.2	8.8	8.8	8.4		8.8	8.8	8.8	8.4	8		2	2	2.4	2.4	2.4
0.0386	10	0		9.2	8.8	8.8	8.8	8.4		8.8	8.8	8.8	8.8	8		2	2.4	2.4	2.4	2.4
0.0387	10	-0.4		9.2	8.8	8.8	8.8	8.8		8.8	8.8	8.8	8.8	8		2	2	2.4	2.4	2.4
0.0388	10	0		9.2	9.2	8.8	8.8	8.8		8.8	8.8	8.8	8.8	8		2	2	2	2.4	2
0.0389	10	0		9.2	9.2	8.8	8.8	8.4		8.8	8.8	8.8	8.8	8		2.4	2	2	2.4	2
0.039	10	0		9.2	9.2	8.8	8.8	8.4		8.8	8.8	8.8	8.8	8		2.4	2	2.4	2.4	2.4
0.0391	10	0		9.2	9.2	8.8	8.8	8.8		8.8	8.8	8.8	8.8	8		2.4	2	2.4	2.4	2.4
0.0392	10	-0.4		9.2	9.2	8.8	8.8	8.4		9.2	8.8	8.8	8.8	8		2	2	2.4	2.4	2.4
0.0393	10	0		9.2	8.8	8.8	8.8	8		8.8	8.8	8.8	8.8	8		2	2	2.4	2.4	2.4
0.0394	10	-0.4		9.2	9.2	8.8	8.8	8.8		9.2	8.8	8.8	8.8	8		2	2	2.4	2.4	2.4
0.0395	10	0		9.2	8.8	8.8	8.8	8.4		9.2	8.8	8.8	8.8	8		2	2	2.4	2.4	2.4
0.0396	10	0		9.2	9.2	8.8	8.8	8.8		9.2	8.8	8.8	9.2	8		2	2	2.4	2.4	2.4
0.0397	10	-0.4		9.2	8.8	8.8	8.8	8.4		8.8	8.8	8.8	8.4	8		2	2.4	2.4	2.4	2.4
0.0398	10	0		9.2	9.2	8.8	8.8	8.8		8.8	8.8	8.8	8.8	8		2.4	2	2.4	2.4	2.4
0.0399	10	-0.4		9.2	8.8	8.8	8.8	8.8		9.2	8.8	8.8	8.8	8		2	2	2.4	2.4	2.4
0.04	10	0		9.2	8.8	8.4	8.8	8.4		9.2	8.8	8.8	8.8	8		2.4	2	2.4	2.4	2.4
0.0401	10	0		9.2	9.2	8.8	8.8	8.8		9.2	8.8	8.8	8.8	8		2	2	2.4	2.4	2.4
0.0402	10.4	0		9.2	9.2	8.8	8.8	8.8		8.8	8.8	8.8	8.4	8		2	2	2.4	2.4	2.4
0.0403	10	-0.4		9.2	9.2	8.8	8.8	8.4		8.8	8.8	8.8	8.4	8		2	2	2	2.4	2
0.0404	10	0		9.2	9.2	8.8	8.8	8.8		8.8	8.8	8.8	8.4	8		2	2	2	2.4	2
0.0405	10	0		9.2	8.8	8.8	8.8	8.8		8.8	8.8	8.8	8.8	8		2	2	2	2.4	2
0.0406	10	0		9.2	9.2	8.8	8.8	8.4		9.2	8.8	8.8	8.8	8		2.4	2.4	2.4	2.4	2.4
0.0407	10	0		9.2	9.2	8.8	8.8	8.4		9.2	8.8	8.8	8.4	8		2	2.4	2.4	2.4	2.4
0.0408	10	0		9.2	9.2	8.8	8.8	8.8		9.2	8.8	8.8	8.4	8		2	2.4	2.4	2.4	2.4
0.0409	10	0		9.2	8.8	8.8	8.8	8.8		9.2	8.8	8.8	8.4	8		2	2.4	2.4	2.4	2.4
0.041	10	0		9.2	9.2	8.8	8.8	8.8		9.2	8.8	8.8	8.8	8		2	2.4	2.4	2.4	2.4
0.0411	10	0		9.2	9.2	8.8	8.8	8.8		9.2	8.8	8.8	8.8	8		2	2.4	2	2.4	2
0.0412	10	-0.4		9.2	9.2	8.8	8.8	8.8		8.8	8.8	8.8	8.8	8		2	2.4	2.4	2.4	2.4
0.0413	10	0		9.2	9.2	8.8	8.8	8.8		8.8	8.8	8.8	8.4	8		2	2.4	2.4	2	2.4
0.0414	10	0		9.2	9.2	8.8	8.8	8.8		9.2	8.8	8.8	8.4	8		2.4	2.4	2.4	2	2.4
0.0415	10	-0.4		9.2	9.2	8.8	8.8	8.4		9.2	8.8	8.8	8.4	8		2	2	2.4	2	2.4
0.0416	10	0		9.2	9.2	8.8	8.8	8.4		8.8	8.8	8.8	8.4	8		2	2.4	2.4	2	2.4
0.0417	10	0		9.2	8.8	8.8	8.8	8.8		9.2	8.8	8.8	8.8	8		2	2	2	2	2
0.0418	10	0		9.2	9.2	8.8	8.8	8.4		8.8	8.8	8.8	8.8	8		2	2.4	2.4	2	2.4
0.0419	10	-0.4		9.2	8.8	8.8	8.8	8.8		9.2	8.8	8.8	8.8	7.6		2	2	2	2	2
0.042	10	0		9.2	8.8	8.8	8.8	8.8		9.2	8.8	8.8	8.4	8.4		2	2	2.4	2	2.4
0.0421	10	-0.4		9.2	8.8	8.8	8.8	8.4		9.2	8.8	8.8	8.4	8		2	2.4	2.4	2	2.4
0.0422	10	0		9.2	9.2	8.8	8.8	8.8		9.2	8.8	8.8	8.4	8		2	2	2.4	2	2.4
0.0423	10	-0.4		9.2	8.8	8.8	8.8	8.4		9.2	8.8	8.8	8.4	8		2.4	2	2.4	2	2.4
0.0424	10	0		9.2	9.2	8.8	8.8	8.8		8.8	8.8	8.8	9.2	8		2	2	2	2	2
0.0425	10	0		9.2	9.2	8.8	8.8	8.8		8.8	8.8	8.8	8.4	8		2.4	2	2.4	2	2.4
0.0426	10	0		9.2	9.2	8.8	8.8	8.4		8.8	8.8	8.8	8.4	8		2.4	2	2	2	2
0.0427	10	0		9.2	8.8	8.8	8.8	8.4		9.2	8.8	8.8	8.4	8		2.4	2	2	2	2
0.0428	10	0		9.2	9.2	8.8	8.8	8.4		9.2	8.8	8.8	8.8	8		2	2	2	2	2
0.0429	10	0		9.2	9.2	8.8	8.8	8.8		9.2	8.8	8.8	8.8	8		2	2	2.4	2	2.4
0.043	10	0		9.2	9.2	8.8	8.8	8.4		8.8	9.2	8.8	8.4	8		2.4	2	2	2	2
0.0431	10	0		9.2	9.2	8.4	8.8	8.8		9.2	8.8	8.8	8.8	8		2	2	2.4	2	2.4
0.0432	10	-0.4		9.2	9.2	8.8	8.8	8.8		9.2	8.8	8.8	8.8	8		2	2	2.4	2	2.4
0.0433	10.4	-0.4		9.2	8.8	8.8	8.8	8.8		9.2	8.8	8.8	8.8	8		2	2	2.4	2	2.4
0.0434	10	0		9.2	8.8	8.8	8.8	8.8		9.2	9.2	8.8	8.4	8		2	2.4	2.4	2	2.4
0.0435	10	0		9.2	8.8	8.8	8.8	8.8		9.2	8.8	8.8	8.8	8		2	2	2.4	2	2.4
0.0436	10	0		9.2	9.2	8.8	8.8	8.8		9.2	8.8	8.8	8.4	8		2	2	2.4	2	2.4
0.0437	10	0		9.6	8.8	8.8	8.8	8.4		9.2	8.8	8.8	8.4	8		2.4	2	2.4	2	2.4
0.0438	10	-0.4		9.2	9.2	8.8	8.8	8.8		8.8	8.8	8.8	8.8	8		2	2	2.4	2	2.4
0.0439	10	0		9.2	9.2	8.8	8.8	8		8.8	8.8	8.8	8.4	8		2	2	2.4	2	2.4
0.044	10	-0.4		9.2	9.2	8.8	8.8	8.4		9.2	8.8	8.8	8.4	8		2	2	2.4	2	2.4
0.0441	10	-0.4		9.2	9.2	8.8	8.8	8.8		9.2	8.8	8.8	8.4	8		2	2	2	2	2
0.0442	10	-0.4		9.2	9.2	8.8	8.8	8.4		9.2	8.8	8.8	8.8	8		2	2	2.4	2	2.4
0.0443	10	-0.4		9.2	8.8	8.8	8.8	8.4		9.2	8.8	8.8	8.4	8		2	2.4	2.4	2	2.4
0.0444	10	-0.4		9.2	8.8	8.8	8.8	8.8		9.2	8.8	8.8	8.8	8		2.4	2.4	2.4	2	2.4
0.0445	10.4	-0.4		9.2	9.2	8.8	8.8	8.8		9.2	8.8	8.8	8.8	8		2	2.4	2.4	2	2.4
0.0446	10	0		9.2	9.2	8.8	8.8	8.8		9.2	8.8	8.8	8.8	8		2	2.4	2.4	2	2.4
0.0447	10	0		9.2	8.8	8.8	8.8	8.8		9.2	8.8	8.8	8.4	8		2	2	2.4	2	2.4
0.0448	10	-0.4		9.2	9.2	8.8	8.8	8.4		8.8	8.8	8.8	8.4	8		2	2	2.4	2	2.4
0.0449	10	-0.4		9.2	9.2	8.8	8.8	8.8		8.8	8.8	8.8	8.4	8		2	2	2.4	2	2.4
0.045	10	0		9.2	8.8	8.8	8.8	8.4		9.2	8.8	8.8	8.8	8		2	2.4	2	2	2
0.0451	10	0		9.2	9.2	8.8	8.8	8.8		9.2	8.8	8.8	9.2	8		2.4	2	2	2	2
0.0452	10	0		9.2	9.2	8.8	8.8	8.4		8.8	9.2	8.8	8.8	8		2.4	2.4	2.4	2	2.4
0.0453	10	0		9.2	8.8	8.8	8.8	8.4		9.2	8.8	9.2	8.4	8		2.4	2	2.4	2	2.4
0.0454	10	0		9.2	8.8	8.8	8.8	8.8		8.8	8.8	8.8	8.4	8		2.4	2	2.4	2	2.4
0.0455	10	0		9.6	8.8	8.8	8.8	8.4		8.8	8.8	8.8	8.8	8		2.4	2.4	2.4	2	2.4
0.0456	10	0		9.2	9.2	8.8	8.8	8.8		9.2	8.8	8.8	8.4	8		2.4	2	2.4	2	2.4
0.0457	10	0		9.2	8.8	8.8	8.8	8.8		8.8	8.8	8.8	8.4	8		2.4	2	2.4	2	2.4
0.0458	10	-0.4		9.2	8.8	8.8	8.8	8.4		9.2	8.8	8.8	8.8	8		2.4	2	2.4	2	2.4
0.0459	10	-0.4		9.2	9.2	8.8	8.8	8.4		9.2	8.8	8.8	8.4	8		2.4	2	2.4	2	2.4
0.046	10	0		9.2	9.2	8.8	8.8	8.4		9.2	8.8	9.2	8.4	8		2.4	2	2.4	2	2.4
0.0461	10	0		9.2	8.8	8.8	8.8	8.8		9.2	8.8	8.8	8.8	8		2	2	2.4	2	2.4
0.0462	10	0		9.2	9.2	8.8	8.8	8.8		9.2	8.8	8.8	8.8	8		2	2	2.4	2	2.4
0.0463	10	0		9.6	9.2	8.8	8.8	8.8		8.8	9.2	8.8	8.8	8		2	2	2.4	2	2.4
0.0464	10	0		9.2	8.8	8.8	8.8	8.4		9.2	8.8	8.8	8.8	8		2	2.4	2.4	2	2.4
0.0465	10	0		9.2	8.8	8.8	8.8	8.8		8.8	8.8	8.8	8.4	8		2	2	2.4	2	2.4
0.0466	10	0		9.2	9.2	8.8	8.8	8.4		8.8	8.8	8.8	8.8	8		2.4	2.4	2	2	2
0.0467	10	0		9.2	9.2	8.8	8.8	8.8		9.2	8.8	8.8	9.2	8		2	2	2.4	2	2.4
0.0468	10	-0.4		9.2	8.8	8.8	8.8	8.8		9.2	8.8	8.8	9.2	8		2.4	2	2	2	2
0.0469	10	-0.4		9.2	9.2	8.8	8.8	8.8		9.2	8.8	8.8	8.8	8		2.4	2	2	2	2
0.047	10	0		9.2	9.2	8.8	8.8	8.4		8.8	8.8	8.8	8.8	8		2.4	2.4	2.4	2	2.4
0.0471	10	-0.4		9.2	8.8	8.8	8.8	8.4		9.2	9.2	9.2	8.4	8		2	2	2	2	2
0.0472	10	0		9.2	8.8	8.8	8.8	8.8		8.8	9.2	8.8	8.4	8		2.4	2	2	2	2
0.0473	10.4	0		9.2	8.8	8.8	8.8	8.8		9.2	8.8	8.8	8.8	8		2	2	2	2	2
0.0474	10	-0.4		9.2	9.2	8.8	8.8	8.8		8.8	8.8	8.8	8.8	8		2.4	2	2.4	2	2.4
0.0475	10	-0.4		9.2	9.2	8.8	8.8	8.8		9.2	8.8	8.8	8.8	8		2	2.4	2.4	2	2.4
0.0476	10	-0.4		9.2	9.2	8.8	8.8	8.8		8.8	8.8	8.8	8.8	8		2.4	2	2.4	2	2.4
0.0477	10	0		9.2	8.8	8.8	8.8	8.8		9.2	8.8	8.8	8.8	8		2	2.4	2.4	2	2.4
0.0478	10	-0.4		9.2	8.8	8.8	8.8	8.8		8.8	8.8	8.8	8.4	8		2	2	2.4	2	2.4
0.0479	10	-0.4		9.2	8.8	8.8	8.8	8.8		9.2	8.8	8.8	8.8	8		2	2	2	2	2
0.048	10	0		9.2	9.2	8.8	8.8	8.8		8.8	8.8	8.8	8.8	8		2.4	2.4	2.4	2	2.4
0.0481	10	0		9.2	8.8	8.8	8.8	8.8		9.2	9.2	8.8	8.8	8		2	2	2.4	2	2
0.0482	10	0		9.2	8.8	8.8	8.8	8.4		9.2	8.8	8.8	8.8	8		2	2	2.4	2	2
0.0483	10	0		9.2	9.2	8.8	8.8	8.8		9.2	8.8	8.8	8.8	8		2	2	2.4	2	2.4
0.0484	10	0		9.2	9.2	8.8	8.8	8.8		9.2	8.8	8.8	8.8	8		2	2	2.4	2	2.4
0.0485	10	0		9.2	9.2	8.8	8.8	8.8		8.8	8.8	8.8	8.8	8		2.4	2	2.4	2	2.4
0.0486	10	-0.4		9.2	8.8	8.8	8.8	8.4		8.8	8.8	8.8	9.2	8.4		2.4	2	2.4	2	2.4
0.0487	10	0		9.2	9.2	8.8	8.8	8.8		8.8	8.8	8.8	8.4	8.4		2.4	2	2.4	2	2.4
0.0488	10	-0.4		9.2	9.2	8.8	8.8	8.4		8.8	8.8	8.8	8.8	8		2.4	2	2.4	2	2.4
0.0489	10	0		9.2	9.2	8.8	8.8	8.4		9.2	8.8	8.8	8.8	8		2	2	2.4	2	2.4
0.049	10	0		9.2	8.8	8.8	8.8	8.4		9.2	8.8	8.8	8.4	8		2	2	2.4	2	2.4
0.0491	10	0		9.2	8.8	8.8	8.8	8.8		9.2	8.8	9.2	8.8	8		2	2	2.4	2	2.4
0.0492	10	-0.4		9.2	6.8	8.8	8.4	8.4		9.2	8.8	8.8	8.4	8		2.4	2.4	2.4	2	2.4
0.0493	10	10		9.2	3.2	8.8	8.8	8.8		8.8	8.8	8.8	8.4	8		2	2.4	2.4	2	2.4
0.0494	10	10		9.2	2.8	8.8	8.8	8.8		8.8	8.8	8.8	8.8	8		2	2.4	2.4	2	2.4
0.0495	10	10.4		9.2	2.4	8.8	8.8	8.8		8.8	8.8	8.8	8.8	8		2	2.4	2.4	2	2.4
0.0496	10	10.4		9.2	2.4	8.8	4.8	8.8		9.2	8.8	8.8	8.8	8		2	2.4	2.4	2	2.4
0.0497	10	10		9.2	2.4	7.6	3.2	8.4		9.2	9.2	8.8	8.8	8		2.4	2.4	2.4	2	2.4
0.0498	10	10		9.2	2.4	4	2.4	8.8		8.8	8.8	8.8	8.8	8		2	2	2.4	2	2.4
0.0499	10	10.4		5.6	2.4	3.2	2.8	6.8		8.8	8.8	8.8	8.8	8		2.4	2.4	2.4	2	2.4
0.05	0.8	10.4		3.6	2.4	2.4	2.4	5.6		9.2	8.8	8.8	8.4	8		2	2	2.4	2	2.4
0.0501	0.4	10.4		3.2	2.4	2.4	2.4	4.8		9.2	8.8	8.8	8.8	8		2.4	2	2.4	2	2.4
0.0502	0	10		2.8	2.4	2.4	2.8	4.4		9.2	9.2	8.8	8.8	8		2	2	2.4	2	2.4
0.0503	0	10		2.8	2.4	2.4	2.8	4		9.2	9.2	8.8	8.4	8		2	2	2.4	2	2.4
0.0504	-0.4	10		2.4	2.4	2.4	2.4	3.6		9.2	8.8	8.8	8.8	8.4		2	2	2.4	2	2.4
0.0505	0	10		2.4	2.4	2.4	2	3.6		9.2	8.8	8.8	8.8	8.4		2	2	2.4	2.4	2.4
0.0506	0	10		2.4	2.4	2.4	2.4	3.6		9.2	8.8	8.8	8.4	8.4		2.4	2	2.4	2.4	2.4
0.0507	0	10		2.4	2.4	2.4	2.4	3.2		9.2	9.2	8.8	8.8	8.4		2	2	2.4	2.4	2.4
0.0508	0	10		2.4	2.4	2.4	2.4	3.2		9.2	8.8	8.8	8.8	8.4		2	2	2.4	2.4	2.4
0.0509	0	10		2	2.4	2.4	2	3.2		9.2	8.8	8.8	8.4	8.4		2	2	2.4	2.4	2.4
0.051	0	10		2.4	2.4	2.4	2	3.2		9.6	8.8	8.8	9.2	8.4		2.4	2	2.4	2.4	2.4
0.0511	0	10		2.4	2.4	2.4	2.4	3.2		9.2	9.2	8.8	8.8	8		2	2	2.4	2.4	2.4
0.0512	0	10		2	2.4	2.4	2.4	3.2		9.2	8.8	8.8	8.8	8		2	2	2.4	2.4	2.4
0.0513	0.4	10.4		2.4	2.4	2.4	2.4	2.8		9.2	8.8	8.8	8.8	8		2	2	2.4	2.4	2.4
0.0514	0	10		2	2.4	2.4	2.4	2.8		8.8	8.8	8.8	8.8	8		2	2	2.4	2.4	2.4
0.0515	0	10		2.4	2.4	2.4	2	2.8		9.2	8.8	8.8	9.2	8		2	2	2.4	2.4	2.4
0.0516	0	10		2	2.4	2.4	2.4	3.2		8.8	8.8	8.8	8.8	8		2	2.4	2.4	2.4	2.4
0.0517	0	10.4		2	2.4	2.4	2.4	2.8		9.2	9.2	8.8	8.8	8		2	2	2.4	2.4	2.4
0.0518	0	10.4		2	2.4	2.4	2.4	2.8		9.2	8.8	9.2	8.8	8		2	2	2.4	2.4	2.4
0.0519	0	10		2	2.4	2	2.8	2.8		9.2	8.8	8.8	8.8	8		2	2	2.4	2.4	2.4
0.052	0	10.4		2.4	2	2.4	2.4	3.2		8.8	8.8	8.8	8.4	8		2	2	2.4	2.4	2.4
0.0521	0	10		2	2.4	2.4	2.4	2.8		9.2	8.8	9.2	8.8	8		2	2	2.4	2.4	2.4
0.0522	0	10		2	2.4	2.4	2.4	2.8		9.2	8.8	8.8	8.8	8		2	2	2.4	2.4	2.4
0.0523	0	10		2.4	2.4	2.4	2.4	2.4		9.2	8.8	8.8	8.4	8		2.4	2	2.4	2.4	2.4
0.0524	-0.4	10		2.4	2.4	2.4	2.4	2.8		9.2	8.8	8.8	8.8	8.4		2	2	2.4	2.4	2.4
0.0525	0	10.4		2.4	2.4	2.4	2	2.4		8.8	8.8	8.8	8.8	8.4		2.4	2	2.4	2.4	2.4
0.0526	0	10		2	2.4	2.4	2.8	2.4		8.8	8.8	8.8	8.8	8.4		2	2	2.4	2.4	2.4
0.0527	0	10.4		2	2.4	2.4	2	2.4		9.2	8.8	8.8	8.4	8		2	2	2.4	2.4	2.4
0.0528	0	10.4		1.6	2.4	2.4	2.4	2.4		9.2	8.8	8.8	9.2	8		2	2	2.4	2.4	2.4
0.0529	0	10.4		2	2.4	2.4	2.4	2.4		9.2	8.8	8.8	8.8	8		2	2	2.4	2.4	2.4
0.053	0	10.4		2	2.4	2.4	2	2.8		9.2	8.8	8.8	8.8	8.4		2	2	2.4	2.4	2.4
0.0531	0	10		2	2.4	2.4	2.4	2.8		9.2	8.8	8.8	9.2	8.4		2	2	2.4	2.4	2.4
0.0532	0	10		2	2.4	2.4	2.4	2.4		9.2	8.8	8.8	8.8	8.4		2	2	2.4	2.4	2.4
0.0533	0	10		2.4	2.4	2.4	2.4	2.4		9.2	8.8	8.8	8.4	8.4		2	2	2.4	2.4	2.4
0.0534	0	10		2	2.4	2.4	2.4	2.4		9.2	8.8	8.8	8.8	8.4		2	2	2.4	2.4	2.4
0.0535	0	10		2	2.4	2.4	2.4	2.4		9.2	9.2	8.8	8.8	8.4		2	2	2.4	2.8	2.4
0.0536	0	10		2	2.4	2.4	2.4	2.4		8.8	8.8	8.8	9.2	8.4		2	2	2.4	2.8	2.4
0.0537	0	10		2	2.4	2.4	2	2.4		9.2	8.8	8.8	8.8	8.4		2	2	2.4	2.8	2.4
0.0538	0	10.4		2	2.4	2.4	2.4	2.4		8.8	8.8	8.8	9.2	8.4		2.4	2	2.4	2.4	2.4
0.0539	0	10		2	2.4	2.4	2.4	2.4		9.2	8.8	8.8	8.8	8.4		2.4	2	2.4	2.4	2.4
0.054	0	10		2	2.8	2.4	2.8	2.4		9.2	8.8	8.8	8.8	8.4		2.4	2	2.4	2.4	2.4
0.0541	0	10		2	2.4	2.4	2.4	2.4		9.2	8.8	8.8	9.2	8.4		2.4	2	2.4	2.4	2
0.0542	0	10		2	2.4	2.4	2.4	2.4		9.2	8.8	8.8	9.2	8.4		2.4	2	2	2.4	2
0.0543	0	10.4		2.4	2.4	2.4	2.4	2.4		8.8	8.8	8.8	9.2	8.4		2.4	2	2	2.4	2
0.0544	0	10.4		2.4	2.4	2.4	2.8	2.4		9.2	8.8	8.8	8.8	8.4		2.4	2	2.4	2.4	2.4
0.0545	-0.4	10		2.4	2.4	2.4	2.4	2.4		8.8	9.2	9.2	9.2	8.4		2	2	2.4	2.4	2.4
0.0546	0	10.4		2	2.8	2.4	2.4	2.4		8.8	8.8	8.8	8.8	8.4		2	2	2.4	2.4	2.4
0.0547	0	10		2	2.4	2.4	2.4	2.8		9.2	8.8	8.8	8.8	8.4		2	2	2.4	2.4	2.4
0.0548	0	10.4		2	2.4	2	2.4	2.4		9.2	9.2	8.8	8.8	8.4		2	2	2.4	2.4	2.4
0.0549	0	10.4		2.4	2.4	2.4	2.4	2.4		9.2	8.8	8.8	8.8	8.4		2	2	2.4	2.4	2.4
0.055	0	10.4		2	2.4	2.4	2.4	2.4		8.8	8.8	8.8	8.8	8.4		2	2	2.4	2.8	2.4
0.0551	-0.4	10		2	2.4	2.4	2.4	2.4		9.2	8.8	8.8	8.8	8.4		2	2	2.4	2.8	2.4
0.0552	0	10.4		2	2.4	2.4	2.4	2.4		9.2	8.8	8.8	8.4	8.4		2	2	2.4	2.8	2.4
0.0553	0	10		1.6	2.4	2.4	2.4	2.4		9.2	8.8	8.8	8.4	8.4		2	2	2.4	2.4	2.4
0.0554	0	10		2	2.4	2.4	2.4	2.4		8.8	8.8	8.8	8.8	8.4		2	2	2.4	2.4	2.4
0.0555	0	10.4		2.4	2.4	2.4	2.4	2.4		9.2	8.8	8.8	8.8	8.4		2	2	2.4	2.4	2.4
0.0556	0	10		2.4	2.4	2.4	2.4	2.4		9.2	8.8	8.8	8.4	8.4		2.4	2	2.4	2.4	2.4
0.0557	0	10		2	2.4	2.4	2	2.4		9.6	8.8	8.8	8.8	8.4		2.4	2	2.4	2.4	2.4
0.0558	0	10		2	2.4	2.4	2.4	2.4		9.2	8.8	8.8	8.8	8.4		2.4	2	2.4	2.4	2.4
0.0559	0	10		2.4	2.4	2.4	2.4	2.4		9.2	8.8	8.8	8.8	8.4		2.4	2	2.4	2.4	2.4
0.056	0	10		2.4	2.4	2.4	2.4	2.4		9.2	9.2	8.8	8.8	8.4		2	2	2.4	2.4	2.4
0.0561	0	10		2	2.4	2.4	2.4	2.4		8.8	9.2	8.8	8.8	8.4		2	2	2.4	2.4	2.4
0.0562	0	10		2	2.4	2.4	2	2.4		9.2	8.8	8.8	9.2	8.4		2	2	2.4	2.4	2.4
0.0563	0	10		2	2.4	2.4	2.4	2.4		9.2	8.8	8.8	8.8	8.4		2	2	2.4	2.4	2.4
0.0564	0	10		2	2.4	2.4	2.4	2.4		9.2	9.2	8.8	8.8	8		2	2	2.4	2.4	2.4
0.0565	0	10		2.4	2.4	2.4	2.4	2.4		9.2	8.8	8.8	8.8	8		2	2.4	2.4	2.4	2.4
0.0566	-0.4	10		2	2.4	2.4	2.4	2.4		8.8	8.8	8.8	8.4	8		2	2	2.4	2.4	2.4
0.0567	0	10		2	2.4	2.4	2.4	2.4		9.2	8.8	8.8	9.2	8		2	2	2.4	2.4	2.4
0.0568	0	10		2	2.4	2.4	2.4	2.4		8.8	8.8	8.8	8.4	8.4		2	2	2.4	2.4	2.4
0.0569	0	10		2	2.4	2.4	2.4	2.4		9.2	8.8	8.8	8.8	8.4		2	2	2.4	2.4	2.4
0.057	0	10		2.4	2.4	2.4	2	2.4		8.8	8.8	8.8	8.8	8.4		2	2	2.4	2.4	2.4
0.0571	0	10		2	2.4	2.4	2.4	2.4		9.2	9.2	8.8	8.8	8.4		2	2	2.4	2.4	2.4
0.0572	0	10		2.4	2.4	2.4	2.4	2.4		9.2	8.8	8.8	8.4	8		2	2	2.4	2.4	2.4
0.0573	0	10		2	2.4	2.4	2.8	2.4		9.2	8.8	8.8	8.8	8		2	2	2.4	2.4	2.4
0.0574	0	10.4		2.4	2.4	2.4	2.4	2.4		9.2	8.8	8.8	8.8	8		2.4	2	2.4	2.4	2.4
0.0575	0	10		2	2.4	2.4	2.4	2.4		9.6	8.8	8.8	8.8	8		2	2	2.4	2.4	2.4
0.0576	0	10		2	2.4	2.4	2.4	2.4		9.2	8.8	8.8	8.4	8		2	2	2.4	2.4	2.4
0.0577	-0.4	10		1.6	2.4	2.4	2.4	2.4		8.8	8.8	8.8	8.8	8		2	2	2	2.4	2
0.0578	0	10		2	2.4	2.4	2	2.4		9.2	8.8	8.8	8.4	8		2	2	2	2.4	2
0.0579	0	10		2.4	2.4	2.4	2.8	2.4		8.8	8.8	8.8	8.4	8		2	2	2.4	2.4	2.4
0.058	0	10		2	2.4	2.4	2.4	2.4		9.2	8.8	8.8	8.8	8		2	2	2.4	2.4	2.4
0.0581	0	10.4		2.4	2.4	2.4	2.4	2.4		9.2	9.2	8.8	8.8	8		2	2	2.4	2.4	2.4
0.0582	0	10		2	2.4	2.4	2.4	2.4		9.2	8.8	8.8	8.8	8		2	2	2.4	2.4	2.4
0.0583	0	10		2	2.4	2.4	2.4	2.4		8.8	8.8	8.8	8.4	8		2	2.4	2.4	2.4	2.4
0.0584	0	10		2	2.4	2.4	2	2.4		9.2	8.8	8.8	8.8	8		2	2	2.4	2.4	2.4
0.0585	0	10		2.4	2.4	2.4	2.4	2.4		8.8	8.8	8.8	8.8	8		2	2	2.4	2.4	2.4
0.0586	0	10.4		2	2.4	2.4	2.4	2.4		9.2	8.8	8.8	8.4	8		2	2	2.4	2.4	2.4
0.0587	0	10		2	2.4	2.4	2.4	2.4		8.8	8.8	8.8	8.4	8		2	2	2.4	2.4	2.4
0.0588	-0.4	10		2	2.4	2.4	2.4	2.4		9.2	8.8	8.8	8.8	8		2.4	2	2.4	2.4	2.4
0.0589	0	10		1.6	2.4	2.4	2.4	2.4		9.2	8.8	8.8	8.8	8		2	2	2.4	2.8	2.4
0.059	0	10		2	2.4	2.4	2.4	2.4		8.8	8.8	8.8	8.8	8		2	2	2.4	2.8	2.4
0.0591	0	10.4		2	2.4	2.4	2.4	2.4		8.8	8.8	8.8	8.8	8		2	2	2.4	2.8	2.4
0.0592	0	10		2	2.4	2.4	2.8	2.4		9.2	8.8	8.8	8.8	8		2	2	2.4	2.4	2.4
0.0593	0	10.4		2	2.4	2.4	2.4	2.4		9.2	8.8	8.8	8.8	8		2	2	2.4	2.4	2.4
0.0594	0	10.4		2.4	2.4	2.4	2.4	2.4		9.2	8.8	8.8	8.8	8		2	2	2.4	2.4	2.4
0.0595	0	10.4		2	2.4	2.4	2.4	2.4		8.8	8.8	9.2	8.8	8		2	2	2.4	2.4	2.4
0.0596	0	10.4		2	2.4	2.4	2.8	2.4		9.2	8.8	8.8	8.8	8		2	2	2.4	2.4	2.4
0.0597	0	10		2	2.4	2.4	2.4	2.4		8.8	8.8	8.8	8.4	8.4		2	2	2.4	2.4	2.4
0.0598	0	10		2	2.8	2.4	2.4	2.4		9.2	8.8	8.8	8.8	8.4		2	2	2.4	2.4	2.4
0.0599	0	10.4		2	2.4	2.4	2.4	2.4		9.2	8.8	8.8	8.8	8.4		2	2	2.4	2.4	2.4
0.06	0	10.4		2	2.4	2.4	2.4	2.4		9.2	9.2	8.8	8.8	8.4		2	2	2.4	2.4	2.4
0.0601	0	10		2	2.4	2.4	2	2.4		9.2	8.8	8.8	8.8	8.4		2	2	2.4	2.4	2.4
0.0602	0	10		2	2.4	2.4	2.4	2.4		9.2	8.8	8.8	8.4	8.4		2	2	2.4	2.4	2.4
0.0603	0	10		2.4	2.4	2.4	2.4	2.4		9.2	8.8	8.8	8.4	8.4		2.4	2	2.4	2.4	2.4
0.0604	0	10		1.6	2.4	2.4	2.4	2.4		8.8	8.8	9.2	8.8	8.4		2	2	2.4	2.4	2.4
0.0605	0	10.4		2	2.4	2.4	2.4	2.4		8.8	8.8	8.8	9.2	8		2	2	2.4	2.4	2.4
0.0606	0	10		2.4	2.4	2.4	2	2.4		8.8	9.2	8.8	8.8	8		2	2	2.4	2.4	2.4
0.0607	0	10		2	2.4	2.4	2.4	2.4		9.2	8.8	8.8	8.8	8		2.4	2.4	2.4	2.4	2.4
0.0608	0	10		1.6	2.4	2.4	2.4	2.4		9.2	8.8	8.8	8.4	8		2	2	2.4	2.4	2.4
0.0609	0	10.4		2	2.4	2.4	2.4	2.4		8.8	8.8	8.8	8.8	8		2	2	2.4	2.4	2.4
0.061	0	10		2	2.4	2	2.8	2.4		8.8	8.8	8.8	8.4	8		2.4	2	2.4	2.4	2.4
0.0611	0	10		2	2.4	2.4	2	2.4		8.8	8.8	8.8	8.8	8		2	2	2	2.4	2
0.0612	0	10		2	2.4	2.4	2.8	2.4		9.2	8.8	8.8	8.4	8		2	2	2.4	2.4	2.4
0.0613	0	10		2	2.4	2.4	2	2.4		9.2	8.8	8.8	8.8	8		2	2	2.4	2.4	2.4
0.0614	0	10		2	2.4	2.4	2.4	2.4		8.8	8.8	9.2	8.8	8		2	2	2.4	2.4	2.4
0.0615	0	10		2	2.4	2.4	2.4	2.4		8.8	8.8	8.8	8.8	8		2	2	2.4	2.4	2.4
0.0616	0	10		2	2.4	2.4	2.4	2.4		9.2	8.8	8.8	8.8	8		2	2	2.4	2.4	2.4
0.0617	0	10		2	2.4	2.4	2.4	2.4		8.8	8.8	8.8	8.8	8.4		2	2	2.4	2.4	2.4
0.0618	0	10		2	2.4	2.4	2.4	2.4		8.8	8.8	8.8	8.8	8.4		2	2	2.4	2.4	2.4
0.0619	0	10		2	2.4	2.4	2.8	2.4		9.2	8.8	8.8	8.8	8.4		2	2	2.4	2.4	2.4
0.062	0	10		1.6	2.4	2.4	2.8	2.4		9.2	8.8	8.8	8.8	8		2	2	2.4	2.4	2.4
0.0621	0	10.4		2	2.4	2.4	2.4	2.4		9.2	9.2	8.8	8.8	8		2.4	2	2.4	2.4	2.4
0.0622	0	10		2	2.4	2.4	2.4	2.4		9.2	8.8	8.8	8.4	8		2	2	2.4	2.4	2.4
0.0623	0	10.4		1.6	2.4	2.4	2.8	2.4		9.2	8.8	8.8	8.4	8.4		2	2	2.4	2.4	2.4
0.0624	0	10.4		2.4	2.4	2.4	2.4	2.4		8.8	8.8	8.8	8.8	8.4		2	2	2.4	2.4	2.4
0.0625	0	10.4		2	2.4	2.4	2.4	2.4		9.2	8.8	8.8	8.8	8.4		2	2	2.4	2.4	2.4
0.0626	0	10		2	2.4	2.4	2.4	2.4		9.2	8.8	8.8	8.4	8.4		2	2	2.4	2.4	2.4
0.0627	0	10		2	2.4	2.4	2.4	2.4		8.8	8.8	8.8	8.8	8.4		2	2	2	2.4	2
0.0628	0	10		2	2.4	2.4	2.4	2.4		9.2	8.8	8.8	9.2	8.4		2	2	2.4	2.4	2.4
0.0629	0	10.4		2.4	2.4	2.4	2.4	2.4		9.2	9.2	8.8	8.8	8.4		2	2	2.4	2.4	2.4
0.063	0	10		1.6	2.4	2.4	2.4	2.4		8.8	9.2	8.8	8.8	8.4		2	2	2.4	2.4	2.4
0.0631	0	10		2.4	2.4	2.4	2.8	2.4		8.8	8.8	8.8	8.4	8.4		2	2	2.4	2.4	2.4
0.0632	0	10		2	2.4	2.4	2	2.4		8.8	8.8	8.8	9.2	8.4		2	2	2.4	2.4	2.4
0.0633	0	10		1.6	2.4	2.4	2.4	2.4		8.8	8.8	8.8	8.8	8.4		2	2	2.4	2.4	2.4
0.0634	-0.4	10		2	2.4	2.4	2.4	2.4		8.8	8.8	8.8	8.4	8.4		2	2	2.4	2.4	2.4
0.0635	0	10		2	2.4	2.4	2.4	2.4		9.2	9.2	8.8	8.8	8.4		2	2	2.4	2.4	2.4
0.0636	0	10		2	2.4	2.4	2.4	2.4		8.8	8.8	8.8	8.8	8.4		2	2	2.4	2.4	2.4
0.0637	0	10		2	2.4	2.4	2.4	2.4		9.2	9.2	8.8	9.2	8.4		2	2	2.4	2.4	2.4
0.0638	0	10.4		2.4	2.4	2.4	2.4	2.4		8.8	9.2	8.8	8.4	8.4		2	2	2.4	2.4	2.4
0.0639	0	10.4		2	2.4	2.4	2.4	2.4		9.2	8.8	8.8	8.8	8.4		2	2	2.4	2.4	2.4
0.064	-0.4	10.4		2	2.4	2.4	2.4	2.4		9.2	8.8	9.2	8.8	8.4		2	2	2.4	2.4	2.4
0.0641	0	10		2	2.4	2.4	2.4	2.4		8.8	8.8	8.8	8.8	8.4		2	2	2.4	2.4	2.4
0.0642	0	10		2	2.4	2.4	2.4	2.4		8.8	8.8	8.8	8.4	8.4		2	2	2.4	2.4	2.4
0.0643	0	10.4		1.6	2.4	2.4	2.4	2.4		9.2	9.2	8.8	8.8	8.4		2	2	2.4	2.4	2.4
0.0644	-0.4	10.4		2	2.4	2.4	2	2.4		9.2	8.8	8.8	8.8	8.4		2	2	2.4	2.4	2.4
0.0645	0	10		2.4	2.4	2.4	2	2.4		8.8	8.8	8.8	8.8	8.4		2	2	2.4	2.4	2.4
0.0646	0	10.4		2	2.4	2.4	2.4	2.4		8.8	8.8	8.8	8.8	8.4		2	2	2.4	2.4	2.4
0.0647	0	10.4		1.6	2.4	2.4	2	2.4		9.2	8.8	9.2	8.4	8.4		2	2	2.4	2.4	2.4
0.0648	0	10		2	2.4	2.4	2.4	2.4		9.2	8.8	8.8	8.8	8.4		2	2	2.4	2.4	2.4
0.0649	0	10		2	2.4	2.4	2.8	2.4		9.2	8.8	8.8	8.8	8.4		2.4	2	2.4	2.8	2.4
0.065	0	10		2	2.8	2.4	2.4	2.4		9.2	8.8	8.8	8.4	8.4		2	2	2.4	2.8	2.4
0.0651	0	10		2	2.4	2.4	2.4	2.4		9.2	8.8	9.2	9.2	8.4		2.4	2	2.4	2.8	2.4
0.0652	-0.4	10.4		1.6	2.4	2.4	2.8	2.4		8.8	8.8	8.8	8.4	8.4		2	2	2.4	2.4	2.4
0.0653	0	10		2	2.4	2.4	2.4	2.4		9.2	8.8	8.8	8.8	8.4		2	2	2.4	2.4	2.4
0.0654	0	10		2	2.4	2.4	2.4	2.4		9.2	8.8	8.8	9.2	8		2	2	2.4	2.4	2.4
0.0655	0	10		2	2.4	2.4	2	2.4		8.8	8.8	8.8	8.8	8		2.4	2	2.4	2.4	2.4
0.0656	0	10		2	2.4	2.4	2.4	2.4		9.2	9.2	8.8	8.8	8		2	2	2.4	2.4	2.4
0.0657	0	10		2	2.4	2.4	2.4	2.4		9.2	8.8	8.8	8.8	8		2.4	2	2.4	2.4	2.4
0.0658	0	10.4		2	2.4	2.4	2.4	2.4		8.8	8.8	8.8	8.8	8		2	2	2.4	2.4	2.4
0.0659	0	10		2	2.4	2.4	2.4	2.4		9.2	8.8	8.8	8.8	8		2	2	2.4	2.4	2.4
0.066	0	10		2	2.4	2.4	2.8	2.4		9.2	8.8	8.8	8.4	8		2	2	2.4	2.4	2.4
0.0661	0	10		2	2.4	2.4	2.4	2.4		9.2	8.8	8.8	9.2	8		2	2	2.4	2.4	2.4
0.0662	0	10		2	2.4	2.4	2.4	2.4		9.2	8.8	8.8	8.4	8		2	2	2.4	2.4	2.4
0.0663	0	10.4		2	2.4	2.4	2.4	2.4		8.8	8.8	8.8	8.8	8		2	2	2.4	2.4	2.4
0.0664	0	10		2	2.4	2.4	2	2.4		8.8	8.8	8.8	8.8	8		2	2	2.4	2.4	2.4
0.0665	0	10		2	2.4	2.4	2.4	2.4		8.8	9.2	8.8	8.8	8		2	2	2	2.4	2
0.0666	0	10.4		2	2.4	2.4	2.4	2.4		9.2	9.2	8.8	9.2	8.4		2	2	2.4	2.4	2.4
0.0667	0	10		2.4	2.4	2.4	2.4	2.4		9.6	8.8	8.8	9.2	8.4		2	2	2	2.4	2
0.0668	0	10		2	2.4	2.4	2.4	2.4		9.6	8.8	8.8	9.2	8.4		2	2	2.4	2.4	2.4
0.0669	0	10		2.4	2.4	2.4	2.8	2.4		9.2	9.2	8.8	8.4	8.4		2.4	2	2.4	2.4	2.4
0.067	0	10		2	2.4	2.4	2.4	2.4		9.2	8.8	8.8	8.8	8.4		2	2	2.4	2.4	2.4
0.0671	0	10		1.6	2.4	2.4	2.4	2.4		8.8	9.2	8.8	8.8	8.4		2	2	2.4	2.4	2.4
0.0672	0	10.4		2.4	2.4	2.4	2.4	2.4		9.2	8.8	8.8	8.4	8.4		2	2	2.4	2.4	2.4
0.0673	0	10		2	2.4	2.4	2.4	2.4		8.8	8.8	8.8	9.2	8		2	2	2.4	2.4	2.4
0.0674	0	10		2	2.4	2.4	2.8	2.4		9.2	8.8	8.8	8.8	8		2	2	2.4	2.4	2.4
0.0675	0	10		2	2.4	2.4	2	2.4		9.2	9.2	8.8	8.8	8		2	2	2.4	2.4	2.4
0.0676	0	10		2	2.4	2.4	2.8	2.4		9.2	8.8	8.8	8.8	8		2	2	2.4	2.4	2.4
0.0677	0	10		2	2.4	2.4	2.4	2.4		9.2	8.8	8.8	9.2	8		2	2	2.4	2.4	2.4
0.0678	0	10.4		2	2.4	2.4	2.4	2.4		8.8	8.8	8.8	8.8	8		2	2	2.4	2.4	2.4
0.0679	0	10		2	2.4	2.4	2.4	2.4		8.8	9.2	8.8	8.8	8		2	2	2.4	2.4	2.4
0.068	0	10.4		2	2.4	2.4	2.4	2.4		8.8	8.8	8.8	9.2	8		2	2	2.4	2.4	2.4
0.0681	0	10.4		2	2.4	2.4	2.4	2.4		8.8	8.8	8.8	8.8	8		2.4	2	2.4	2.4	2.4
0.0682	0	10		2	2.4	2.4	2.8	2.4		9.2	8.8	8.8	8.8	8		2	2	2.4	2.4	2.4
0.0683	0	10		2	2.4	2.4	2.4	2.4		9.2	8.8	8.8	8.8	8.4		2.4	2	2.4	2.4	2.4
0.0684	0	10		2.4	2.4	2.4	2.4	2.4		8.8	8.8	8.8	8.8	8.4		2.4	2	2.4	2.4	2.4
0.0685	0	10		2.4	2.4	2.4	2.4	2.4		9.2	8.8	8.8	8.4	8		2.4	2	2.4	2.4	2.4
0.0686	0	10		2	2.4	2.4	2.4	2.4		9.2	8.8	8.8	8.4	8		2	2	2.4	2.4	2.4
0.0687	0	10		2	2.4	2.4	2.4	2.4		8.8	8.8	8.8	8.8	8		2.4	2	2.4	2.4	2.4
0.0688	0	10.4		2	2.4	2.4	2.4	2.4		9.2	8.8	8.8	9.2	8		2	2	2.4	2.4	2.4
0.0689	0	10		2	2.4	2	2.4	2.4		9.2	8.8	8.8	8.8	8		2	2	2.4	2.4	2.4
0.069	-0.4	10.4		2	2.4	2.4	2.4	2.4		9.2	8.8	8.8	8.8	8		2	2	2.4	2.4	2.4
0.0691	0	10		2	2.4	2.4	2.4	2.4		9.2	9.2	8.8	8.4	8		2	2	2.4	2.4	2.4
0.0692	0	10		2	2.4	2.4	2.4	2.4		8.8	8.8	8.8	8.8	8		2	2	2.4	2.4	2.4
0.0693	0	10.4		2	2.4	2.4	2.4	2.4		9.2	8.8	8.8	8.4	8		2	2	2.4	2.4	2.4
0.0694	0	10		2.4	2.4	2.4	2.4	2.4		9.2	9.2	8.8	8.4	8		2.4	2	2.4	2.4	2.4
0.0695	0	10		2	2.4	2.4	2.4	2.4		8.8	9.2	8.8	9.2	8		2	2	2.4	2.4	2.4
0.0696	0	10		2	2.4	2.4	2	2.4		8.8	8.8	8.8	8.8	8		2	2	2.4	2.4	2.4
0.0697	0	10		2	2.4	2.4	2.4	2.4		9.2	8.8	9.2	8.8	8		2.4	2	2.4	2.4	2.4
0.0698	0	10		1.6	2.4	2	2.4	2.4		9.2	9.2	8.8	8.8	8		2	2	2.4	2.4	2.4
0.0699	0	10.4		2.4	2.4	2.4	2.4	2.4		8.8	8.8	8.8	9.2	8		2	2	2.4	2.4	2.4
0.07	0	10		2	2.4	2.4	2.4	2.4		9.2	8.8	8.8	8.8	8		2	2	2	2.4	2
0.0701	0	10.4		2	2.4	2.4	2.8	2.4		8.8	8.8	8.8	8.8	8		2	2	2.4	2.4	2.4
0.0702	0	10		2	2.4	2.4	2.4	2.4		9.2	8.8	8.8	8.8	8		2	2	2	2.4	2
0.0703	0	10		2	2.4	2.4	2.4	2.4		9.2	8.8	8.8	8.8	8		2	2	2.4	2.8	2.4
0.0704	0	10		2	2.4	2.4	2.4	2.4		8.8	8.8	8.8	8.8	8		2	2	2	2.8	2
0.0705	0	10		2	2.4	2.4	2.4	2.4		9.2	8.8	8.8	8.8	8.4		2	2	2.4	2.8	2.4
0.0706	0	10		2	2.4	2.4	2.4	2.4		9.2	8.8	8.8	8.8	8.4		2	2	2.4	2.4	2.4
0.0707	0	10.4		2	2.4	2.4	2.4	2.4		9.2	8.8	8.8	8.4	8.4		2	2	2.4	2.4	2.4
0.0708	0	10		2.4	2.4	2.4	2	2.4		9.2	8.8	8.8	8.8	8.4		2	2	2.4	2.4	2.4
0.0709	0	10.4		2.4	2.4	2.4	2.4	2.4		9.2	8.8	8.8	9.2	8.4		2.4	2	2.4	2.4	2.4
0.071	0	10.4		2	2.4	2.4	2.4	2.4		9.2	8.8	8.8	8.8	8.4		2.4	2	2.4	2.4	2.4
0.0711	0	10		2	2.4	2.4	2	2.4		9.2	9.2	8.8	8.8	8		2.4	2	2.4	2.4	2.4
0.0712	0	10.4		2	2.4	2.4	2.4	2.4		9.2	8.8	8.8	8.8	8		2	2	2.4	2.4	2.4
0.0713	0	10		2	2.4	2.4	2.4	2.4		8.8	8.8	9.2	8.4	8		2	2	2.4	2.4	2.4
0.0714	0	10		2	2.4	2.4	2.4	2.4		9.2	9.2	8.8	8.4	8		2	2	2.4	2.4	2.4
0.0715	0	10		2.4	2.4	2.4	2.4	2.4		8.8	9.2	8.8	8.8	8		2	2	2.4	2.4	2.4
0.0716	0	10		2	2.4	2	2.4	2.4		9.2	9.2	8.8	8.8	8		2.4	2	2.4	2.4	2.4
0.0717	0	10		1.6	2.4	2.4	2.4	2.4		9.2	8.8	8.8	8.4	8		2	2	2.4	2.4	2.4
0.0718	0	10		1.6	2.4	2.4	2.4	2.4		9.2	8.8	8.8	8.8	8		2	2	2.4	2.4	2.4
0.0719	0	10		2	2.4	2.4	2.4	2.4		9.2	9.2	8.8	8.4	8		2	2	2.4	2.4	2.4
0.072	-0.4	10.4		2.4	2.4	2.4	2.4	2.4		8.8	8.8	8.8	8.8	8		2	2	2.4	2.4	2.4
0.0721	0	10		2	2.8	2.4	2	2.4		9.2	8.8	8.8	9.2	8		2	2	2.4	2.4	2.4
0.0722	0	10		2	2.4	2.4	2.4	2.4		8.8	8.8	8.8	8.8	8		2	2	2.4	2.4	2.4
0.0723	0	10		2	2.4	2.4	2.4	2.4		9.2	8.8	8.8	8.4	8		2	2	2.4	2.4	2.4
0.0724	0	10		2	2.4	2.4	2.4	2.4		9.2	8.8	8.8	8.8	8		2	2	2.4	2.4	2.4
0.0725	0	10		2	2.4	2.4	2.4	2.4		9.2	8.8	8.8	8.8	8		2	2	2	2.4	2
0.0726	0	10.4		1.6	2.4	2.4	2	2.4		9.2	8.8	8.8	8.4	8		2	2	2	2.4	2
0.0727	0	10		2	2.4	2.4	2.4	2.4		9.6	8.8	8.8	8.8	8		2	2	2	2.4	2.4
0.0728	0	10		2.4	2.4	2.4	2.4	2.4		9.2	8.8	8.8	8.8	8		2	2	2.4	2.4	2.4
0.0729	0	10		2	2.4	2.4	2.4	2.4		9.2	8.8	8.8	8.8	8		2	2	2.4	2.4	2.4
0.073	0	10		2	2.4	2.4	2.8	2.4		9.2	9.2	8.8	8.8	8		2	2	2.4	2.4	2.4
0.0731	0	10		1.6	2.4	2.4	2.4	2.4		9.2	8.8	8.8	8.4	8		2	2	2.4	2.4	2.4
0.0732	0	10		2	2.4	2.4	2.4	2.4		8.8	8.8	8.8	8.8	8		2	2	2.4	2.4	2.4
0.0733	0	10		1.6	2.4	2.4	2.8	2.4		9.2	8.8	8.8	8.8	8		2	2	2.4	2.4	2.4
0.0734	0	10		2	2.4	2.4	2.4	2.4		9.2	8.8	8.8	8.8	8		2	2	2.4	2.4	2.4
0.0735	0	10		2	2.4	2.4	2.4	2.4		8.8	8.8	8.8	8.8	8		2	2	2.4	2.4	2.4
0.0736	0	10		2	2.4	2	2	2.4		9.2	8.8	8.8	8.4	8		2	2	2.4	2.4	2.4
0.0737	0	10		1.6	2.4	2.4	2	2.4		9.2	8.8	8.8	8.8	8		2	2	2.4	2.4	2.4
0.0738	0	10		1.6	2.4	2.4	2.4	2.8		9.2	8.8	8.8	8.8	8		2	2	2.4	2.4	2.4
0.0739	0	10		2.4	2.4	2.4	2.4	2.4		8.8	8.8	8.8	8.8	8		2	2	2.4	2.4	2.4
0.074	0	10.4		2	2.4	2.4	2	2.4		8.8	8.8	8.8	9.2	8		2	2	2.4	2.4	2.4
0.0741	0	10		2	2.4	2	2.8	2.4		8.8	9.2	8.8	8.8	8		2	2	2.4	2.4	2.4
0.0742	0	10		2	2.8	2.4	2.4	2.4		9.2	8.8	8.8	8.8	8		2	2	2.4	2.4	2.4
0.0743	0	0		2	4.8	2	2.4	2.4		8.8	8.8	8.8	8.8	8		2	2	2.4	2.4	2.4
0.0744	0	0		2	6	2.4	2.4	2.4		8.8	8.8	8.8	8.4	8		2	2	2.4	2.4	2.4
0.0745	0	0		2	6.8	2.4	2.8	2.4		8.8	8.8	8.8	9.2	8		2	2	2.4	2.4	2.4
0.0746	0	0		2	7.2	2.4	3.6	2.4		9.2	8.8	8.8	9.2	8		2.4	2	2.4	2.4	2.4
0.0747	0	0		2	7.6	2.8	4.4	2.4		8.8	8.8	8.8	8.4	8		2	2	2.4	2.4	2.4
0.0748	0	0		2.4	8	4	5.6	2.4		9.2	9.2	8.8	8.8	8		2	2	2.4	2.4	2.4
0.0749	0	0		3.6	8.4	5.6	6.4	2.8		9.2	8.8	8.8	9.2	8		2	2	2.4	2.4	2.4
0.075	0	-0.4		5.2	8.4	6.4	7.2	3.2		8.8	9.2	8.8	8.8	8		2.4	2	2.4	2.4	2.4
0.0751	0	0		6.4	8.4	6.8	7.6	4		8.8	8.8	8.8	8.4	8		2	2	2.4	2.4	2.4
0.0752	0	0		7.2	8.4	7.6	8	4.4		8.8	8.8	8.8	8.4	8		2.8	2	2.4	2.4	2.4
0.0753	0	0		7.6	8.4	8	8	4.4		8.8	8.8	8.8	8.4	8		3.6	2.4	2.4	2.8	2.4
0.0754	0	0		8	8.4	8	8	4.4		8.8	8.8	8.8	8.8	8		4.8	3.2	3.2	3.6	2.4
0.0755	0	0		8.4	8.8	8	8	5.2		8.8	8.8	8.8	8.8	8		5.2	4	4	4	2.8
0.0756	0	0		8.4	8.8	8.4	8.4	5.2		9.2	8.8	9.2	8.8	8		5.6	4.8	4.4	4.8	3.2
0.0757	0	0		8.4	8.8	8.4	8.8	5.6		9.2	8.8	8.8	8.4	8		6	5.2	5.2	5.2	3.2
0.0758	0	0		8.4	8.4	8	8.8	6		9.2	8.8	8.8	8.4	8		6.4	5.6	5.6	5.6	4
0.0759	0	-0.4		8.4	8.8	8.4	8.8	6		9.2	8.8	8.8	9.2	8		7.2	6	6	6	4
0.076	0	0		8.8	8.8	8.8	8.8	6		9.2	8.8	8.8	8.8	8		7.6	6.4	6.4	6.4	4.4
0.0761	0	0		9.2	8.8	8.8	8.8	6.4		9.2	8.8	8.8	8.4	8		7.6	7.2	6.8	7.2	4.4
0.0762	0	0		9.2	9.2	8.4	8.8	6		8.8	8.8	8.8	9.2	8		7.6	7.6	7.2	7.2	4.8
0.0763	-0.4	0		9.2	8.8	8.8	8.8	6.4		8.8	8.8	8.8	8.8	8		8	7.6	7.6	7.6	5.2
0.0764	0	-0.4		9.2	8.8	8.8	8.8	6.8		9.2	8.8	8.8	8.4	8		8	7.6	7.6	7.6	5.6
0.0765	0	0		9.2	8.8	8.8	8.8	6.8		9.2	8.8	8.8	8.4	8		8.4	8	8	8	5.6
0.0766	0	-0.4		9.2	9.2	8.8	8.8	6.8		8.8	9.2	8.8	8.4	8		8.4	8.4	7.6	8	5.6
0.0767	0	0		9.2	8.8	8.8	8.8	6.8		9.2	8.8	8.8	8.8	8		8.4	8.4	8	8	6
0.0768	0	0		9.2	8.8	8.8	8.8	6.8		9.2	8.8	8.8	8.4	8		8.4	8.4	8	8	6
0.0769	0	-0.4		9.2	8.8	8.8	8.8	7.2		9.2	8.8	8.8	8.8	8		8.4	8.4	8	8	6
0.077	0	0		9.2	8.8	8.8	8.8	7.2		8.8	8.8	8.8	8.8	8		8.8	8.4	8.4	8	6.4
0.0771	0	-0.4		9.2	8.8	8.8	8.8	7.2		8.8	9.2	8.8	8.8	8.4		8.8	8.4	8.4	8.4	6.4
0.0772	0	-0.4		9.2	8.8	8.8	8.8	7.2		9.2	8.8	8.8	8.8	8.4		8.4	8.4	8.4	8.4	6.4
0.0773	0	-0.4		9.2	8.8	8.8	8.8	7.2		8.8	8.8	8.8	8.8	8.4		8.8	8.4	8.4	8.4	6.8
0.0774	0	0		9.2	8.8	8.8	8.8	7.2		9.2	8.8	8.8	8.8	8.4		8.8	8.4	8.4	8.4	6.8
0.0775	0	0		9.2	8.8	8.8	8.8	7.6		9.2	8.8	8.8	9.2	8.4		8.8	8.4	8.4	8.4	6.8
0.0776	0	0		9.2	8.4	8.8	8.8	7.2		9.2	8.8	8.8	9.2	8.4		8.8	8.4	8.4	8.4	7.2
0.0777	0	0		9.2	9.2	8.8	8.8	7.2		9.2	8.8	8.8	8.4	8.4		8.8	8.8	8.4	8.4	7.2
0.0778	0	0		9.2	8.8	8.8	8.8	7.2		9.2	9.2	8.8	8.8	8.4		8.8	8.8	8.4	8.4	7.2
0.0779	0	0		9.2	8.8	8.8	8.8	7.6		9.2	8.8	8.8	8.4	8		8.8	8.8	8.8	8.4	7.2
0.078	0	0		9.2	8.8	8.8	8.8	7.2		9.2	8.8	8.8	8.4	8		8.4	8.8	8.8	8.4	7.2
0.0781	0	0		9.2	8.8	8.8	8.8	8		9.2	8.8	8.8	8.8	8		8.8	8.8	8.4	8.4	7.2
0.0782	0	0		9.2	8.8	8.8	8.8	8		9.2	8.8	8.8	8.8	8		9.2	8.8	8.8	8.4	7.6
0.0783	0	-0.4		9.2	8.8	8.8	8.8	8		9.2	8.8	8.8	8.8	8.4		8.8	8.8	8.8	8.4	7.6
0.0784	0	0		9.2	9.2	8.8	8.8	8		8.8	8.8	8.8	8.4	8.4		8.8	9.2	8.8	8.4	7.2
0.0785	0	0		9.2	9.2	8.8	8.8	8		9.2	8.8	8.8	8.8	8		9.2	8.8	8.8	8.8	7.6
0.0786	0	0		9.2	9.2	8.8	8.8	8		9.2	9.2	8.8	8.8	8.4		8.8	8.8	8.8	8.8	7.6
0.0787	0	0		9.2	8.8	8.8	8.8	8		9.2	9.2	8.8	8.8	8.4		8.8	8.8	8.8	8.4	7.6
0.0788	0	-0.4		9.2	8.8	8.8	8.8	8		8.8	9.2	8.8	8.8	8.4		8.8	8.8	8.8	8.8	7.6
0.0789	0	0		9.2	8.8	8.8	8.8	8		9.2	8.8	9.2	8.4	8.4		9.2	8.8	8.8	8.8	7.6
0.079	0	0		9.2	9.2	8.8	8.8	8		9.2	8.8	8.8	8.4	8		9.2	9.2	8.8	8.4	7.6
0.0791	0	0		9.2	9.2	8.8	8.8	8		9.2	8.8	8.8	8.8	8		9.2	8.8	8.8	8.8	7.6
0.0792	0	0		9.2	9.2	8.8	8.8	8.4		9.2	8.8	8.8	8.4	8		9.2	8.8	8.8	8.8	7.6
0.0793	0	0		9.2	9.2	8.8	8.8	8		9.2	8.8	8.8	8.4	8		9.2	8.8	8.8	8.8	7.6
0.0794	0	0		9.2	8.8	8.8	8.8	8		9.2	8.8	8.8	8.8	8		9.2	9.2	8.8	8.8	7.6
0.0795	0	0		9.2	9.2	8.8	8.8	8		9.2	8.8	8.8	9.2	8		9.2	9.2	8.8	8.8	7.6
0.0796	0	-0.4		9.2	8.8	8.8	8.8	8		8.8	8.8	8.8	8.8	8		9.2	9.2	8.8	8.8	7.6
0.0797	0	0		9.2	8.8	8.8	8.8	8		8.8	8.8	8.8	8.4	8		9.2	8.8	8.8	8.8	7.6
0.0798	0	-0.4		9.2	8.8	8.8	8.8	8		9.2	8.8	8.8	9.2	8		9.2	8.8	8.8	8.4	8
0.0799	0	0		9.2	8.8	8.8	8.8	8		9.2	8.8	8.8	8.4	8.4		9.2	9.2	8.8	8.8	8
0.08	0	0		9.2	9.2	8.8	8.8	8		9.6	8.8	8.8	8.8	8.4		9.2	8.8	8.8	8.8	8
0.0801	0	0		9.2	9.2	8.8	8.8	8		9.2	8.8	8.8	8.8	8.4		9.2	8.8	8.8	8.4	8
0.0802	0	0		9.2	8.8	8.8	8.8	8		8.8	8.8	8.8	8.8	8.4		9.2	8.8	8.8	8.8	8
0.0803	0	0		9.2	8.8	8.8	8.8	8		9.2	8.8	8.8	9.2	8.4		8.8	8.8	8.8	8.4	8
0.0804	0	0		9.2	8.8	8.8	8.8	8		9.2	8.8	8.8	8.8	8.4		8.8	8.8	8.8	8.4	8
0.0805	0	0		9.2	9.2	8.8	8.8	8.4		9.6	8.8	8.8	9.2	8.4		9.2	8.8	8.8	8.8	8
0.0806	0	-0.4		9.2	8.8	8.8	8.8	8.4		9.2	8.8	8.8	8.8	8		8.8	8.8	8.8	8.4	8
0.0807	0	-0.4		9.2	8.8	8.8	8.8	8		9.2	9.2	8.8	8.4	8		9.2	9.2	8.8	8.4	8
0.0808	0	0		9.2	9.2	8.8	8.8	8		9.2	8.8	8.8	8.8	8		8.8	8.8	8.8	8.4	8
0.0809	0	0		9.2	8.8	8.8	8.8	8		9.2	9.2	8.8	8.8	8		9.2	8.8	8.8	8.8	8
0.081	0	0		9.2	8.8	8.8	8.8	8		9.2	8.8	8.8	8.8	8		9.2	9.2	8.8	8.8	8
0.0811	0	-0.4		9.2	8.8	8.8	8.8	8.4		8.8	8.8	8.8	8.8	8		9.2	9.2	8.4	8.8	8
0.0812	0	0		8.8	9.2	8.8	8.8	8		8.8	8.8	8.8	8.4	8		9.2	9.2	8.8	8.8	8
0.0813	0	0		9.2	8.8	8.8	8.8	8		9.2	8.8	8.8	8.8	8		9.2	8.8	8.8	8.8	8
0.0814	0	-0.4		9.2	9.2	8.8	8.8	8		9.2	8.8	8.8	8.8	8		9.2	9.2	8.8	8.8	8
0.0815	0	-0.4		9.2	9.2	8.8	8.8	8.4		8.8	8.8	8.8	8.8	8		9.2	9.2	8.8	8.8	8
0.0816	0	0		9.2	8.8	8.8	8.8	8.4		9.2	8.8	9.2	8.4	8		9.2	9.2	8.8	8.8	8
0.0817	0	0		9.2	8.8	8.8	8.8	8.4		9.2	9.2	8.8	8.8	8		9.2	9.2	8.8	8.8	8
0.0818	0	0		9.2	8.8	8.8	8.8	8		9.2	8.8	8.8	9.2	8		9.2	8.8	8.4	8.8	8
0.0819	0	0		9.2	8.8	8.8	9.2	8		9.2	8.8	8.8	8.8	8		9.2	9.2	8.8	8.8	8
0.082	0	0		9.2	9.2	8.8	8.8	8.4		8.8	8.8	8.8	9.2	8		9.2	9.2	8.8	8.8	8
0.0821	0	-0.4		9.2	8.8	8.8	9.2	8		9.2	8.8	8.8	8.8	8		9.2	9.2	8.8	8.4	8.4
0.0822	0	-0.4		9.2	9.2	8.8	8.8	8.8		9.2	8.8	8.8	8.8	8		9.2	8.8	8.8	8.8	8
0.0823	0	-0.4		9.2	8.8	8.8	8.8	8.4		9.2	8.8	8.8	8.8	8		9.2	9.2	8.8	8.8	8
0.0824	0	0		9.2	9.2	8.8	8.8	8.8		9.2	8.8	8.8	8.4	8		9.2	9.2	8.8	8.8	8
0.0825	0	-0.4		9.2	9.2	8.8	9.2	8.4		9.2	9.2	8.8	8.4	8.4		9.2	9.2	8.8	8.8	8.4
0.0826	0	0		9.2	8.8	8.8	8.8	8.4		9.2	8.8	8.8	8.8	8.4		9.2	9.2	8.8	8.8	8
0.0827	0	0		9.2	8.8	8.8	8.8	8.4		9.6	8.8	8.8	8.4	8.4		9.2	9.2	8.8	8.8	8
0.0828	0	0		9.2	9.2	8.8	8.8	8.4		9.6	8.8	8.8	8.4	8		9.2	9.2	8.8	8.8	8
0.0829	0	-0.4		9.2	8.8	8.8	8.8	8.4		9.2	8.8	8.8	8.8	8		9.2	8.8	8.8	8.8	8.4
0.083	0	0		9.2	8.8	8.8	8.8	8.4		8.8	9.2	8.8	8.8	8		9.2	8.8	8.8	8.8	8.4
0.0831	0	0		9.2	8.8	8.8	8.8	8		9.2	8.8	9.2	8.8	8		9.2	9.2	8.8	8.4	8
0.0832	0	0		9.2	8.8	8.8	8.8	8		9.2	8.8	8.8	8.8	8		9.2	8.8	8.8	8.4	8
0.0833	0	0		9.2	8.8	8.8	8.8	8.4		9.2	8.8	8.8	8.8	8		9.2	8.8	8.8	8.4	8
0.0834	0	0		9.2	8.8	8.8	8.8	8		9.2	8.8	8.8	8.8	8		9.2	9.2	8.8	8.8	8
0.0835	0	0		9.2	8.8	8.8	9.2	8.4		8.8	8.8	8.8	8.4	8		9.2	9.2	8.8	8.8	8
0.0836	0	0		9.2	8.8	8.8	8.8	8.8		9.2	8.8	8.8	8.4	8		9.2	9.2	8.8	8.8	8.4
0.0837	0	0		9.2	9.2	8.8	8.8	8.8		9.2	8.8	8.8	8.8	8		9.2	9.2	8.8	8.8	8
0.0838	0	0		9.2	8.8	8.8	8.8	8.4		9.2	8.8	8.8	8.8	8		9.2	9.2	8.8	8.8	8
0.0839	0	0		9.2	8.8	8.8	8.8	8.8		9.2	8.8	9.2	8.8	8		9.2	9.2	8.8	8.8	8
0.084	0	0		9.2	9.2	8.8	8.8	8.4		8.8	8.8	8.8	8.4	8		9.2	9.2	8.8	8.8	8.4
0.0841	0	0		9.2	8.8	8.8	8.8	8		8.8	8.8	8.8	8.8	8		9.2	8.8	8.8	8.8	8.4
0.0842	0	0		9.2	9.2	8.8	8.8	8.4		9.2	8.8	8.8	8.8	8		9.2	8.8	8.8	8.8	8.4
0.0843	0	0		9.2	9.2	8.8	8.8	8		9.2	9.2	8.8	9.2	8		9.2	9.2	8.8	8.4	8.4
0.0844	0	0		9.2	8.8	8.8	8.8	8.4		9.2	8.8	8.8	8.8	8		9.2	9.2	8.8	8.8	8.4
0.0845	0	-0.4		9.2	8.8	8.8	8.8	8		9.2	9.2	8.8	8.8	8		9.2	9.2	8.8	8.8	8
0.0846	0	0		9.2	9.2	8.8	8.8	8.4		9.2	9.2	9.2	8.8	8		9.2	8.8	8.8	8.8	8
0.0847	0	0		9.2	8.8	8.8	8.8	8.4		9.2	8.8	8.8	8.4	8		9.2	8.8	8.8	8.8	8.4
0.0848	0	0		9.2	8.8	8.8	8.8	8.4		9.2	9.2	8.8	8.4	8		9.2	8.8	8.8	8.4	8.4
0.0849	0	0		9.2	8.8	8.8	8.8	8.4		9.2	8.8	8.8	8.4	8		9.2	9.2	8.8	8.4	8
0.085	0	0		9.2	8.8	8.8	8.8	8.4		9.2	8.8	8.8	8.8	8		8.8	8.8	8.8	8.8	8
0.0851	0	0		9.2	9.2	8.8	8.8	8.4		9.6	8.8	8.8	8.8	8		8.8	9.2	8.8	8.8	8.4
0.0852	0	0		9.2	9.2	8.8	8.8	8.4		9.2	8.8	8.8	8.8	8		8.8	9.2	8.8	8.8	8
0.0853	0	0		9.2	9.2	8.8	8.8	8.8		9.2	8.8	8.8	8.8	8		9.2	9.2	8.8	8.4	8
0.0854	0	0		9.2	8.8	8.8	8.8	8.4		9.2	8.8	8.8	8.4	8		9.2	9.2	8.8	8.8	8.4
0.0855	0	0		9.2	9.2	8.8	8.8	8.4		9.2	8.8	8.8	8.4	8		9.2	9.2	8.8	8.8	8
0.0856	0	0		9.2	9.2	8.8	8.8	8.8		9.6	8.8	8.8	8.8	8		9.2	8.8	8.8	8.8	8
0.0857	0	0		9.2	9.2	8.8	8.8	8.8		9.2	8.8	8.8	8.8	8		9.2	9.2	8.8	8.8	8
0.0858	0	0		9.2	9.2	8.8	8.8	8.4		9.2	8.8	8.8	8.4	8.4		9.2	8.8	8.8	8.8	8.4
0.0859	0	-0.4		9.2	8.8	8.8	8.8	8.4		9.2	8.8	8.8	8.8	8.4		9.2	8.8	8.8	8.8	8
0.086	0	-0.4		9.2	8.8	8.8	8.8	8.4		9.2	8.8	8.8	8.4	8.4		9.2	8.8	8.8	8.8	8.4
0.0861	0	-0.4		9.2	9.2	8.8	8.8	8.8		8.8	8.8	8.8	8.8	8.4		9.2	8.8	8.8	8.8	8.4
0.0862	0	0		9.2	8.8	8.8	8.8	8.4		9.2	8.8	8.8	8.4	8.4		9.2	8.8	8.8	8.4	8.4
0.0863	0	-0.4		9.2	9.2	8.8	8.8	8.4		9.2	9.2	8.8	8.8	8.4		9.2	8.8	8.8	8.8	8
0.0864	0	0		9.2	9.2	8.8	8.8	8.8		8.8	8.8	8.8	9.2	8.4		9.2	8.8	8.8	8.8	8.4
0.0865	0	0		9.2	9.2	8.8	8.8	8.4		9.2	8.8	8.8	8.4	8.4		9.2	9.2	8.8	8.8	8.4
0.0866	0	0		9.2	8.8	8.8	8.8	8.4		8.8	9.2	9.2	8.8	8		9.2	8.8	8.8	8.8	8
0.0867	0	0		9.2	9.2	8.8	8.8	8.4		9.2	9.2	8.8	8.8	8		9.2	9.2	8.8	8.8	8
0.0868	0	0		9.2	8.8	8.8	8.8	8.4		9.2	8.8	8.8	8.8	8		9.2	9.2	8.8	8.8	8
0.0869	0	0		9.2	9.2	8.8	8.8	8.4		9.2	8.8	8.8	8.8	8		9.2	9.2	8.8	8.8	8.4
0.087	-0.4	-0.4		9.2	9.2	8.8	8.4	8.4		8.8	8.8	8.8	8.4	8		9.2	9.2	8.8	8.8	8.4
0.0871	0	0		9.2	9.2	8.8	8.8	8.4		8.8	8.8	8.8	9.2	8		9.2	9.2	8.8	8.8	8.4
0.0872	0	0		9.2	8.8	8.8	8.8	8.8		9.2	9.2	8.8	8.4	8		9.2	9.2	8.8	8.4	8
0.0873	0	0		9.2	8.8	8.8	8.8	8.8		9.2	8.8	8.8	9.2	8		9.2	9.2	8.8	8.8	8
0.0874	0	-0.4		9.2	9.2	8.8	8.8	8.4		9.2	8.8	8.8	8.8	8		9.2	8.8	8.8	8.8	8.4
0.0875	0	0.4		9.2	8.8	8.8	8.8	8		9.2	9.2	8.8	8.8	8		9.2	9.2	8.8	8.8	8.4
0.0876	0	0		9.2	8.8	8.8	8.8	8.4		8.8	8.8	8.8	8.4	8.4		9.2	9.2	8.8	8.8	8.4
0.0877	0	0		9.2	9.2	8.8	8.8	8.4		9.2	8.8	8.8	8.8	8		9.2	9.2	8.8	8.8	8
0.0878	0	0		9.2	8.8	8.8	8.8	8.8		8.8	9.2	8.8	9.2	8		9.2	8.8	8.8	8.8	8.4
0.0879	0	0		9.2	9.2	8.8	8.8	8.8		8.8	8.8	8.8	8.8	8		9.2	8.8	8.8	8.8	8
0.088	0	0		9.2	8.8	8.8	8.8	8.4		9.2	8.8	8.8	8.8	8		9.2	8.8	8.8	8.8	8
0.0881	0	-0.4		9.2	9.2	8.8	8.8	8.4		9.2	9.2	8.8	8.8	8		8.8	8.8	8.8	8.8	8.4
0.0882	0	0		9.2	8.8	8.8	8.8	8.4		8.8	8.8	8.8	9.2	8		9.2	9.2	8.8	8.4	8
0.0883	0	0		9.2	8.8	8.8	8.8	8.8		9.2	8.8	8.8	8.8	8.4		8.8	8.8	8.8	8.8	8.4
0.0884	0	0		9.2	9.2	8.8	8.8	8.4		9.6	9.2	8.8	8.8	8.4		9.2	9.2	8.8	8.8	8.4
0.0885	0	0		9.2	8.8	8.8	8.8	8.8		9.2	8.8	8.8	8.8	8.4		9.2	9.2	8.8	8.8	8.4
0.0886	0	-0.4		9.2	9.2	8.8	8.8	8.8		8.8	8.8	8.8	8.8	8.4		9.2	9.2	8.8	8.8	8.4
0.0887	0	0		9.2	8.8	8.8	8.8	8.4		8.8	8.8	8.8	8.8	8.4		9.2	9.2	8.8	8.8	8.4
0.0888	0	0		9.2	9.2	8.8	8.8	8.4		9.2	8.8	8.8	8.8	8		9.2	9.2	8.8	8.8	8.4
0.0889	0	0		9.2	9.2	8.8	9.2	8.4		9.2	8.8	8.8	8.8	8		9.2	9.2	8.8	8.8	8
0.089	0	-0.4		9.2	9.2	8.8	8.8	8.4		9.2	9.2	8.8	8.8	8		9.2	8.8	8.8	8.8	8
0.0891	0	0		9.2	8.8	8.8	8.8	8.8		9.2	8.8	8.8	8.8	8		9.2	8.8	8.8	8.8	8.4
0.0892	0	-0.4		9.2	8.8	8.8	8.8	8.4		8.8	8.8	8.8	8.8	8		9.2	8.8	8.4	8.8	8
0.0893	0	-0.4		9.2	8.8	8.8	8.8	8.4		9.2	8.8	8.8	8.8	8		9.2	9.2	8.8	8.8	8
0.0894	0	0		9.2	8.8	8.8	8.8	8.4		9.2	8.8	8.8	8.4	8		9.2	9.2	8.8	8.8	8
0.0895	0	0		9.2	9.2	8.8	8.8	8.8		9.2	8.8	8.8	8.4	8		9.2	9.2	8.8	8.8	8.4
0.0896	0	0		9.2	9.2	8.8	8.8	8.4		9.2	9.2	8.8	8.8	8		9.2	9.2	8.8	8.4	8.4
0.0897	0	-0.4		9.2	8.8	8.8	8.8	8.4		9.2	8.8	8.8	8.8	8		9.2	8.8	8.8	8.8	8
0.0898	0	0		9.2	9.2	8.8	8.8	8.8		9.2	8.8	8.8	9.2	8		9.2	9.2	8.8	8.8	8.4
0.0899	0	0		9.2	9.2	8.8	8.8	8.4		8.8	8.8	8.8	9.2	8.4		9.2	8.8	8.8	8.8	8
0.09	0	0		9.2	9.2	8.8	8.8	8.8		9.2	8.8	8.8	8.8	8.4		9.2	9.2	8.8	8.8	8.4
0.0901	0	-0.4		9.2	8.8	8.8	8.8	8.4		9.2	8.8	8.8	8.8	8.4		9.2	9.2	8.8	8.8	8
0.0902	0.4	0		9.2	9.2	8.8	8.8	8.4		8.8	8.8	8.8	8.8	8.4		9.2	9.2	8.8	8.8	8
0.0903	0	0		9.2	8.8	8.8	8.8	8.8		8.8	8.8	8.8	8.8	8.4		9.2	9.2	8.8	8.8	8
0.0904	0	0		9.2	8.8	8.8	8.8	8.8		8.8	9.2	8.8	8.8	8.4		9.2	9.2	8.8	8.4	8.4
0.0905	0	0		9.2	8.8	8.8	8.8	8.4		9.2	8.8	8.8	8.8	8.4		9.2	8.8	8.8	8.8	8.4
0.0906	0	0.4		9.2	8.8	8.8	8.8	8.4		9.2	8.8	8.8	8.8	8.4		9.2	8.8	8.8	8.8	8.4
0.0907	0	0		9.2	8.8	8.4	8.8	8.8		9.2	9.2	8.8	8.8	8.4		9.2	9.2	8.8	8.4	8.4
0.0908	0	-0.4		9.2	9.2	8.8	8.8	8.4		9.6	8.8	8.8	8.8	8.4		9.2	9.2	8.8	8.8	8.4
0.0909	0	0		9.2	9.2	8.8	8.8	8.8		9.6	8.8	8.8	9.2	8.4		9.2	9.2	8.8	8.8	8
0.091	0	0		9.2	8.8	8.8	8.8	8.4		9.2	9.2	8.4	8.8	8.4		9.2	9.2	8.8	8.8	8.4
0.0911	0	0		9.2	8.8	8.8	8.8	8.4		9.2	8.8	8.8	9.2	8.4		9.2	9.2	8.8	8.8	8.4
0.0912	0	-0.4		9.2	8.8	8.8	8.8	8.8		8.8	8.8	8.8	8.8	8.4		9.2	9.2	8.8	8.8	8.4
0.0913	0	0		9.2	9.2	8.8	8.8	8.4		8.8	9.2	8.8	8.8	8.4		9.2	9.2	8.8	8.8	8.4
0.0914	0	0		9.2	8.8	8.8	8.8	8.4		9.2	9.2	8.8	8.8	8.4		9.2	9.2	8.8	8.8	8.4
0.0915	0	0		9.2	9.2	8.8	8.8	8.4		9.2	8.8	8.8	8.8	8.4		9.2	9.2	8.8	8.8	8.4
0.0916	0	0		9.2	9.2	8.8	8.8	8.4		9.2	8.8	8.8	9.2	8.4		9.2	9.2	8.8	8.8	8
0.0917	0	0		9.2	9.2	8.8	8.8	8.8		9.2	8.8	8.8	8.8	8		9.2	8.8	8.8	8.8	8
0.0918	0	0		9.2	9.2	8.8	8.8	8.4		9.2	9.2	8.8	8.8	8		9.2	8.8	8.8	8.8	8.4
0.0919	0	-0.4		9.2	9.2	8.8	8.8	8		9.2	8.8	8.8	8.4	8		9.2	8.8	8.8	8.8	8
0.092	0	0		9.2	9.2	8.8	8.8	8.4		9.2	8.8	8.8	8.4	8		9.2	8.8	8.8	8.8	8.4
0.0921	0	0		9.2	9.2	8.8	8.8	8.4		8.8	9.2	8.8	8.8	8		8.8	8.8	8.8	8.8	8
0.0922	0	0		9.2	9.2	8.8	8.8	8.4		9.2	8.8	8.8	9.2	8		9.2	9.2	8.8	8.8	8.4
0.0923	0	0		9.2	9.2	8.8	8.8	8.4		9.2	9.2	8.8	8.8	8		9.2	9.2	8.8	8.8	8.4
0.0924	0	0		9.2	8.8	8.8	8.8	8.8		9.6	8.8	8.8	8.4	8		9.2	9.2	8.8	8.8	8.4
0.0925	0	0		9.2	9.2	8.8	8.8	8.8		9.2	8.8	8.8	8.8	8		9.2	8.8	8.8	8.8	8.4
0.0926	0	0		9.2	9.2	8.8	8.8	8.4		8.8	8.8	8.8	9.2	8		8.8	8.8	8.8	8.8	8.4
0.0927	0	-0.4		9.2	9.2	8.8	8.8	8.4		9.2	9.2	8.8	8.8	8.4		9.2	9.2	8.8	8.8	8.4
0.0928	0	0		9.2	8.8	8.8	8.8	8.4		9.2	8.8	8.8	8.8	8.4		9.2	9.2	8.8	8.8	8.4
0.0929	0	0		9.2	9.2	8.8	9.2	8.8		9.2	9.2	8.8	8.8	8.4		9.2	9.6	8.8	8.8	8
0.093	0	-0.4		9.2	9.2	8.8	8.8	8.4		9.2	8.8	9.2	8.8	8.4		9.2	9.2	8.8	8.8	8.4
0.0931	0	0		9.2	8.8	8.8	8.8	8.8		9.2	8.8	8.8	8.4	8.4		9.2	9.2	9.2	8.8	8.4
0.0932	0	0		9.2	9.2	8.8	8.8	8.8		9.2	9.2	8.8	8.8	8.4		8.8	9.2	8.8	8.8	8.4
0.0933	0	0		9.2	9.2	8.8	8.8	8.8		9.2	8.8	8.8	8.8	8.4		9.2	9.2	8.8	8.4	8.4
0.0934	0	-0.4		9.2	9.2	8.8	8.8	8.4		9.2	8.8	8.8	8.8	8.4		9.2	9.2	8.8	8.8	8.4
0.0935	0	-0.4		9.2	9.2	8.8	8.8	8.8		8.8	9.2	8.8	8.8	8.4		9.2	8.8	8.8	8.8	8.4
0.0936	0	-0.4		9.2	8.8	8.8	8.8	8.4		9.2	8.8	8.8	8.4	8		9.2	9.2	8.8	8.8	8
0.0937	0	0		9.2	8.8	8.8	8.8	8.8		8.8	8.8	8.8	8.8	8		9.2	9.2	8.8	8.8	8.4
0.0938	0	0		9.2	8.8	8.8	8.8	8.8		9.2	8.8	8.8	8.8	8		9.2	9.2	8.8	8.8	8
0.0939	0	0		9.2	9.2	8.8	8.8	8.4		8.8	8.8	8.8	9.2	8		8.8	9.2	8.8	8.8	8.4
0.094	0	0		9.2	8.8	8.8	8.8	8.8		9.2	9.2	8.8	8.8	8		9.2	8.8	8.8	8.8	8
0.0941	0	-0.4		9.2	9.2	8.8	8.8	8.4		9.2	8.8	8.8	8.8	8		9.2	9.2	8.8	8.8	8.4
0.0942	-0.4	0		9.2	9.2	8.8	8.8	8.4		9.2	8.8	8.8	8.8	8		9.2	9.2	8.8	8.8	8.4
0.0943	0	0		9.2	9.2	8.8	8.8	8.8		9.2	8.8	8.8	8.8	8		9.2	9.2	8.8	8.4	8
0.0944	0	0		9.2	9.2	8.8	8.8	8.4		8.8	8.8	9.2	9.2	8.4		9.2	9.2	8.8	8.8	8.4
0.0945	0	-0.4		9.2	8.8	8.8	8.8	8.8		9.2	8.8	8.8	8.8	8.4		9.2	9.2	8.8	8.8	8.4
0.0946	0	0		9.2	9.2	8.8	8.8	8.8		9.2	8.8	8.8	8.8	8.4		9.2	9.2	8.8	8.8	8
0.0947	0	0		9.2	8.8	8.8	8.8	8.8		9.2	8.8	8.8	9.2	8.4		9.2	9.2	8.8	8.4	8.4
0.0948	-0.4	0		9.2	9.2	8.8	8.8	8.8		9.6	8.8	8.8	8.4	8.4		9.2	9.2	8.8	8.4	8
0.0949	0	0		9.2	9.2	8.8	8.8	8.8		9.2	8.8	8.8	8.4	8.4		9.2	9.2	8.8	8.8	8
0.095	0	0		9.2	8.8	8.8	8.8	8.8		8.8	9.2	8.8	9.2	8.4		9.2	9.2	8.8	8.8	8.4
0.0951	0	0		9.2	9.2	8.8	8.8	8.8		8.8	8.8	8.8	8.4	8.4		9.2	9.2	8.8	8.8	8.4
0.0952	0	0		9.2	8.8	8.8	8.8	8.4		9.2	8.8	8.8	8.8	8.4		9.2	9.2	8.8	8.4	8
0.0953	0	-0.4		9.2	9.2	9.2	8.8	8.8		8.8	8.8	9.2	8.8	8.4		9.2	8.8	8.8	8.8	8.4
0.0954	0	0		9.2	9.2	8.8	8.8	8.8		9.2	8.8	8.8	8.8	8		9.2	9.2	8.8	8.4	8
0.0955	0	0		9.2	9.2	8.8	8.8	8.4		9.2	8.8	8.8	8.4	8.4		9.2	8.8	8.8	8.8	8.4
0.0956	0	0		9.2	8.8	8.8	8.8	8.8		9.2	8.8	8.8	8.4	8.4		9.2	9.2	8.8	8.8	8.4
0.0957	0	0		9.2	9.2	8.8	8.8	8.4		9.2	8.8	8.8	9.2	8.4		9.2	9.2	8.8	8.8	8
0.0958	0	-0.4		9.2	9.2	8.8	8.8	8.8		9.2	8.8	8.8	8.8	8.4		9.2	9.2	8.8	8.8	8
0.0959	0	-0.4		9.2	9.2	8.8	8.8	8.4		8.8	8.8	8.8	8.8	8		9.2	8.8	8.8	8.8	8
0.096	0	0		9.2	9.2	8.8	8.8	8.4		9.2	8.8	8.8	9.2	8		9.2	8.8	8.8	8.8	8.4
0.0961	0	0		9.2	8.8	8.8	8.8	8.8		9.2	9.2	8.8	8.8	8		9.2	9.2	8.8	8.8	8
0.0962	0	0		9.2	9.2	8.8	8.8	8.4		9.2	8.8	8.8	9.2	8		9.2	8.8	8.8	8.4	8.4
0.0963	0	0		9.2	8.8	8.8	9.2	8.8		9.2	8.8	8.8	8.8	8		9.2	8.8	8.8	8.8	8.4
0.0964	0	0		9.2	9.2	8.8	8.8	8.4		9.2	8.8	8.8	8.4	8		9.2	8.8	8.8	8.8	8.4
0.0965	0	0		9.2	9.2	8.8	8.8	8.4		9.2	8.8	8.8	8.4	8.4		9.2	9.2	8.8	8.8	8.4
0.0966	0	0		9.2	9.2	8.8	8.8	8.8		9.2	9.2	8.8	8.4	8.4		9.2	9.2	8.8	8.8	8.4
0.0967	0	0		9.2	8.8	8.8	8.8	8.4		8.8	9.2	8.8	8.8	8.4		9.2	9.2	8.8	8.8	8.4
0.0968	0	0		9.2	9.2	8.8	8.8	8.4		9.2	8.8	8.8	8.8	8.4		9.2	9.2	8.8	8.8	8.4
0.0969	0	0		9.2	8.8	8.8	8.8	8.8		9.2	8.8	8.8	8.8	8.4		9.2	9.2	8.8	8.8	8.4
0.097	0	-0.4		9.2	9.2	8.8	8.8	8.4		9.2	8.8	8.8	9.2	8.4		9.2	9.2	8.8	8.8	8.4
0.0971	0	-0.4		9.2	9.2	8.8	8.8	8.4		9.2	8.8	8.8	8.8	8.4		9.2	9.2	8.8	8.4	8.4
0.0972	0	0		9.2	8.8	8.8	8.8	8.8		9.2	9.2	8.8	8.8	8.4		9.2	9.2	8.8	8.8	8
0.0973	0	-0.4		9.2	9.2	8.8	8.8	8.4		9.2	9.2	8.8	9.2	8.4		9.2	8.8	8.8	8.8	8.4
0.0974	0	-0.4		9.2	9.2	8.8	8.8	8.4		9.2	8.8	8.8	8.8	8.4		9.2	9.2	8.8	8.8	8
0.0975	0	-0.4		9.2	9.2	8.8	8.8	8.4		9.2	9.2	8.8	8.4	8.4		9.2	9.2	8.8	8.8	8
0.0976	0	0		9.2	8.8	8.8	8.8	8.4		8.8	8.8	8.8	8.8	8		9.2	9.2	8.8	8.8	8.4
0.0977	0	0		9.2	9.2	8.8	8.8	8.4		9.2	9.2	8.8	8.4	8		9.2	9.2	8.8	8.8	8
0.0978	0	0		9.2	9.2	8.8	8.8	8.4		9.2	8.8	8.8	8.8	8		9.2	9.2	8.8	8.8	8.4
0.0979	0	-0.4		9.2	9.2	8.8	8.8	8.8		9.2	9.2	8.8	9.2	8		9.2	9.2	8.8	8.8	8.4
0.098	0	-0.4		9.2	9.2	8.8	8.8	8.8		9.2	8.8	8.8	8.8	8		9.2	9.2	8.8	8.8	8.4
0.0981	0	0		9.2	9.2	8.8	8.8	8.8		9.2	8.8	8.8	9.2	8		9.2	8.8	8.8	8.4	8
0.0982	0	0		9.2	9.2	8.8	8.8	8.4		9.2	8.8	8.8	8.4	8		9.2	9.2	8.8	8.8	8.4
0.0983	0	0		9.2	8.8	8.8	8.8	8.8		9.2	9.2	8.8	8.8	8.4		9.2	8.8	8.8	8.8	8.4
0.0984	0	0		9.2	9.2	9.2	8.8	8.4		9.2	8.8	8.8	8.8	8.4		9.2	9.2	8.8	8.8	8
0.0985	0	0		9.2	9.2	8.8	8.8	8.8		8.8	8.8	8.8	8.4	8.4		9.2	8.8	8.8	8.8	8.4
0.0986	-0.4	-0.4		9.2	9.2	8.8	8.8	8.8		9.2	8.8	8.8	8.8	8.4		9.2	8.8	8.8	8.8	8.4
0.0987	0	-0.4		9.2	8.8	8.8	8.8	8.8		9.2	8.8	8.8	8.4	8.4		9.2	9.2	8.8	8.8	8
0.0988	0	0		9.2	9.2	8.8	8.8	8.4		9.2	8.8	8.8	8.8	8.4		9.2	9.2	8.8	8.8	8.4
0.0989	0	0		9.2	9.2	8.8	8.8	8.4		9.2	8.8	8.8	8.4	8		9.2	9.2	8.8	8.8	8.4
0.099	0	0		9.2	9.2	8.8	8.8	8.4		9.2	8.8	8.8	8.8	8		9.2	9.2	8.8	8.8	8
0.0991	0	0		9.2	9.2	8.8	8.8	8.8		9.2	8.8	8.8	8.8	8		9.2	8.8	8.8	8.8	8.4
0.0992	0	-0.4		9.2	6.8	8.8	8.8	8.4		9.2	8.8	8.8	8.8	8		9.2	9.2	8.8	8.8	8
0.0993	0	10		9.2	3.2	8.8	8.8	8.4		9.2	9.2	8.8	8.8	8		8.8	8.8	8.8	8.4	8
0.0994	0	10.4		9.2	2.8	8.8	8.8	8.8		9.2	8.8	8.8	8.8	8		9.2	9.2	8.8	8.8	8.4
0.0995	-0.4	10		9.2	2.4	8.8	8.8	8.8		9.2	8.8	8.8	8.8	8		9.2	9.2	8.8	8.8	8
0.0996	0	10		9.2	2.8	8.8	4.8	8.8		9.6	8.8	8.8	8.4	8		9.2	9.2	8.8	8.8	8
0.0997	0	10		9.2	2.4	7.6	3.2	8.8		9.2	8.8	8.8	9.2	8		9.2	9.2	8.8	8.8	8.4
0.0998	0	10		9.2	2.4	4.4	2.8	8.4		9.2	8.8	9.2	8.8	8		9.2	8.8	8.8	8.8	8.4
0.0999	0	10		5.6	2.4	2.8	2.8	6.8		9.2	8.8	8.8	8.8	8		9.2	8.8	8.8	8.8	8.4
0.1	9.6	10		3.6	2.4	2.4	2.8	5.6		9.2	8.8	8.8	8.4	7.6		9.2	9.2	8.8	8.8	8.4
0.1001	10	10		2.8	2.4	2.4	2.4	4.8		8	8	6.4	3.6	6.4		9.2	9.2	8.8	8.8	8.4
0.1002	10	10.4		2.8	2.4	2.4	2.4	4.4		4.4	4	3.2	2.4	5.2		5.6	9.2	8.8	8.8	8
0.1003	10	10		2.4	2.4	2.4	2.4	4		2.8	2.4	2.4	2	4.4		3.6	7.6	7.2	6.4	6.4
0.1004	10	10		2.4	2.4	2.4	2.4	3.6		2.4	2	2	2	4		2.4	5.2	5.2	4.4	4.8
0.1005	10	10		2	2.4	2.4	2.4	3.2		2.4	2	2	2	3.6		2.4	3.6	3.6	3.2	3.6
0.1006	10	10		2	2.4	2.4	2.4	3.2		2	2	2	2	3.2		2	2.8	2.8	2.8	2.8
0.1007	10	10		2.4	2.4	2.4	2.4	3.2		2	2	2	2	2.8		2	2.4	2.4	2.4	2.4
0.1008	10	10		2	2.4	2.4	2	3.2		2	2	2	2	2.8		1.6	2	2	2	2
0.1009	10	10.4		2	2.4	2.4	2.4	3.2		2	2	2	2	2.4		1.6	2	2	2	2
0.101	10	10		1.6	2.8	2.4	2.8	3.2		2	1.6	2	2	2.4		1.6	1.6	2	2	2
0.1011	10	10		2	2.4	2.4	2.4	3.2		2	2	2	2	2		1.6	1.6	2	2	2
0.1012	10.4	10		1.6	2.4	2.4	2	2.8		2	2	2	2	2		1.6	1.6	2	2	2
0.1013	10	10		2.4	2.4	2.4	2.4	3.2		2	2	2	2	2		2	1.6	2	2	2
0.1014	10	10.4		1.6	2.4	2.4	2.8	2.8		2	2	2	2	2		1.6	1.6	2	2	2
0.1015	10	10		2	2.4	2.4	2.4	2.8		2	2	2	2	2		2	1.6	2	2	2
0.1016	10	10.4		2	2.4	2.4	2	2.8		2	2	2	2	2		2	1.6	2	2	2
0.1017	10	10.4		2	2.4	2	2.4	2.4		2	2	2	2	2		2	1.6	2	2	2
0.1018	10	10		2	2.4	2.4	2	2.8		2	2	2	2	2		1.6	1.6	2	2	2
0.1019	10	10.4		2	2.4	2.4	2.8	2.8		2	2	1.6	2	2		1.6	1.6	2	2	2
0.102	10	10		2.4	2.4	2.4	2.4	2.4		2	2	2	2	2		1.6	1.6	2	2	2
0.1021	10	10.4		2	2.4	2.4	2.4	2.4		2	2	2	2	2		1.6	1.6	2	2	2
0.1022	10	10		2	2.4	2.4	2.4	2.8		2	2	2	2	2		1.6	1.6	2	2	2
0.1023	10	10		2.4	2.4	2.4	2.4	2.8		2	2	2	2	2		1.6	1.6	2	2	2
0.1024	10	10		2	2.4	2.4	2.4	2.4		2	2	1.6	2	2		1.6	1.6	2	2	2
0.1025	10	10		2.4	2.4	2.4	2.4	2.8		2.4	2	1.6	2	2		1.6	1.6	2	2	2
0.1026	10	10.4		2	2.4	2.4	2.4	2.4		2.4	2	2	2	2		2	1.6	2	2	2
0.1027	10	10		2	2.4	2.4	2.4	2.4		2	2	2	2	2		2	1.6	2	2	2
0.1028	10	10		1.6	2.4	2.4	2.4	2.4		2	2	1.6	2	2		2	1.6	2	2	2
0.1029	10	10.4		2	2.4	2.4	2	2.4		1.6	2	2	2	2		2	1.6	2	2	2
0.103	10	10		2	2.4	2.4	2.8	2.4		2	2	2	2	2		2	1.6	2	2	2
0.1031	10	10.4		2.4	2.4	2.4	2	2.4		2	2	2	2	2		2	1.6	2	2	2
0.1032	10	10		1.6	2.4	2.4	2.4	2.4		2	2	2	2	2		2	1.6	2	1.6	2
0.1033	10	10		2	2.4	2.4	2.4	2.4		2	2	2	1.6	2		2	1.6	2	1.6	2
0.1034	10	10.4		2	2.4	2.4	2.4	2.4		2	2	2	2	2		2	1.6	2	1.6	2
0.1035	10	10		2	2.4	2.4	2	2.8		2	2	2	2	2		2	1.6	2	1.6	2
0.1036	10	10.4		2.4	2.4	2.4	2.4	2.4		2	2	2	2	2		2	1.6	2	1.6	2
0.1037	10	10.4		2.4	2.4	2.4	2	2.8		2	2	2	2	2		2	1.6	2	1.6	2
0.1038	10	10		2.4	2.4	2.4	2.4	2.4		2	2	2	2	2		2	1.6	2	1.6	2
0.1039	10	10		2	2.4	2.4	2.4	2.4		2	2	2	2	2		2	1.6	2	2	2
0.104	10	10.4		2	2.4	2.4	2.4	2.4		2	2	2	2	2		2	1.6	2	2	2
0.1041	10	10.4		2.4	2.4	2.4	2.4	2.4		2	2	2	2	2		2	1.6	2	2	2
0.1042	10.4	10.4		2.4	2.8	2.4	2	2.8		2	2	2	2	2		2	1.6	2	2	2
0.1043	10	10		2	2.4	2.4	2.4	2.4		2	2	2	2	2		2	1.6	2	2	2
0.1044	10	10		2	2.4	2.4	2.4	2.4		2	2	2	2	2		2	1.6	2	2	2
0.1045	10	10.4		2	2.4	2.4	2.4	2.4		2	2	2	2	2		2	1.6	2	2	2
0.1046	10	10.4		2	2.4	2.4	2.4	2.4		2	2	2	2	2		2	1.6	2	2	2
0.1047	10	10		2	2.4	2.4	2.4	2.4		2	2	2	2	2		2	1.6	2	2	2
0.1048	10	10		2.4	2.4	2.4	2.4	2.4		2	2	2	2	2		2	1.6	2	2	2
0.1049	10	10		2	2.4	2.4	2.4	2.4		2	2	2	2	2		2	1.6	2	2	2
0.105	10	10		2	2.4	2.4	2.4	2.4		2	2	1.6	2	2		2	1.6	2	2	2
0.1051	10	10.4		2.4	2.4	2.4	2.4	2.4		2	2	2	2	2		2	1.6	2	2	2
0.1052	10.4	10		2	2.4	2.4	2.4	2.4		2	2	2	2	2		2	1.6	2	2	2
0.1053	10.4	10		2.4	2.4	2.4	2.4	2.4		2	2	1.6	2	2		2	1.6	2	2	2
0.1054	10.4	10.4		2.4	2.4	2.4	2.8	2.4		2	2	2	2	2		2	1.6	2	2	2
0.1055	10	10.4		2	2.4	2.4	2.4	2.4		2	2	2	2	2		2	1.6	2	2	2
0.1056	10	10		2	2.4	2.4	2	2.4		2	2	1.6	2	2		2	1.6	2	2	2
0.1057	10	10		2.4	2.4	2.4	2.4	2.4		2	2	2	2	2		2	1.6	2	1.6	2
0.1058	10	10.4		1.6	2.4	2.4	2.4	2.4		2	2	2	2	1.6		1.6	1.6	2	1.6	2
0.1059	10	10		2.4	2.4	2.4	2	2.4		2	2	2	2	1.6		2	1.6	2	2	2
0.106	10	10		2	2.4	2.4	2.8	2.4		2	2	2	2	2		2	1.6	2	2	2
0.1061	10	10		2	2.4	2.4	2.8	2.4		2	2	2	2	2		2	1.6	2	2	2
0.1062	10	10.4		2	2.4	2.4	2.4	2.4		2	2	1.6	2	2		2	1.6	2	2	2
0.1063	10	10		2	2.4	2.4	2.4	2.4		2	1.6	2	2	2		2	1.6	2	2	2
0.1064	10	10		2	2.4	2.4	2	2.4		2	2	2	2	2		2	1.6	2	2	2
0.1065	10.4	10		2	2.4	2.4	2.4	2.4		2	2	2	2	2		2	1.6	2	2	2
0.1066	10	10		2.4	2.4	2.4	2.4	2.4		2	2	2	2	2		2	1.6	2	2	2
0.1067	10	10.4		2	2.4	2	2.4	2.4		2	2	2	2	2		2	1.6	2	2	2
0.1068	10	10		2	2.4	2.4	2.4	2.4		2	2	2	2	2		2	1.6	2	2	2
0.1069	10	10		2.4	2.4	2.4	2.4	2.4		2	2	2	2	2		2	1.6	2	2	2
0.107	10	10		2	2.4	2.4	2.4	2.4		2	1.6	2	2	2		2	1.6	2	2	2
0.1071	10	10		2	2.4	2.4	2.4	2.4		2	1.6	2	2	2		1.6	1.6	2	2	2
0.1072	10	10.4		2	2.4	2.4	2	2.4		2	2	2	2	2		2	1.6	2	2	2
0.1073	10	10		2	2.4	2.4	2	2.4		2	2	2	2	2		2	1.6	2	2	2
0.1074	10	10		2.4	2.4	2.4	2.4	2.4		2	2	2	2	2		2	1.6	2	2	2
0.1075	10	10.4		2.4	2.4	2.4	2.4	2.4		2.4	2	2	2	2		1.6	1.6	2	2	2
0.1076	10	10		2	2.4	2.4	2.8	2.4		2.4	2	2	2	2		1.6	1.6	2	2	2
0.1077	10	10		2	2.4	2.4	2.4	2.4		2.4	2	2	2	2		1.6	1.6	2	2	2
0.1078	10	10		2	2.4	2.4	2.4	2.4		2.4	2	2	2	2		2	1.6	2	2	2
0.1079	10	10		2	2.4	2.4	2.4	2.4		2	2	2	2	2		2	1.6	2	2	2
0.108	10	10		2.4	2.4	2.4	2.4	2.4		2	2	2	2	2		2	1.6	2	2	2
0.1081	10	10		2	2.4	2.4	2.4	2.4		2	2	2	2	2		2	1.6	2	1.6	2
0.1082	10	10.4		2	2.4	2.4	2	2.4		2.4	2	2	2	2		1.6	1.6	2	1.6	2
0.1083	10	10		1.6	2.4	2.4	2.4	2.4		2.4	2	1.6	2	2		1.6	1.6	2	1.6	2
0.1084	10	10		2	2.4	2.4	2.4	2.4		2.4	2	2	2	2		1.6	1.6	2	1.6	2
0.1085	10	10		2	2.4	2.4	2.4	2.4		2	2	2	2	2		2	1.6	2	2	2
0.1086	10	10		2	2.4	2.4	2	2.4		2	2	2	2	2		1.6	1.6	1.6	2	2
0.1087	10	10.4		1.6	2.8	2.4	2.4	2.4		2	2	2	2	1.6		2	1.6	1.6	2	2
0.1088	10	10.4		2	2.4	2.4	2.4	2.4		2	2	2	2	1.6		1.6	1.6	1.6	2	2
0.1089	10	10		2.4	2.4	2.4	2.4	2.4		2	2	1.6	2	1.6		1.6	1.6	1.6	2	2
0.109	10.4	10		2	2.4	2.4	2.8	2.4		2	2	2	2	2		1.6	1.6	1.6	2	2
0.1091	10	10		2	2.4	2.4	2.4	2.4		2	2	2	2	2		1.6	1.6	1.6	2	2
0.1092	10	10		2	2.4	2.4	2.4	2.4		2	2	2	2	2		1.6	1.6	1.6	2	2
0.1093	10	10		2	2.4	2.4	2.4	2.4		2	2	2	2	2		2	1.6	1.6	2	2
0.1094	10	10		2	2.4	2.4	2.8	2.4		2	2	2	2	2		2	1.6	1.6	2	2
0.1095	10	10		2.4	2.4	2.4	2	2.4		2	1.6	2	2	2		2	1.6	1.6	2	2
0.1096	10	10.4		2	2.4	2.4	2	2.4		2	2	2	2	2		2	1.6	1.6	2	2
0.1097	10	10.4		2.4	2.4	2.4	2.4	2.4		2	2	2	2	2		2	1.6	1.6	2	2
0.1098	10	10		2.4	2.4	2.4	2.4	2.4		2	2	2	2	2		2	1.6	1.6	2	2
0.1099	10	10		2	2.4	2.4	2.4	2.4		2	1.6	2	2	2		2	1.6	1.6	2	2
0.11	10	10		2.4	2.4	2.4	2.4	2.4		2	2	2	2	2		2	1.6	1.6	2	2
0.1101	10	10.4		2	2.4	2.4	2.4	2.4		2	2	2	2	2		2	1.6	1.6	1.6	2
0.1102	10	10		2.4	2.4	2.4	2	2.4		2	2	2	2	2		2	1.6	1.6	1.6	2
0.1103	10.4	10		2	2.4	2.4	2	2.4		2	2	2	2	2		2	1.6	1.6	1.6	2
0.1104	10	10		2	2.4	2.4	2	2.4		2	2	2	2	2		2	1.6	1.6	1.6	2
0.1105	10	10.4		2	2.4	2.4	2.4	2.4		2	2	2	2	1.6		2	1.6	1.6	2	2
0.1106	10	10.4		2.4	2.4	2.4	2.4	2.4		2	2	2	2	1.6		2	1.6	1.6	2	2
0.1107	10	10		2.4	2.4	2.4	2	2.4		2	2	1.6	2	1.6		2	1.6	1.6	2	2
0.1108	10	10		2	2.4	2.4	2.8	2.4		2	2	2	2	1.6		2	1.6	1.6	2	2
0.1109	10	10		2	2.4	2.4	2.4	2.4		2	2	2	2	2		2	1.6	1.6	2	2
0.111	10	10		2.4	2.4	2.4	2.4	2.4		2	2	2	2	2		1.6	1.6	1.6	2	2
0.1111	10	10		2	2.4	2.4	2.4	2.4		2	2	2	2	2		1.6	1.6	2	2	2
0.1112	10	10		2.4	2.4	2.4	2	2.4		2	1.6	2	2	2		2	1.6	2	2	2
0.1113	10	10		2	2.4	2.4	2.4	2.4		2	2	2	2	2		2	1.6	2	2	2
0.1114	10	10		2	2.4	2.4	2.8	2.4		2	2	2	2	2		2	1.6	2	2	2
0.1115	10	10		2	2.4	2.4	2.4	2.4		2	2	2	2	2		2	1.6	1.6	2	2
0.1116	10	10.4		2	2.4	2.4	2.4	2.4		2	2	2	2	2		2	1.6	1.6	2	2
0.1117	10	10		2	2.4	2.4	2.4	2.4		2	2	2	2	2		2	1.6	1.6	2	2
0.1118	10	10		2	2.4	2.4	2.8	2.4		2	2	2	2	2		2	1.6	2	2	2
0.1119	10	10		2.4	2.4	2	2.4	2.4		2	2	2	2	2		2	1.6	2	2	2
0.112	10	10.4		2	2.4	2.4	2.4	2.4		2	2	2	2	2		2	1.6	2	2	2
0.1121	10.4	10		2	2.4	2.4	2.4	2.4		2	2	2	2	2		2	1.6	2	2	2
0.1122	10	10		2.4	2.4	2.4	2.4	2.4		2	2	2	2	2		2	1.6	2	2	2
0.1123	10	10.4		2	2.4	2.4	2.8	2.4		2	2	2	2	2		2	1.6	2	2	2
0.1124	10	10		1.6	2.4	2.4	2.8	2.4		2	2	2	2	2		2	1.6	2	2	2
0.1125	10	10		2	2.4	2	2.8	2.4		2	2	2	2	2		2	1.6	2	2	2
0.1126	10	10		2.4	2.4	2.4	2	2.4		2	2	2	2	2		2	1.6	2	2	2
0.1127	10	10.4		2	2.4	2.4	2	2.4		2	2	2	2	2		2	1.6	2	2	2
0.1128	10	10		2	2.4	2.4	2.4	2.4		2	2	1.6	2	2		2	1.6	2	2	2
0.1129	10	10		2	2.4	2.4	2.4	2.4		2	2	2	2	2		2	1.6	2	2	2
0.113	10	10		2	2.4	2.4	2.4	2.4		2	2	2	2	2		1.6	1.6	2	2	2
0.1131	10	10		2	2.4	2.4	2.4	2.4		2	2	2	2	2		1.6	1.6	2	2	2
0.1132	10	10		2	2.4	2.4	2	2.4		2	2	2	2	2		1.6	1.6	2	2	2
0.1133	10	10		2	2.4	2.4	2.4	2.4		2	2	2	2	2		1.6	1.6	2	1.6	2
0.1134	10	10		2	2.4	2.4	2.4	2.4		2	2	2	2	2		2	1.6	2	1.6	2
0.1135	10	10		2	2.4	2.4	2.8	2.4		2	2	1.6	2	2		2	1.6	2	2	2
0.1136	10	10		2.4	2.4	2.4	2	2.4		2	2	1.6	2.4	2		2	1.6	2	2	2
0.1137	10.4	10		2	2.4	2.4	2.4	2.4		2	2	1.6	2	2		2	1.6	2	2	2
0.1138	10	10		2.4	2.4	2.4	2.4	2.4		2	2	2	2	2		2	1.6	2	2	2
0.1139	10	10.4		2.4	2.4	2.4	2.4	2.4		2	2	2	2	2		2	1.6	2	2	2
0.114	10	10.4		2	2.4	2.4	2.4	2.4		2	2	2	2	2		2	1.6	2	2	2
0.1141	10	10.4		2	2.4	2.4	2.4	2.4		2	2	2	2	2		2	1.6	2	1.6	2
0.1142	10	10		2	2.4	2.4	2.4	2.4		2	2	2	2	2		2	1.6	2	1.6	2
0.1143	10	10		1.6	2.4	2.4	2.4	2.4		2	2	2	2	2		1.6	1.6	2	2	2
0.1144	10	10		2	2.4	2.4	2.4	2.4		2	2	2	2	2		1.6	1.6	2	2	2
0.1145	10	10		2	2.4	2.4	2.4	2.4		2	2	2	2	2		1.6	1.6	2	2	2
0.1146	10	10		2	2.4	2.4	2.8	2.4		2	2	2	2	2		1.6	1.6	2	2	2
0.1147	10	10		2	2.4	2.4	2.4	2.4		2	2	2	2	2		1.6	1.6	2	2	2
0.1148	10	10		2.4	2.4	2.4	2.4	2.4		2	2	2	2	2		1.6	1.6	2	2	2
0.1149	10	10		2	2.4	2.4	2.4	2.4		2	2	1.6	2	2		1.6	1.6	2	2	2
0.115	10	10		2	2.4	2.4	2.4	2.4		2	2	2	2	2		1.6	1.6	2	2	2
0.1151	10	10		2.4	2.4	2.4	2.4	2.4		2	2	2	2	2		1.6	1.6	2	2	2
0.1152	10	10		2.4	2.4	2.4	2	2.8		2	1.6	2.4	2	2		1.6	1.6	2	2	2
0.1153	10	10		2	2.4	2.4	2.4	2.4		2	2	2	2	2		1.6	1.6	2	2	2
0.1154	10	10		2	2.4	2.4	2.4	2.4		2	2	2	2	2		1.6	1.6	2	2	2
0.1155	10	10		2.4	2.4	2.4	2.4	2.4		2	2	2	2	2		1.6	1.6	2	2	2
0.1156	10.4	10		2	2.4	2.4	2.4	2.4		2	2	2	2	2		1.6	1.6	2	2	2
0.1157	10	10.4		2	2.4	2.4	2	2.4		2	2	2	2	2		1.6	1.6	2	2	2
0.1158	10	10		2	2.4	2.4	2.4	2.4		2	2	2	2	2		1.6	1.6	2	2	2
0.1159	10	10		2.4	2.4	2.4	2.4	2.4		2	2	2	2	2		2	1.6	2	2	2
0.116	10	10		2.4	2.4	2.4	2.4	2.4		2	1.6	2	2	2		2	1.6	2	2	2
0.1161	10	10		2	2.4	2.4	2	2.4		2	2	2	2	2		2	1.6	2	2	2
0.1162	10	10.4		2	2.4	2.4	2.4	2.4		2	2	2	2	2		1.6	1.6	2	2	2
0.1163	10	10		2	2.4	2.4	2	2.4		2	2	2	2	2		1.6	1.6	2	2	2
0.1164	10	10.4		1.6	2.4	2.4	2.4	2.4		2	2	2	2	2		1.6	1.6	2	2	2
0.1165	10	10		2	2.4	2.4	2.4	2.4		2	2	2	2	2		1.6	1.6	2	2	2
0.1166	10	10.4		2.4	2.4	2.4	2	2.4		2	2	2	2	2		1.6	1.6	2	2	2
0.1167	10	10		2	2.4	2.4	2.4	2.4		2	2	2	2	2		2	1.6	2	2	2
0.1168	10	10.4		2	2.4	2.4	2.8	2.4		2	2	2	2	2		2	1.6	2	2	2
0.1169	10	10		2	2.4	2.4	2.4	2.4		2	2	2	2	2		2	1.6	2	2	2
0.117	10	10		2.4	2.4	2.4	2.4	2.4		2	2	1.6	2	2		1.6	1.6	2	2	2
0.1171	10	10		2	2.4	2.4	2.4	2.4		2	2	2	2	2		1.6	1.6	2	2	2
0.1172	10	10		2	2.4	2.4	2.4	2.4		2	2	2	2	2		1.6	1.6	2	2	2
0.1173	10	10.4		2	2.4	2.4	2.4	2.4		2	2	2	2	2		1.6	1.6	2	2	2
0.1174	10	10		2	2.4	2.4	2.4	2.4		2	2	2	2	2		1.6	1.6	2	2	2
0.1175	10	10		2	2.4	2.4	2.4	2.4		2	2	2	2	2		1.6	1.6	2	2	2
0.1176	10	10.4		2	2.4	2.4	2.8	2.4		2	1.6	2	2	2		1.6	1.6	2	2	2
0.1177	10	10		2	2.4	2	2.4	2.4		2	2	2	2	2		2	1.6	1.6	2	2
0.1178	10	10		2.4	2.8	2	2.8	2.4		2	1.6	2	2	2		2	1.6	1.6	2	2
0.1179	10	10.4		2	2.4	2.4	2.4	2.4		2	2	2	2	2		2	1.6	1.6	2	2
0.118	10	10		2	2.4	2.4	2.4	2.4		2	2	2	2	2		2	1.6	1.6	2	2
0.1181	10	10		2	2.4	2.4	2.8	2.4		2	2	2	2	2		2	1.6	1.6	2	2
0.1182	10	10.4		2	2.4	2.4	2.4	2.4		2	2	2	2	2		2	1.6	1.6	2	2
0.1183	10	10		2	2.4	2.4	2.4	2.4		2	2	2	2	2		2	1.6	1.6	2	2
0.1184	10	10		2	2.4	2	2	2.4		2	2	2	2	2		2	1.6	1.6	2	2
0.1185	10	10		2	2.4	2.4	2.4	2.4		2	2	2	2	2		2	1.6	1.6	2	2
0.1186	10	10		2.4	2.4	2.4	2	2.4		2	2	2	2	2		2	1.6	1.6	2	2
0.1187	10	10		2	2.4	2.4	2.4	2.4		2	2	2	2	2		2	1.6	1.6	2	2
0.1188	10	10		2	2.4	2.4	2.4	2.4		2	2	2	2	2		2	1.6	1.6	2	2
0.1189	10	10		2	2.4	2.4	2.4	2.4		2	2	1.6	2	2		2	1.6	1.6	2	2
0.119	10	10		2.4	2.4	2	2.4	2.4		2	2	2	2	2		2	1.6	1.6	1.6	2
0.1191	10	10		2.4	2.4	2.4	2.8	2.4		2	2	2	2	2		2	1.6	1.6	1.6	2
0.1192	10	10.4		2	2.4	2.4	2.4	2.4		2	2	2	2	2		2	1.6	1.6	2	2
0.1193	10	10		2	2.4	2.4	2.4	2.4		2	1.6	2	2	2		2	1.6	1.6	2	2
0.1194	10	10		2	2.4	2.4	2.4	2.4		2	2	2	2	2		2	1.6	1.6	2	2
0.1195	10	10		2	2.4	2.4	2.4	2.4		2	2	2	2	2		2	1.6	1.6	2	2
0.1196	10	10.4		2.4	2.4	2.4	2.4	2.4		2	2	2	2	2		2	1.6	1.6	2	2
0.1197	10	10		2	2.4	2.4	2.4	2.4		2	1.6	2	2	2		2	1.6	1.6	2	2
0.1198	10	10		2	2.4	2.4	2	2.4		2	2	1.6	2	2		2	1.6	1.6	1.6	2
0.1199	10	10		2	2.4	2.4	2	2.4		2	2	2	2	2		2	1.6	1.6	1.6	2
0.12	10	10.4		2	2.4	2.4	2.4	2.4		2	2	2	2	2		2	2	1.6	1.6	2
0.1201	10	10		2	2.4	2.4	2.4	2.4		2	2	2	2	2		2	1.6	1.6	1.6	2
0.1202	10	10		2	2.4	2.4	2	2.4		2	2	2	2	2		2	1.6	2	1.6	2
0.1203	10	10		2	2.4	2.4	2	2.4		2	2	2	2	2		2	1.6	2	1.6	2
0.1204	10	10.4		2	2.4	2.4	2.4	2.4		2	2	2	2	2		2	1.6	2	2	2
0.1205	10	10		2	2.4	2.4	2.4	2.4		2	2	2	2	2		2	1.6	2	2	2
0.1206	10	10.4		2	2.4	2.4	2.4	2.4		2	2	2	2	2		2	1.6	2	2	2
0.1207	10	10		2	2.4	2.4	2.4	2.4		2	2	2	2	2		2	1.6	2	2	2
0.1208	10	10		2	2.4	2.4	2.4	2.4		2	2	2	2	2		2	1.6	2	2	2
0.1209	10	10.4		2.4	2.4	2.4	2.4	2.4		2	2	2	2	2		2	1.6	2	2	2
0.121	10	10		1.6	2.4	2.4	2.4	2.4		2	2	2	2	2		2	1.6	2	2	2
0.1211	10	10.4		2	2.4	2.4	2.4	2.4		2	2	2	2	2		2	1.6	2	2	2.4
0.1212	10	10		2	2.4	2.4	2.4	2.4		2	2	2	2	2		2	1.6	2	2	2
0.1213	10	10		2	2.4	2.4	2	2.4		2	2	2	2	2		2	1.6	2	2	2
0.1214	10	10		2.4	2.4	2.4	2.4	2.4		2	1.6	2	2	2		2	1.6	2	2	2
0.1215	10	10		1.6	2.4	2.4	2	2.4		2	1.6	2	2	2		2	1.6	2	2	2
0.1216	10	10.4		2	2.4	2.4	2.4	2.4		2	2	2	2	2		2	1.6	2	2	2
0.1217	10	10		2	2.4	2.4	2.8	2.4		2	2	2	2	2		2	1.6	2	2	2
0.1218	10	10		2.4	2.4	2.4	2.4	2.4		2	1.6	2	2	2		2	1.6	2	2	2
0.1219	10	10		2.4	2.4	2.4	2.4	2.4		2	2	2	2	1.6		2	1.6	2	2	2
0.122	10	10.4		1.6	2.4	2.4	2.4	2.4		2	2	2	2	2		2	1.6	2	1.6	2
0.1221	10	10.4		2.4	2.4	2.4	2.4	2.4		2	2	2	2	2		2	1.6	2	1.6	2
0.1222	10.4	10.4		2	2.4	2.4	2.4	2.4		2	2	2	2	2		2	1.6	2	1.6	2
0.1223	10	10		2	2.4	2.4	2.4	2.4		2	2	2	2	2		1.6	2	1.6	1.6	2
0.1224	10	10		2	2.4	2.4	2.4	2.4		2	2	2	2	2		2	1.6	1.6	1.6	2
0.1225	10	10.4		2	2.4	2.4	2.8	2.4		2	2	1.6	2	2		2	1.6	1.6	2	2
0.1226	10	10.4		2	2.4	2.4	2.4	2.4		2	2	2	2	2		2	1.6	2	2	2
0.1227	10	10.4		2	2.4	2.4	2	2.4		2	2	2	2	2		2	1.6	2	2	2
0.1228	10	10		2	2.4	2.4	2.8	2.4		2	2	1.6	2	2		2	1.6	2	2	2
0.1229	10	10		2	2.4	2.4	2.4	2.4		2	2	2	2	2		2	1.6	2	2	2
0.123	10	10		2	2.4	2.4	2.4	2.4		2	1.6	2	2	2		2	1.6	2	2	2
0.1231	10	10		2	2.4	2.4	2.4	2.4		2	2	2	2	2		2	1.6	2	2	2
0.1232	10	10		2	2.4	2.4	2.8	2.4		2	2	2	2	2		2	1.6	2	2	2
0.1233	10	10		2	2.4	2.4	2.4	2.4		2	2	1.6	2	2		2	1.6	2	2	2
0.1234	10	10		1.6	2.4	2.4	2.4	2.4		2	2	2	2	2		2	1.6	2	2	2
0.1235	10	10		2	2.4	2.4	2.4	2.4		2	2	2	2	2		2	1.6	2	2	2
0.1236	10	10		2	2.4	2.4	2	2.4		2	2	2	2	2		2	1.6	2	2	2
0.1237	10	10		2	2.4	2.4	2.4	2.4		2	2	1.6	2	2		2	1.6	2	2	2
0.1238	10	10		2	2.4	2.4	2.4	2.4		2	2	1.6	2	2		2	1.6	2	2	2
0.1239	10	10		2	2.4	2.4	2.4	2.4		2	2	2	2	2		2	1.6	2	1.6	2
0.124	10	10		2	2.4	2.4	2.4	2.4		2	2	1.6	2	2		2	1.6	2	2	2
0.1241	10	10		2	2.4	2.4	2.4	2.4		2	1.6	2	2	1.6		2	1.6	2	1.6	2
0.1242	10	10		2.4	3.2	2	2.4	2.4		2	2	2	2	1.6		2	1.6	2	1.6	2
0.1243	10.4	0		2.4	4.8	2.4	2.8	2.4		2	2	2	2	1.6		2	1.6	2	1.6	2
0.1244	10.4	0		2	6.4	2.4	2.4	2.4		2	2	2	2	2		2	1.6	2	1.6	2
0.1245	10	0		2.4	7.2	2.4	2.4	2.4		2	2	2	2	2		2	1.6	2	1.6	2
0.1246	10	0		2	7.2	2.4	3.2	2.4		2	2	2	2	2		2	1.6	2	2	2
0.1247	10	0		2.4	7.6	2.4	4.4	2.4		2	2	2	2	2		1.6	1.6	2	2	2
0.1248	10	0		2	7.6	4.4	5.6	2.4		2	2	2	2	2		1.6	1.6	2	2	2
0.1249	10	0		3.6	8	5.2	6.4	3.2		1.6	2	2	2	2		1.6	1.6	2	2	2
0.125	10	0		5.2	8	6	6.8	3.2		2	2	2	2	2		2	1.6	2	2	2
0.1251	10	0		6	8.4	6.8	7.6	4		2.4	2	2.4	3.2	2.4		2	1.6	2	2	2
0.1252	10	0		7.2	8.4	7.2	7.6	4.4		3.2	3.2	3.2	4	2.4		2	1.6	2	2	2
0.1253	10	0		7.6	8.4	7.6	8	4.4		4.4	3.6	4	5.2	2.8		2	1.6	2	2	2
0.1254	10	-0.4		8	8.4	8	8	4.8		4.8	4.8	4.8	5.2	3.2		2.4	2	2.4	2	2.4
0.1255	10	-0.4		8.4	8.4	8	8	4.8		5.6	5.2	5.6	6	3.2		2	2	2.4	2	2.4
0.1256	10	0		8.4	8.8	8.4	8	5.2		6	6	6	6.4	3.6		2	2	2.4	2	2.4
0.1257	10	-0.4		8.4	8.8	8	8.4	5.6		6.8	6.4	6.4	7.2	3.6		2	2	2.4	2	2.4
0.1258	10	0		8.4	8.4	8.4	8.4	5.6		6.8	6.8	6.4	7.2	4		2	2	2.4	2	2.4
0.1259	10	0.4		8.8	8.8	8.4	8.8	6		7.2	6.8	6.8	7.2	4		2.4	2	2.4	2	2.4
0.126	10	0		8.8	8.8	8.4	8.8	6		7.6	7.2	6.8	7.6	4		2	2	2.4	2	2.4
0.1261	10	-0.4		9.2	8.8	8.4	8.8	6		7.6	7.2	7.2	7.6	4		2	2	2.4	2	2.4
0.1262	10	0		8.8	8.8	8.4	8.8	6.4		8	7.2	7.2	7.6	4.4		2	2.4	2.4	2	2.4
0.1263	10	0		9.2	9.2	8.8	8.8	6.8		8	7.6	7.6	8	4.4		2	2	2.4	2	2.4
0.1264	10	0		8.8	8.8	8.8	8.8	6.8		8	8	8	8	4.4		2	2.4	2.4	2	2.4
0.1265	10	0		9.2	8.8	8.8	8.8	6.8		8.8	8	8	8.4	4.8		2	2	2.4	2	2.4
0.1266	10	0		9.2	8.8	8.8	8.8	6.8		8.4	8	8	8	4.8		2.4	2	2.4	2	2.4
0.1267	10	-0.4		9.2	8.8	8.8	8.8	7.2		8.4	8	8	8.4	4.8		2	2	2.4	2	2.4
0.1268	10	0		9.2	9.2	8.8	8.8	7.2		8.4	8	8	8	5.2		2	2.4	2.4	2	2.4
0.1269	10	0		9.2	9.2	8.8	8.8	7.2		8.4	8	8	8	5.2		2	2	2.4	2	2.4
0.127	10	-0.4		9.2	8.8	8.8	8.8	7.2		8.8	8.4	8	8.4	5.2		2.4	2.4	2.4	2	2.4
0.1271	10	-0.4		9.2	9.2	8.8	8.8	7.2		8.8	8.4	8	8.4	5.6		2	2	2.4	2	2.4
0.1272	10	-0.4		9.2	8.8	8.8	8.8	7.2		8.8	8.4	8	8.4	5.6		2	2	2.4	2	2.4
0.1273	10	0		9.2	9.2	8.8	8.8	7.2		8.8	8.4	8.4	8.4	5.6		2.4	2	2.4	2	2.4
0.1274	10	-0.4		9.2	8.8	8.8	8.8	7.2		8.8	8.4	8.4	8.4	5.6		2	2	2.4	2	2.4
0.1275	10	0		9.2	8.8	8.8	8.8	7.6		8.8	8.4	8.4	8.4	5.6		2	2	2	2	2
0.1276	10	0		9.2	8.8	8.8	8.8	7.2		8.8	8.4	8.4	8.4	5.6		2.4	2	2.4	2	2.4
0.1277	10	0		9.2	8.8	8.8	8.8	7.2		8.8	8.4	8.4	8.4	5.6		2	2.4	2	2	2
0.1278	10	0		9.2	8.8	8.8	8.8	7.2		8.8	8.4	8.4	8.4	6		2	2	2	2	2
0.1279	10	0		9.2	9.2	8.8	8.8	7.2		9.2	8.4	8.4	8.4	6		2	2	2.4	2	2.4
0.128	10	-0.4		9.2	8.8	8.8	8.8	7.2		8.8	8.8	8.4	8.4	6		2.4	2	2.4	2	2.4
0.1281	10	0		9.2	8.8	8.8	8.8	7.6		9.2	8.8	8.8	8.8	6.4		2.4	2	2.4	2	2.4
0.1282	10.4	-0.4		9.2	8.8	8.8	8.8	7.6		9.2	8.8	8.8	8.4	6.4		2.4	2	2.4	2	2.4
0.1283	10	0		9.2	8.8	8.8	8.8	7.6		8.8	8.8	8.8	8	6.4		2	2.4	2.4	2	2.4
0.1284	10	0		9.2	9.2	8.8	8.8	8		8.8	8.8	8.4	8.8	6.4		2.4	2	2.4	2	2.4
0.1285	10	0		9.2	9.2	8.8	8.8	8		8.8	8.8	8.4	8.8	6.8		2	2	2.4	2	2.4
0.1286	10	0		9.2	9.2	8.8	8.8	8		8.8	8.8	8.4	8.4	6.8		2.4	2	2.4	2	2.4
0.1287	10	0		9.2	9.2	8.8	8.8	8		9.2	8.8	8.4	8.4	6.8		2	2	2.4	2	2.4
0.1288	10	0		9.2	9.2	8.8	8.8	7.6		8.8	8.8	8.8	8.4	6.8		2	2	2	2	2
0.1289	10	0		9.2	8.8	8.8	8.8	8		8.8	8.8	8.8	9.2	6.8		2	2	2.4	2	2.4
0.129	10	0		9.2	8.8	8.8	8.8	8		8.8	8.8	8.8	8.4	6.8		2	2	2.4	2	2.4
0.1291	10	0		9.2	8.8	8.8	8.8	8		8.8	8.8	8.4	8	6.8		2	2	2.4	2	2.4
0.1292	10	-0.4		9.2	8.8	8.8	8.8	8		9.2	8.8	8.4	8.8	6.8		2.4	2	2.4	2	2.4
0.1293	10.4	-0.4		9.2	8.8	8.8	8.8	8		9.2	8.8	8.8	8.4	6.8		2	2.4	2.4	2	2.4
0.1294	10	-0.4		9.2	8.8	8.8	8.8	8		9.2	9.2	8.8	8.4	6.8		2	2	2.4	2	2.4
0.1295	10	-0.4		9.2	8.8	8.8	8.8	8		8.8	8.8	8.8	8.4	6.8		2.4	2	2.4	2	2.4
0.1296	10	0		9.2	9.2	8.8	8.8	8		8.8	8.8	8.8	8.4	7.2		2	2.4	2.4	2	2.4
0.1297	10	0		9.2	9.2	8.8	8.8	8		9.2	8.8	8.8	8.4	7.2		2	2	2.4	2	2.4
0.1298	10	0		9.2	8.8	8.8	8.8	8		8.8	8.8	8.8	8.4	7.2		2	2	2.4	2	2.4
0.1299	10	0		9.2	8.8	8.8	8.8	8		8.8	8.8	8.8	8.4	6.8		2	2	2	2	2
0.13	10.4	0		9.2	9.2	8.8	8.8	8		8.8	9.2	8.8	8.4	7.2		2.4	2.4	2.4	2	2.4
0.1301	10	0		9.2	9.2	8.8	8.8	8		8.8	8.8	8.8	8.4	7.2		2	2	2.4	2	2.4
0.1302	10	0		9.2	8.8	8.8	8.8	8		8.8	9.2	8.8	8.8	7.2		2	2.4	2.4	2	2.4
0.1303	10	0		9.2	8.8	8.8	8.8	8		9.2	8.8	8.8	8.4	7.2		2.4	2	2.4	2	2.4
0.1304	10	0		9.2	8.8	8.8	8.8	8		9.2	8.8	8.8	8.8	7.2		2	2	2.4	2	2.4
0.1305	10	0		9.2	8.8	8.8	8.8	8		9.2	9.2	8.8	8.4	7.2		2	2	2.4	2	2.4
0.1306	10	-0.4		9.2	9.2	8.8	8.8	8		9.2	8.8	8.8	8.4	7.2		2	2	2.4	2	2.4
0.1307	10	0		9.2	9.2	8.8	8.8	8		8.8	8.8	8.8	8.8	7.2		2.4	2	2.4	2	2.4
0.1308	10	-0.4		9.2	9.2	8.8	8.8	8		8.8	8.8	8.8	8.4	7.2		2	2	2.4	2	2.4
0.1309	10	0		9.2	8.8	8.8	8.8	8.4		8.8	8.8	8.8	8.8	7.2		2	2.4	2.4	2	2.4
0.131	10.4	0		9.2	8.8	8.8	8.8	8		8.8	8.8	8.8	8.4	7.2		2	2.4	2.4	2	2.4
0.1311	10	0		9.2	9.2	8.8	8.8	8		9.2	8.8	8.8	8.4	7.2		2	2.4	2.4	2	2.4
0.1312	10	0		9.2	8.8	8.8	8.8	8		9.2	9.2	8.8	8.4	7.2		2	2.4	2.4	2	2.4
0.1313	10	0		9.2	9.2	8.8	8.8	8		9.2	8.8	8.8	8.4	7.2		2	2.4	2.4	2	2.4
0.1314	10	0		9.2	8.8	8.8	8.8	8.4		9.2	8.8	8.8	8.8	7.2		2.4	2	2.4	2	2.4
0.1315	10	0		9.2	8.8	8.8	8.8	8.4		9.2	8.8	8.8	8.8	7.2		2	2	2	2	2
0.1316	10	0		9.2	8.8	8.8	8.8	8		8.8	8.8	8.8	8.4	7.2		2	2	2	2	2
0.1317	10.4	0		9.2	8.8	8.8	8.8	8		9.2	8.8	8.8	8.4	7.2		2.4	2.4	2.4	2	2.4
0.1318	10.4	-0.4		9.2	8.8	8.8	8.8	8		9.2	8.8	8.8	8.8	7.2		2	2	2.4	2	2.4
0.1319	10	0		9.2	8.8	8.8	8.8	8.4		8.8	8.8	8.8	8.8	7.2		2.4	2	2.4	2	2.4
0.132	10.4	0		9.2	9.2	8.8	8.8	8		8.8	8.8	8.8	8.8	7.2		2	2	2.4	2	2.4
0.1321	10	0		9.2	9.2	8.8	8.8	8.4		9.2	8.8	8.8	8.8	7.6		2	2	2.4	2	2.4
0.1322	10.4	-0.4		9.2	9.2	8.8	8.8	8		9.2	8.8	8.8	8.4	7.6		2.4	2	2.4	2	2.4
0.1323	10	0		9.2	9.2	8.4	8.8	8		9.2	8.8	8.8	8.4	7.6		2	2	2.4	2	2.4
0.1324	10	0		9.2	8.4	8.8	8.8	8.8		9.2	8.8	8.8	8.4	7.6		2	2	2.4	2	2.4
0.1325	10	-0.4		9.2	8.8	8.8	8.8	8.4		9.2	8.8	8.8	8.4	7.6		2	2	2.4	2	2.4
0.1326	10	0		9.2	9.2	8.8	8.8	8		8.8	8.8	8.8	8.8	7.6		2	2.4	2.4	2	2.4
0.1327	10	-0.4		9.2	8.8	8.8	8.8	8.4		9.2	8.8	8.4	8.4	7.6		2	2	2.4	2	2.4
0.1328	10	-0.4		9.2	8.8	8.8	8.8	8.4		9.2	8.8	8.4	8.4	7.6		2	2	2.4	2	2.4
0.1329	10	0		9.2	9.2	8.8	8.8	8.4		9.2	9.2	8.4	8.8	7.6		2	2.4	2.4	2	2.4
0.133	10	0		9.2	9.2	8.8	8.8	8.4		8.8	8.8	8.8	8.4	7.6		2	2	2	2	2
0.1331	10	0		9.2	8.8	8.8	8.8	8.4		9.2	8.8	8.8	8.8	7.6		2	2	2	2.4	2
0.1332	10.4	0		9.2	9.2	8.8	8.8	8.4		9.2	8.8	8.8	8.4	7.6		2	2	2	2.4	2
0.1333	10	0		9.2	8.8	8.8	8.8	8.4		8.8	8.8	8.8	8.4	7.6		2	2.4	2.4	2.4	2.4
0.1334	10	0		9.2	8.8	8.8	8.8	8.4		8.8	8.8	8.8	8.8	7.6		2	2	2	2.4	2
0.1335	10	0		9.2	9.2	8.8	8.8	8.4		9.2	8.8	8.8	8.8	8		2	2	2.4	2.4	2.4
0.1336	10	-0.4		9.2	8.8	8.8	8.8	8.8		9.2	8.8	8.8	8.8	7.6		2	2	2	2	2
0.1337	10	0		9.2	9.2	8.8	8.8	8.4		8.8	8.8	8.8	8.8	7.6		2	2	2	2	2
0.1338	10	-0.4		9.2	9.2	8.8	8.8	8.4		8.8	8.8	8.8	8.8	7.6		2	2.4	2.4	2	2.4
0.1339	10	0		9.2	8.8	8.8	8.8	8.4		8.8	8.8	8.8	9.2	8		2.4	2	2	2	2
0.134	10	-0.4		9.2	9.2	8.8	8.8	8.8		9.2	8.8	8.8	8.4	7.6		2	2	2	2	2
0.1341	10	-0.4		9.2	9.2	8.4	8.8	8.8		9.2	8.8	8.8	8.8	7.6		2.4	2	2	2	2
0.1342	10	0		9.2	9.2	8.8	8.8	8.8		9.2	8.8	8.8	8.8	7.6		2	2.4	2.4	2	2.4
0.1343	10	0		9.2	8.8	8.8	8.8	8.4		8.8	8.8	8.8	8.4	7.6		2	2	2.4	2	2.4
0.1344	10	0		9.2	9.2	8.8	8.8	8.4		9.2	8.8	8.8	8.8	7.6		2	2	2.4	2	2.4
0.1345	10	0		9.2	9.2	8.8	8.8	8.8		8.8	8.8	8.8	8.8	8		2.4	2	2.4	2	2.4
0.1346	10	0		9.2	8.8	8.8	8.8	8.4		9.2	8.8	8.8	8.8	8		2	2.4	2.4	2	2.4
0.1347	10	-0.4		9.2	9.2	8.8	8.8	8.4		8.8	8.8	8.8	8.8	7.6		2.4	2	2.4	2	2.4
0.1348	10	0		9.2	9.2	8.8	8.8	8.4		9.2	8.8	8.8	8.8	7.6		2	2	2.4	2	2.4
0.1349	10	0		9.2	8.8	8.8	8.8	8.4		9.2	8.8	8.8	8.8	8		2.4	2	2.4	2	2.4
0.135	10	0		9.2	8.8	8.8	8.8	8.4		9.2	9.2	8.8	9.2	8		2	2.4	2.4	2	2.4
0.1351	10	-0.4		9.2	9.2	8.8	8.8	8.8		9.2	8.8	8.8	8.4	8		2	2.4	2.4	2	2.4
0.1352	10	0		9.2	8.8	8.8	8.8	8.4		8.8	8.8	8.8	8.8	8		2	2.4	2.4	2	2.4
0.1353	10	-0.4		9.2	8.8	8.8	8.8	8.4		8.8	8.8	8.8	8.4	8		2	2.4	2.4	2	2.4
0.1354	10	-0.4		9.2	9.2	8.8	8.8	8.4		8.8	8.8	8.8	8.8	8		2	2.4	2.4	2	2.4
0.1355	10	0		9.2	9.2	8.8	9.2	8.4		8.8	9.2	8.8	8.4	8		2	2	2	2	2
0.1356	10	0		9.2	8.8	8.8	8.8	8.8		8.8	8.8	8.8	8.4	8		2	2.4	2	2	2
0.1357	10	0		9.2	9.2	8.8	8.8	8.4		8.8	8.8	8.8	8.8	8		2	2	2	2	2
0.1358	10	0		9.6	8.8	8.8	8.8	8.8		9.2	8.8	8.8	8.8	8		2	2.4	2	2	2
0.1359	10	0		9.2	8.8	8.8	8.8	8		9.2	8.8	8.8	8.8	8		2	2	2	2.4	2
0.136	10	0		9.2	8.8	8.8	8.8	8.4		9.2	8.8	8.8	8.4	8		2	2	2	2.4	2
0.1361	10	0		9.2	9.2	8.8	8.8	8.8		9.2	8.8	8.8	8.8	8		2	2	2	2.4	2
0.1362	10	-0.4		9.2	8.8	8.8	8.8	8.4		9.2	8.8	8.8	8.4	8		2.4	2	2	2.4	2
0.1363	10	0		9.6	9.2	8.8	8.8	8.4		9.2	8.8	8.8	8.8	8		2.4	2.4	2.4	2.4	2.4
0.1364	10	0		9.2	9.2	8.8	8.8	8.4		8.8	9.2	8.8	8.4	7.6		2.4	2	2.4	2.4	2.4
0.1365	10	-0.4		9.2	8.8	8.8	8.8	8.4		9.2	8.8	8.8	8.4	8		2.4	2	2.4	2.4	2.4
0.1366	10	0		9.2	8.8	8.8	8.8	8.4		9.2	8.8	8.8	8.8	8		2	2	2.4	2.4	2.4
0.1367	10	-0.4		9.2	9.2	8.8	8.8	8.8		8.8	8.8	8.8	8.4	8		2.4	2	2.4	2.4	2.4
0.1368	10	0		9.2	8.8	8.8	8.8	8.8		9.2	8.8	8.8	8.4	8		2	2	2.4	2.4	2.4
0.1369	10	0		9.2	9.2	8.8	8.8	8.8		8.8	8.8	8.8	8.8	8		2	2	2	2.4	2.4
0.137	10	0		9.2	9.2	8.8	8.8	8.8		9.2	8.8	8.8	8.8	8		2	2	2.4	2.4	2.4
0.1371	10	0		9.2	9.2	8.8	8.8	8.8		9.2	8.8	8.8	8.8	7.6		2	2	2	2.4	2.4
0.1372	10	0		9.2	8.8	8.8	8.8	8		8.8	8.8	8.8	8.8	8		2.4	2	2.4	2.4	2.4
0.1373	10	0		9.2	9.2	8.8	8.8	8.4		8.8	8.8	8.8	8.4	8		2	2	2.4	2.4	2.4
0.1374	10	0		9.2	8.8	8.8	8.8	8.4		9.2	8.8	8.8	8.8	8		2	2	2.4	2.4	2.4
0.1375	10	0.4		9.2	9.2	8.8	8.8	8.8		8.8	8.8	8.8	8.4	8		2	2	2.4	2.4	2.4
0.1376	10	0		9.2	8.8	8.8	8.8	8.4		8.8	8.8	8.8	8.4	8		2	2	2.4	2.4	2.4
0.1377	10.4	-0.4		9.2	9.2	8.8	8.8	8.4		9.2	8.8	8.8	8.8	8		2	2	2	2.4	2
0.1378	10	-0.4		9.2	8.8	8.8	8.8	8.4		8.8	8.8	8.8	8.4	8		2	2	2	2.4	2
0.1379	10	0		9.2	9.2	8.8	8.8	8.4		8.8	8.8	8.8	9.2	8		2.4	2	2	2.4	2
0.138	10	0		9.2	9.2	8.8	8.8	8.8		9.2	8.8	8.8	8.4	8		2.4	2.4	2	2.4	2
0.1381	10	0		9.2	8.8	8.4	8.8	8.8		9.2	8.8	8.8	8.4	8		2.4	2	2.4	2.4	2.4
0.1382	10.4	0		9.2	8.8	8.8	8.8	8.4		9.2	8.8	8.8	8.8	8		2.4	2	2	2.4	2
0.1383	10	-0.4		9.2	9.2	8.8	8.8	8.4		9.2	8.8	8.8	8.8	8		2.4	2	2	2.4	2
0.1384	10.4	0		9.2	9.2	8.8	8.8	8.4		9.2	8.8	8.8	8.8	8		2	2	2.4	2.4	2.4
0.1385	10	0		9.2	8.8	8.8	8.8	8.4		8.8	8.8	8.8	8.4	8		2	2	2	2.4	2
0.1386	10	0		9.2	9.2	8.8	8.8	8.8		9.2	8.8	8.8	8.8	8		2	2	2	2.4	2
0.1387	10	-0.4		9.2	8.8	8.8	8.8	8.8		8.8	8.8	8.8	8.4	8		2	2	2.4	2.4	2.4
0.1388	10	0		9.2	8.8	8.8	8.8	8.4		9.2	8.8	8.8	8.8	8		2	2	2.4	2.4	2.4
0.1389	10	0		9.2	9.2	8.8	8.8	8.8		8.8	8.8	8.8	8.8	8		2.4	2	2.4	2.4	2.4
0.139	10.4	0		9.2	8.8	8.8	8.8	8.4		9.2	8.8	8.8	8.8	8		2	2	2.4	2.4	2.4
0.1391	10	0		9.2	8.8	8.8	8.8	8.8		8.8	8.8	8.8	8.8	8		2	2	2	2.4	2
0.1392	10	0		9.2	8.8	8.8	8.8	8.4		9.2	8.8	8.8	8.8	8		2	2	2	2.4	2
0.1393	10	0		9.2	8.8	8.8	8.8	8.8		9.2	8.8	8.8	8.8	8		2	2	2	2.4	2
0.1394	10	0		9.2	9.2	8.8	8.8	8.4		8.8	8.8	8.8	8.8	8		2	2	2.4	2.4	2.4
0.1395	10	0		9.2	9.2	8.8	8.8	8.4		8.8	8.8	8.8	8.4	8		2	2	2	2	2
0.1396	10	0		9.2	9.2	8.8	8.8	8.4		8.8	8.8	8.8	8.4	8		2	2	2	2	2
0.1397	10	0		9.2	8.8	8.8	8.8	8.4		9.2	8.8	8.8	8.4	8		2	2.4	2.4	2	2.4
0.1398	10	0		9.2	9.2	8.8	8.8	8.8		9.2	9.2	8.8	8.8	8		2.4	2	2	2	2
0.1399	10	-0.4		9.2	8.8	8.8	8.8	8.4		9.2	8.8	8.8	8.4	8		2	2	2.4	2	2.4
0.14	10	0		9.6	9.2	8.8	8.8	8.4		9.2	8.8	8.8	8.8	8		2	2	2.4	2	2.4
0.1401	10	0		9.2	9.2	8.8	8.8	8.8		9.2	8.8	8.8	8.8	8		2.4	2	2.4	2	2.4
0.1402	10.4	0		9.2	8.8	8.8	8.8	8.8		8.8	8.8	8.8	8.8	8		2	2	2.4	2	2.4
0.1403	10	0		9.2	9.2	8.8	9.2	8.8		8.8	8.8	8.8	8.8	8		2.4	2	2.4	2	2.4
0.1404	10	0		9.2	9.2	8.8	8.8	8.4		9.2	8.8	8.8	8.8	8		2	2.4	2.4	2	2.4
0.1405	10	0		9.2	8.8	8.8	8.8	8.8		8.8	8.8	8.8	8.8	8		2	2	2.4	2	2.4
0.1406	10	0		9.2	8.8	8.8	8.8	8.8		9.2	8.8	8.8	8.4	8		2	2	2.4	2	2.4
0.1407	10	-0.4		9.2	9.2	8.8	8.8	8.4		9.2	8.8	8.8	8.8	8		2	2	2.4	2	2.4
0.1408	10	0		9.2	8.8	8.8	8.8	8.4		8.8	8.8	8.8	8.8	8		2	2	2.4	2	2.4
0.1409	10	0		9.2	9.2	8.8	8.8	8.4		9.2	8.8	8.8	8.8	8		2	2	2.4	2	2.4
0.141	10	0		9.2	9.2	8.8	8.8	8.4		9.2	9.2	8.8	8.8	8		2	2	2.4	2	2.4
0.1411	10	0		9.2	8.8	8.8	8.8	8.8		8.8	8.8	8.8	8.4	8		2	2.4	2.4	2	2.4
0.1412	10	0		9.2	8.8	8.8	8.8	8.4		8.8	8.8	8.8	8.4	8		2	2.4	2.4	2	2.4
0.1413	10	-0.4		9.2	8.8	8.8	8.8	8.8		9.2	8.8	8.8	8.8	8		2	2.4	2.4	2	2.4
0.1414	10	0		9.2	8.8	8.8	8.8	8.4		8.8	8.8	8.8	8.8	8		2.4	2.4	2	2	2
0.1415	10	0		9.2	8.8	8.8	8.8	8.4		9.2	8.8	8.8	8.8	8		2	2	2.4	2	2.4
0.1416	10	-0.4		9.2	8.8	8.8	8.8	8.4		9.2	8.8	8.8	8.8	8		2	2	2	2	2
0.1417	10	-0.4		9.2	9.2	8.8	8.8	8.4		9.2	8.8	8.8	8.4	8		2	2	2	2	2
0.1418	10	0		9.2	9.2	8.8	8.8	8.8		8.8	8.8	8.8	8.8	8		2	2	2	2	2
0.1419	10	0		9.2	9.2	8.8	8.8	8.8		9.2	8.8	8.8	8.4	8		2	2	2.4	2	2.4
0.142	10	0		9.6	9.2	8.8	8.8	8.4		8.8	8.8	8.8	8.4	8		2.4	2	2	2	2
0.1421	10	0		9.2	9.2	8.8	8.8	8.8		9.2	8.8	8.8	9.2	8		2.4	2.4	2.4	2	2.4
0.1422	10	-0.4		9.2	9.2	8.8	8.8	8.4		9.2	8.8	8.8	8.4	8		2.4	2	2.4	2	2.4
0.1423	10	0		9.2	9.2	8.8	8.8	8.4		9.2	8.8	8.8	8.8	8		2	2	2.4	2	2.4
0.1424	10	0		9.2	9.2	8.8	8.8	8.4		9.2	8.8	8.8	8.8	8		2	2	2.4	2	2.4
0.1425	10	-0.4		9.2	9.2	8.8	8.8	8.8		9.2	8.8	8.8	8.4	8		2.4	2	2.4	2	2.4
0.1426	10	-0.4		9.2	9.2	8.8	8.8	8.8		8.8	8.8	8.8	8.8	8		2	2	2.4	2	2.4
0.1427	10.4	-0.4		9.2	8.8	8.8	8.8	8.8		9.2	8.8	8.8	8.4	8		2	2	2.4	2	2.4
0.1428	10	0		9.2	8.8	8.8	9.2	8.4		8.8	8.8	8.8	8.4	8		2	2	2.4	2	2.4
0.1429	10	0		9.2	9.2	8.8	8.8	8.8		9.2	8.8	8.8	8.8	8		2	2	2.4	2	2.4
0.143	10	-0.4		9.2	8.8	8.8	8.8	8.4		9.2	8.8	8.8	8.4	8		2	2	2.4	2	2.4
0.1431	10	0		9.2	9.2	8.8	8.8	8.4		9.2	9.2	8.8	8.4	8		2	2.4	2.4	2	2.4
0.1432	10	0		9.2	8.8	8.8	8.8	8.8		9.2	8.8	8.8	8.8	8		2	2	2.4	2	2.4
0.1433	10	0		9.2	8.8	8.8	8.8	8.4		8.8	9.2	8.8	8.4	8		2	2.4	2.4	2	2.4
0.1434	10	0		9.2	9.2	8.8	8.8	8.4		8.8	8.8	8.4	8.8	8		2	2	2.4	2	2.4
0.1435	10	0		9.2	8.8	8.8	8.8	8.4		8.8	8.8	8.4	9.2	8		2	2	2.4	2	2.4
0.1436	10	0		9.2	9.2	8.8	8.8	8.8		9.2	8.8	8.4	8.8	8		2.4	2	2	2	2
0.1437	10	0		9.2	9.2	8.8	8.8	8.8		9.2	8.8	8.8	8.8	8		2	2	2.4	2	2.4
0.1438	10	-0.4		9.2	9.2	8.8	8.8	8.8		8.8	8.8	8.8	8.8	8		2	2	2	2	2
0.1439	10	0		9.2	9.2	8.8	8.8	8.4		8.8	8.8	8.8	8.8	8		2	2	2.4	2	2.4
0.144	10	0		9.2	8.8	8.8	8.8	8.8		9.2	8.8	8.8	8.4	8		2	2	2	2	2
0.1441	10	0		9.2	9.2	8.8	8.8	8.8		9.2	9.2	8.8	8.8	8		2	2	2	2	2
0.1442	10	0		9.2	9.2	8.8	8.8	8.4		9.2	8.8	8.8	8.4	8		2	2.4	2	2	2
0.1443	10	0		9.2	9.2	8.8	8.8	8.8		9.2	9.2	8.8	8.4	8		2	2	2	2	2
0.1444	10	0		9.2	9.2	8.8	8.8	8.4		9.2	9.2	8.8	8.8	8		2	2	2	2	2
0.1445	10	0		9.2	8.8	8.8	8.8	8.8		8.8	8.8	8.8	8.8	8		2.4	2	2.4	2	2.4
0.1446	10	0		9.2	9.2	8.4	8.8	8.8		8.8	8.8	8.8	9.2	8		2	2.4	2.4	2	2.4
0.1447	10.4	0		9.2	9.2	8.8	8.8	8.4		8.8	8.8	8.8	8.8	8		2.4	2	2.4	2	2.4
0.1448	10	0		9.2	9.2	8.8	8.8	8.4		9.2	8.8	8.8	8.8	8		2	2	2.4	2	2.4
0.1449	10	-0.4		9.2	9.2	8.8	8.8	8.4		9.2	8.8	8.8	8.4	8		2	2.4	2.4	2	2.4
0.145	10	0		9.2	9.2	8.8	8.8	8.4		9.2	8.8	8.8	9.2	8		2	2	2.4	2	2.4
0.1451	10	-0.4		9.2	8.8	8.8	8.8	8		9.2	8.8	8.8	8.8	8		2	2	2.4	2	2.4
0.1452	10	0		9.2	8.8	8.8	8.8	8.4		9.2	8.8	8.8	8.4	8		2	2	2.4	2	2.4
0.1453	10	0		9.2	9.2	8.4	8.8	8.4		8.8	8.8	8.8	8.8	8		2	2.4	2.4	2	2.4
0.1454	10	0		9.2	8.8	8.8	8.8	8.8		9.2	8.8	8.8	8.8	8		2	2.4	2.4	2	2.4
0.1455	10	0		9.2	9.2	8.8	8.8	8.8		9.2	8.8	8.8	8.8	8		2	2.4	2.4	2	2.4
0.1456	10	0		9.2	9.2	8.8	8.8	8.4		8.8	8.8	8.8	8.8	8		2	2.4	2.4	2	2.4
0.1457	10	0		9.2	8.8	8.8	8.8	8.4		9.2	8.8	8.8	8.8	8		2	2	2.4	2	2.4
0.1458	10	0		9.2	9.2	8.8	8.8	8.4		9.2	8.8	8.8	8.4	8		2	2	2.4	2	2.4
0.1459	10.4	0		9.2	8.8	8.8	8.8	8		8.8	8.8	8.8	8.8	8		2	2	2.4	2	2.4
0.146	10	0		9.2	9.2	8.8	8.8	8.4		9.2	8.8	8.8	8.8	8		2.4	2	2.4	2	2.4
0.1461	10	0		9.2	8.8	8.8	8.8	8.8		9.2	8.8	8.8	8.8	8		2.4	2	2.4	2	2.4
0.1462	10	-0.4		9.2	8.8	8.8	8.8	8.8		8.8	8.8	8.8	9.2	8		2.4	2.4	2.4	2	2.4
0.1463	10	-0.4		9.2	9.2	8.8	8.8	8.4		8.8	8.8	8.8	8.8	8		2.4	2.4	2.4	2	2.4
0.1464	10	0		9.2	9.2	8.8	8.8	8.4		9.2	8.8	8.8	8.8	8		2.4	2.4	2.4	2	2.4
0.1465	10	0		9.2	8.8	8.8	8.8	8.8		8.8	8.8	8.8	8.8	8		2.4	2.4	2.4	2	2.4
0.1466	10	0		9.2	9.2	8.8	8.8	8.4		9.2	8.8	8.8	8.8	8		2.4	2.4	2.4	2	2.4
0.1467	10	0		9.2	9.2	8.8	8.8	8.8		9.2	8.8	8.8	8.8	8		2.4	2.4	2	2	2
0.1468	10	0		9.2	9.2	8.8	8.8	8.8		9.2	8.8	8.8	8.8	8		2	2	2.4	2	2.4
0.1469	10	0		9.2	9.2	8.8	8.8	8.4		9.2	8.8	8.8	8.4	8		2	2	2.4	2	2.4
0.147	10	-0.4		9.2	8.8	8.8	8.8	8.8		9.2	8.8	8.8	8.8	8		2	2	2.4	2	2.4
0.1471	10.4	0		9.2	9.2	8.8	8.8	8.8		8.8	8.8	8.8	8.4	8		2	2	2.4	2	2.4
0.1472	10	0		9.2	9.2	8.8	8.8	8.8		8.8	8.8	8.8	8.4	8		2	2	2	2	2
0.1473	10	0		9.2	9.2	8.8	8.8	8.8		9.2	8.8	8.8	8.8	8		2	2	2	2	2
0.1474	10	0		9.2	8.8	8.8	8.8	8.8		9.2	8.8	8.8	8.8	8		2.4	2	2.4	2	2.4
0.1475	10	-0.4		9.2	9.2	8.8	8.8	8.8		8.8	9.2	8.8	8.4	8		2	2	2	2	2
0.1476	10	-0.4		9.6	9.2	8.8	8.8	8		9.2	9.2	8.8	8.8	8		2	2	2	2	2
0.1477	10	0		9.2	9.2	8.8	8.8	8.8		9.2	8.8	8.8	8.8	8		2.4	2	2	2	2
0.1478	10	0		9.2	9.2	8.8	8.8	8.8		9.2	8.8	8.8	8.4	8		2.4	2.4	2	2	2
0.1479	10	0		9.2	8.8	8.8	8.8	8.4		9.2	8.8	8.8	8.4	8		2.4	2	2	2	2
0.148	10	-0.4		9.2	8.8	8.8	8.8	8.4		9.2	8.8	8.8	8.8	8		2.4	2	2.4	2	2.4
0.1481	10	0		9.2	9.2	8.8	8.8	8.8		8.8	8.8	8.8	8.8	8.4		2.4	2	2	2	2
0.1482	10	-0.4		9.2	8.8	8.8	8.8	8.4		9.2	8.8	8.8	8.8	8		2	2	2.4	2	2.4
0.1483	10.4	0		9.2	9.2	8.8	8.8	8.4		9.2	8.8	8.8	8.4	8.4		2	2	2.4	2	2.4
0.1484	10	-0.4		9.2	9.2	8.8	8.8	8.4		9.2	8.8	8.8	8.8	8.4		2	2	2.4	2	2.4
0.1485	10	0		9.2	8.8	8.8	8.8	8.8		9.2	8.8	8.8	8.8	8		2	2	2.4	2	2.4
0.1486	10	0		9.2	8.8	8.8	8.8	8.8		9.2	8.8	8.8	9.2	8		2	2.4	2.4	2	2.4
0.1487	10	0		9.2	9.2	8.8	8.8	8.4		9.2	8.8	8.8	8.8	8		2	2	2.4	2	2.4
0.1488	10	0		9.2	9.2	8.8	8.8	8.8		8.8	8.8	8.8	8.8	8		2	2	2.4	2	2.4
0.1489	10	-0.4		9.2	8.8	8.8	8.8	8.4		9.2	8.8	8.8	8.4	8		2	2	2.4	2	2.4
0.149	10	0		9.2	9.2	8.8	8.8	8.8		9.2	8.8	8.8	9.2	8		2.4	2.4	2.4	2.4	2.4
0.1491	10	0		9.2	8.8	8.8	8.8	8.8		8.8	8.8	8.8	8.4	8		2	2.4	2.4	2.4	2.4
0.1492	10	0		9.2	6.4	8.8	8.8	8.4		9.2	8.8	8.8	8.8	8		2	2.4	2.4	2.4	2.4
0.1493	10	10		9.2	3.2	8.8	8.8	8.8		9.2	8.8	8.8	8.8	8		2	2.4	2.4	2.4	2.4
0.1494	10	10		9.2	2.8	8.8	8.8	8.4		8.8	8.8	8.8	8.8	8		2	2	2.4	2.4	2.4
0.1495	10	10.4		9.2	2.8	8.8	8.8	8.4		9.2	8.8	8.8	8.4	8		2	2	2.4	2.4	2.4
0.1496	10	10.4		9.2	2.8	8.8	4.8	8.4		9.2	8.8	8.8	8.8	8		2.4	2	2.4	2.4	2.4
0.1497	10	10		9.2	2.4	7.6	3.2	8.8		9.2	8.8	8.8	9.2	8		2	2	2	2.4	2
0.1498	10	10		9.2	2.4	4	2.8	8.4		9.2	8.8	8.8	8.8	8		2.4	2.4	2	2.4	2
0.1499	10	10		5.2	2.4	3.2	2.8	6.8		8.8	8.8	8.8	8.8	8.4		2.4	2	2.4	2	2.4
0.15	0.8	10		3.6	2.4	2.4	2.4	5.6		8.8	8.8	8.8	9.2	8		2.4	2	2	2	2
0.1501	0	10		2.8	2.4	2.4	2	5.2		9.2	8.8	8.8	8.8	8		2.4	2	2.4	2	2.4
0.1502	0.4	10		2.8	2.4	2.4	2.4	4.4		9.6	8.8	8.8	8.8	8		2	2.4	2	2.4	2
0.1503	0	10		2.4	2.4	2.4	2.4	4		9.2	9.2	8.8	9.2	8		2	2	2	2.4	2
0.1504	0	10.4		2.4	2.4	2.4	2.4	4		9.2	8.8	8.8	8.8	8		2.4	2	2	2.4	2
0.1505	0	10		2	2.4	2.4	2.4	3.6		9.2	8.8	8.8	8.8	8		2	2	2.4	2.4	2.4
0.1506	0	10		2.4	2.4	2.4	2.4	3.2		9.2	9.2	8.8	8.8	8		2	2	2.4	2.4	2.4
0.1507	0	10		2	2.4	2.4	2.4	3.2		9.2	8.8	8.8	8.8	8		2	2	2.4	2.4	2.4
0.1508	0	10		2	2.4	2.4	2.4	3.6		9.2	8.8	8.8	8.8	8		2	2	2.4	2.4	2.4
0.1509	0	10		2.4	2.4	2.4	2.8	3.2		9.2	8.8	8.8	9.2	8		2	2	2	2.4	2
0.151	0.4	10		2.4	2.4	2.4	2.8	3.2		8.8	8.8	8.8	8.8	8		2	2	2	2.4	2
0.1511	0	10		2	2.4	2	2.4	3.2		9.2	9.2	8.8	8.8	8		2	2	2.4	2.4	2.4
0.1512	0	10		2.8	2.4	2.4	2.4	3.2		8.8	8.8	8.8	8.8	8		2	2	2	2.4	2
0.1513	0	10.4		2	2.4	2.4	2	2.8		9.2	8.8	8.8	8.4	8		2	2	2.4	2.4	2.4
0.1514	0	10.4		2	2.4	2.4	2	3.2		8.8	8.8	8.8	8.8	8		2	2	2.4	2.4	2.4
0.1515	0	10		1.6	2.4	2.4	2.8	3.2		8.8	8.8	8.8	8.4	8		2	2	2.4	2.4	2.4
0.1516	0	10		2.4	2.4	2.4	2.4	3.2		9.2	8.8	8.8	8.4	8		2	2	2.4	2.4	2.4
0.1517	0	10		2	2.4	2.4	2.4	2.8		8.8	9.2	8.8	8.8	8		2	2	2.4	2.4	2.4
0.1518	0	10		1.6	2.4	2.4	2	2.8		9.2	9.2	8.8	8.8	8		2	2	2.4	2.4	2.4
0.1519	0	10.4		2	2.4	2.4	2.4	2.8		9.2	9.2	8.8	8.8	8		2	2	2.4	2.4	2.4
0.152	0	10.4		2	2.4	2.4	2.4	2.8		9.2	8.8	8.8	8.4	8		2	2	2.4	2.4	2.4
0.1521	0	10		2	2.4	2.4	2.4	2.8		9.2	8.8	8.8	8.4	8		2	2	2.4	2.4	2.4
0.1522	0	10		2	2.4	2.4	2.4	2.8		9.2	8.8	8.8	8.8	8		2	2	2.4	2.4	2.4
0.1523	0	10		2	2.4	2.4	2.4	2.8		9.2	8.8	8.8	8.8	8		2	2	2.4	2.4	2.4
0.1524	0	10		2	2.4	2.4	2.4	2.8		9.2	8.8	8.8	8.8	8		2	2	2.4	2.4	2.4
0.1525	0	10.4		2	2.4	2.4	2.4	2.8		8.8	8.8	8.8	8.8	8.4		2	2	2.4	2.8	2.4
0.1526	0	10		2	2.4	2.4	2.4	2.8		8.8	8.8	8.8	8.8	8.4		2	2	2.4	2.8	2.4
0.1527	0	10		2.4	2.4	2.4	2.4	2.8		9.2	8.8	8.8	8.4	8.4		2	2	2.4	2.8	2.4
0.1528	0	10.4		2	2.4	2.4	2.4	2.4		8.8	8.8	8.8	8.4	8.4		2	2	2.4	2.4	2.4
0.1529	0	10		2	2.4	2.4	2.4	2.4		8.8	8.8	8.8	8.8	8.4		2	2	2.4	2.4	2.4
0.153	-0.4	10.4		2	2.4	2.4	2.8	2.8		9.2	8.8	8.8	8.4	8.4		2	2	2.4	2.4	2.4
0.1531	0	10		2	2.4	2	2.4	2.4		9.2	9.2	8.8	8.8	8.4		2	2	2.4	2.4	2.4
0.1532	0	10		2	2.4	2.4	2.8	2.4		8.8	8.8	8.8	8.8	8.4		2	2	2.4	2.4	2.4
0.1533	0	10		1.6	2.4	2.4	2.4	2.4		9.2	8.8	8.8	8.8	8.4		2	2	2.4	2.4	2.4
0.1534	0	10		2	2.4	2.4	2.4	2.4		9.2	8.8	8.8	8.8	8.4		2	2	2.4	2.4	2.4
0.1535	0	10		1.6	2.4	2.4	2.4	2.4		9.2	8.8	8.8	8.8	8.4		2	2	2	2.4	2
0.1536	0	10		2	2.4	2.4	2.4	2.8		8.8	8.8	8.8	8.8	8.4		2	2	2.4	2.4	2.4
0.1537	0	10.4		2	2.4	2.4	2.4	2.4		8.8	8.8	8.8	8.8	8.4		2	2	2.4	2.4	2.4
0.1538	0	10.4		2	2.4	2.4	2	2.4		9.2	8.8	8.8	8.4	8.4		2	2	2.4	2.4	2.4
0.1539	0	10		2	2.4	2.4	2.8	2.4		9.2	8.8	8.8	8.8	8.4		2	2	2.4	2.4	2.4
0.154	0	10		2	2.4	2.4	2.4	2.4		9.2	9.2	8.8	8.8	8.4		2.4	2	2.4	2.4	2.4
0.1541	0	10.4		2	2.4	2.4	2.8	2.4		9.2	9.2	8.8	8.8	8.4		2	2	2.4	2.4	2.4
0.1542	0	10.4		2.4	2.4	2.4	2.4	2.4		8.8	8.8	8.8	8.8	8		2	2	2.4	2.4	2.4
0.1543	0	10		1.6	2.4	2.4	2.4	2.4		9.2	8.8	8.8	8.4	8		2	2	2.4	2.4	2.4
0.1544	0	10		2.4	2.4	2	2.4	2.4		9.2	8.8	8.8	8.4	8		2.4	2	2.4	2.4	2.4
0.1545	0	10.4		2.4	2.4	2.4	2.4	2.4		9.2	8.8	9.2	8.4	8		2.4	2	2.4	2.4	2.4
0.1546	0	10.4		1.6	2.4	2.4	2.8	2.4		9.2	8.8	8.8	8.8	8		2.4	2	2.4	2.4	2.4
0.1547	0	10		2	2.8	2.4	2.4	2.4		9.2	8.8	8.8	8.8	8.4		2	2	2.4	2.4	2.4
0.1548	0	10		2	2.4	2.4	2.8	2.4		9.2	9.2	8.8	8.8	8.4		2	2	2.4	2.4	2.4
0.1549	0	10		2.4	2.4	2	2.4	2.4		9.2	8.8	8.8	8.8	8.4		2	2	2	2.4	2
0.155	0	10.4		1.6	2.4	2	2.4	2.4		9.2	8.8	8.8	8.4	8		2	2	2	2.4	2
0.1551	0	10.4		2	2.4	2.4	2.4	2.4		8.8	8.8	8.8	8.8	8		2	2	2.4	2.4	2.4
0.1552	0	10.4		2	2.4	2.4	2.4	2.4		8.8	9.2	8.8	8.8	8		2	2	2.4	2.4	2.4
0.1553	0	10		2	2.4	2.4	2.4	2.4		9.2	9.2	8.8	8.8	8		2	2	2.4	2.8	2.4
0.1554	0	10		2.4	2.4	2.4	2.4	2.4		8.8	8.8	8.8	8.8	8		2	2	2.4	2.8	2.4
0.1555	0	10.4		2.4	2.4	2.4	2.4	2.4		8.8	8.8	8.8	8.8	8		2	2	2.4	2.8	2.4
0.1556	0	10.4		1.6	2.4	2.4	2.4	2.4		9.2	8.8	8.8	8.8	8		2.4	2	2.4	2.8	2.4
0.1557	0	10.4		2	2.4	2.4	2.4	2.4		8.8	8.8	8.8	8.8	8		2	2	2.4	2.8	2.4
0.1558	0	10		2.4	2.4	2.4	2.4	2.4		9.2	9.2	8.8	8.8	8		2	2	2.4	2.4	2.4
0.1559	0	10.4		2	2.4	2.4	2.4	2.4		8.8	8.8	8.8	8.8	8		2	2	2.4	2.4	2.4
0.156	0	10		2	2.4	2	2.4	2.4		9.2	8.8	8.8	8.8	8		2	2	2.4	2.4	2.4
0.1561	0	10.4		2	2.4	2.4	2.4	2.4		9.2	9.2	8.8	8.8	8		2	2	2.4	2.4	2.4
0.1562	0	10.4		2	2.4	2.4	2.4	2.4		9.2	8.8	8.8	8.4	8.4		2	2	2.4	2.4	2.4
0.1563	0	10		2.4	2.4	2.4	2.4	2.4		9.2	8.8	8.8	8.8	8.4		2	2	2.4	2.4	2.4
0.1564	0	10		2	2.4	2.4	2.8	2.4		9.2	9.2	8.8	8.8	8.4		2	2	2.4	2.4	2.4
0.1565	-0.4	10		1.6	2.4	2.4	2.8	2.4		9.2	8.8	8.8	8.8	8.4		2	2	2.4	2.4	2.4
0.1566	0	10		2	2.4	2.4	2.4	2.4		8.8	8.8	8.8	8.8	8		2	2	2.4	2.4	2.4
0.1567	0	10		2.4	2.4	2.4	2.4	2.4		9.2	8.8	8.8	8.8	8		2	2	2.4	2.4	2.4
0.1568	0	10		2	2.4	2.4	2.4	2.4		8.8	8.8	8.8	8.4	8		2	2	2.4	2.4	2.4
0.1569	0	10.4		2	2.4	2	2.4	2.4		8.8	8.8	9.2	8.8	8		2	2	2.4	2.4	2.4
0.157	0	10		2	2.4	2.4	2.4	2.4		8.8	8.8	8.8	8.8	8		2	2	2.4	2.4	2.4
0.1571	0	10.4		2	2.4	2.4	2.4	2.4		8.8	8.8	8.8	8.8	8		2.4	2	2.4	2.4	2.4
0.1572	0	10		2.4	2.4	2.4	2.4	2.4		9.2	8.8	8.8	8.8	8		2	2	2.4	2.4	2.4
0.1573	0	10.4		2	2.4	2.4	2.4	2.4		9.2	8.8	8.8	8.8	8		2	2	2.4	2.4	2.4
0.1574	0	10		2	2.4	2.4	2.8	2.4		9.6	8.8	8.8	8.8	8		2	2	2.4	2.4	2.4
0.1575	0	10.4		2.4	2.4	2.4	2.8	2.4		9.2	8.8	8.8	8.8	8		2	2	2.4	2.4	2.4
0.1576	0	10		2.4	2.4	2.4	2.4	2.4		9.2	8.8	8.8	8.8	8		2.4	2	2.4	2.4	2.4
0.1577	0	10		2	2.4	2.4	2.4	2.8		9.2	9.2	8.8	8.8	8		2.4	2	2.4	2.4	2.4
0.1578	0	10.4		2.4	2.4	2.4	2.4	2.4		9.2	8.8	8.8	8.4	8		2.4	2	2.4	2.4	2.4
0.1579	0	10		2	2.4	2	2	2.4		9.2	8.8	8.8	8.8	8		2.4	2	2.4	2.4	2.4
0.158	0	10		2.4	2.4	2.4	2.4	2.4		9.2	9.2	8.8	8.8	8		2	2	2.4	2.4	2.4
0.1581	0	10.4		2.4	2.4	2.4	2.8	2.4		9.2	9.2	8.8	8.8	8		2.4	2	2.4	2.4	2.4
0.1582	0	10.4		2	2.4	2.4	2	2.4		8.8	8.8	8.8	8.8	8		2.4	2	2.4	2.4	2.4
0.1583	0	10.4		2.4	2.4	2.4	2.4	2.4		8.8	8.8	8.8	8.8	8		2.4	2	2.4	2.4	2.4
0.1584	0	10.4		2	2.4	2.4	2.4	2.4		9.2	8.8	8.8	8.8	8		2	2	2.4	2.4	2.4
0.1585	0	10		2.4	2.4	2.4	2.4	2.4		9.2	8.8	8.8	8.4	8		2	2	2.4	2.4	2.4
0.1586	0	10		2	2.4	2.4	2.4	2.4		9.2	8.8	8.8	8.4	8		2	2	2.4	2.4	2.4
0.1587	0	10.4		2.4	2.4	2.4	2.4	2.4		9.2	8.8	8.8	8.4	8.4		2.4	2	2.4	2.4	2.4
0.1588	0	10.4		2	2.4	2.4	2.4	2.4		9.2	8.8	8.8	8.8	8.4		2	2	2.4	2.4	2.4
0.1589	0	10.4		2	2.4	2.4	2	2.4		9.2	8.8	8.8	8.8	8.4		2.4	2	2.4	2.4	2.4
0.159	0	10.4		2	2.4	2.4	2.4	2.4		8.8	8.8	8.8	8.8	8.4		2	2	2	2.4	2
0.1591	0	10		2	2.4	2.4	2.4	2.4		9.2	8.8	8.8	8.8	8.4		2	2	2.4	2.4	2.4
0.1592	0	10		2.4	2.4	2.4	2.4	2.4		9.2	8.8	8.8	9.2	8.4		2	2	2.4	2.4	2.4
0.1593	0	10		2	2.4	2.4	2.4	2.4		8.8	8.8	9.2	8.8	8.4		2	2	2.4	2.4	2.4
0.1594	0	10		2	2.4	2.4	2.4	2.4		8.8	8.8	8.8	8.8	8.4		2	2	2.4	2.4	2.4
0.1595	0	10		2	2.4	2.4	2.4	2.4		8.8	8.8	8.8	8.8	8.4		2	2	2.4	2.4	2.4
0.1596	0	10.4		2	2.4	2.4	2.4	2.4		9.2	9.2	8.8	8.8	8.4		2	2	2.4	2.4	2.4
0.1597	0	10		2.4	2.4	2.4	2.8	2.4		9.2	8.8	8.8	8.8	8.4		2	2	2.4	2.4	2.4
0.1598	0	10		2	2.4	2.4	2.4	2.4		9.2	8.8	8.8	8.8	8.4		2	2	2.4	2.4	2.4
0.1599	0	10		2.4	2.4	2.4	2.4	2.4		8.8	8.8	8.8	8.8	8.4		2.4	2	2.4	2.4	2.4
0.16	0	10.4		2	2.4	2.4	2.4	2.4		9.2	9.2	8.8	8.8	8		2	2	2.4	2.4	2.4
0.1601	0	10		2	2.4	2	2.4	2.4		9.2	8.8	8.8	8.8	8		2	2	2.4	2.4	2.4
0.1602	0	10		2.4	2.4	2.4	2.4	2.4		9.2	9.2	9.2	8.8	8		2	2	2.4	2.4	2.4
0.1603	0	10.4		2	2.4	2.4	2.4	2.4		9.2	8.8	8.8	8.4	8		2.4	2	2.4	2.4	2.4
0.1604	0	10		1.6	2.4	2.4	2.8	2.4		9.2	8.8	8.8	8.8	8		2	2	2.4	2.4	2.4
0.1605	0	10.4		2	2.4	2.4	2.4	2.4		9.2	9.2	8.8	8.8	8		2	2	2.4	2.4	2.4
0.1606	0	10		2	2.4	2.4	2.4	2.4		9.2	8.8	8.8	8.8	8		2	2	2.4	2.4	2.4
0.1607	0	10.4		2	2.4	2.4	2.8	2.4		8.8	8.8	8.8	8.8	8		2	2	2.4	2.4	2.4
0.1608	0	10		2.4	2.4	2.4	2.4	2.4		8.8	8.8	8.8	8.8	8		2	2	2.4	2.4	2.4
0.1609	0	10		2	2.4	2.4	2.4	2.4		9.2	8.8	8.8	8.4	8		2	2	2	2.4	2
0.161	0	10.4		2.4	2.4	2	2.4	2.4		9.2	8.8	8.8	8.8	8		2	2	2.4	2.8	2.4
0.1611	0	10.4		2	2.4	2.4	2.4	2.4		9.2	9.2	8.8	8.8	8		2	2	2.4	2.8	2.4
0.1612	0	10.4		2.4	2.4	2.4	2.4	2.4		9.2	8.8	8.8	8.8	8		2	2	2.4	2.8	2.4
0.1613	0	10.4		2	2.4	2.4	2	2.4		9.2	8.8	8.8	8.8	8		2	2	2.4	2.4	2.4
0.1614	0	10		2	2.4	2.4	2	2.4		9.2	8.8	8.8	9.2	8		2	2	2.4	2.4	2.4
0.1615	0	10		2.4	2.4	2.4	2.4	2.8		9.2	8.8	8.8	8.8	8		2	2	2.4	2.4	2.4
0.1616	0	10		2	2.4	2.4	2.4	2.4		9.2	8.8	8.8	8.4	8		2	2	2.4	2.4	2.4
0.1617	0	10		2	2.4	2.4	2.4	2.4		9.2	9.2	8.8	8.8	8		2.4	2	2.4	2.4	2.4
0.1618	0	10		2	2.4	2.4	2	2.4		9.2	8.8	8.8	8.8	8		2	2	2	2.4	2
0.1619	0	10		2	2.4	2.4	2.4	2.4		9.2	9.2	8.8	8.8	8		2	2	2.4	2.4	2.4
0.162	0	10		2.4	2.4	2.4	2.4	2.4		9.2	8.8	8.8	8.4	8		2	2	2.4	2.4	2.4
0.1621	0	10		2	2.4	2.4	2.4	2.4		9.2	8.8	8.8	8.8	8		2	2	2.4	2.4	2.4
0.1622	-0.4	10.4		2	2.4	2.4	2.4	2.4		8.8	8.8	8.8	8.8	8		2.4	2	2.4	2.4	2.4
0.1623	0	10		2	2.4	2.4	2.4	2.4		9.2	8.8	8.8	8.4	8		2.4	2	2.4	2.4	2.4
0.1624	0	10.4		2	2.4	2.4	2.4	2.4		9.2	8.8	8.8	8.8	8		2.4	2	2.4	2.4	2.4
0.1625	0	10		2.4	2.4	2.4	2	2.4		8.8	8.8	8.8	8.4	8		2	2	2.4	2.4	2.4
0.1626	0	10.4		2	2.4	2.4	2.4	2.4		8.8	9.2	8.8	8.8	8.4		2	2	2.4	2.4	2.4
0.1627	0	10		2	2.4	2.4	2.4	2.4		9.2	8.8	8.8	8.8	8.4		2.4	2	2.4	2.4	2.4
0.1628	0	10		2	2.4	2.4	2.4	2.4		8.8	8.8	8.8	8.8	8.4		2	2	2.4	2.4	2.4
0.1629	0	10		2.4	2.4	2.4	2.4	2.4		8.8	8.8	8.8	8.8	8.4		2	2	2.4	2.4	2.4
0.163	0	10		2	2.4	2.4	2.4	2.4		9.2	8.8	8.8	8.4	8.4		2	2	2.4	2.4	2.4
0.1631	0	10		2	2.4	2.4	2	2.4		9.2	8.8	8.8	8.8	8.4		2	2	2.4	2.4	2.4
0.1632	0	10		2	2.4	2.4	2.4	2.4		9.2	8.8	8.8	8.8	8.4		2	2	2.4	2.4	2.4
0.1633	0	10		2	2.4	2	2.4	2.4		8.8	8.8	8.8	8.8	8.4		2.4	2	2.4	2.4	2.4
0.1634	0	10		2	2.4	2.4	2.4	2.4		9.2	8.8	8.8	9.2	8.4		2	2	2.4	2.4	2.4
0.1635	0	10		2.4	2.4	2.4	2	2.4		8.8	8.8	8.8	8.8	8		2	2	2	2.4	2
0.1636	0	10.4		2	2.4	2.4	2.4	2.4		9.2	8.8	8.8	8.8	8		2.4	2	2	2.4	2
0.1637	0	10		2	2.4	2.4	2.4	2.4		9.2	8.8	8.8	8.4	8		2	2	2.4	2.4	2.4
0.1638	0	10		2.4	2.4	2.4	2	2.4		9.2	9.2	8.8	8.8	8		2	2	2	2.4	2
0.1639	0	10.4		2	2.4	2.4	2.4	2.4		9.2	8.8	8.8	9.2	8		2	2	2	2.8	2
0.164	0	10		2	2.4	2.4	2.4	2.4		9.2	8.8	8.8	8.8	8		2	2	2	2.8	2
0.1641	0	10.4		2	2.4	2.4	2.4	2.4		9.2	8.8	8.8	8.4	8		2	2	2.4	2.8	2.4
0.1642	0	10		2	2.4	2.4	2.4	2.4		9.2	8.8	8.8	8.8	8		2	2	2	2.4	2
0.1643	0	10.4		2	2.4	2.4	2.8	2.4		8.8	9.2	8.8	8.4	8.4		2	2	2.4	2.4	2.4
0.1644	0	10		2	2.4	2.4	2.4	2.4		9.2	8.8	8.8	8.8	8		2	2	2.4	2.4	2.4
0.1645	-0.4	10.4		2	2.4	2.4	2.4	2.4		8.8	8.8	8.8	8.8	8		2	2	2.4	2.4	2.4
0.1646	0	10.4		2	2.4	2.4	2.8	2.4		9.2	8.8	8.8	8.8	8		2	2	2.4	2.4	2.4
0.1647	0	10		2.4	2.4	2.4	2.4	2.4		9.2	8.8	8.8	8.4	8		2	2	2.4	2.4	2.4
0.1648	0	10		2.4	2.4	2	2.4	2.4		9.2	8.8	8.8	8.8	8		2	2	2.4	2.4	2.4
0.1649	0	10.4		2	2.4	2.4	2.4	2.4		9.2	8.8	8.8	8.8	8.4		2.4	2	2.4	2.4	2.4
0.165	0	10		2	2.4	2.4	2.4	2.4		9.2	8.8	8.8	8.8	8.4		2	2	2.4	2.4	2.4
0.1651	0	10		2.4	2.4	2.4	2.4	2.4		8.8	9.2	8.8	9.2	8		2	2	2.4	2.4	2.4
0.1652	0	10		2	2.4	2.4	2.4	2.4		9.2	8.8	8.8	8.8	8		2	2	2.4	2.4	2.4
0.1653	0	10		2	2.4	2.4	2.8	2.4		8.8	8.8	8.8	8.8	8		2	2	2.4	2.4	2.4
0.1654	0	10		2	2.4	2.4	2.4	2.4		9.2	8.8	8.8	9.2	8		2	2	2.4	2.4	2.4
0.1655	0	10		2.4	2.4	2.4	2.4	2.4		9.2	8.8	8.8	8.8	8		2.4	2	2.4	2.4	2.4
0.1656	0	10.4		2	2.4	2.4	2.4	2.4		9.2	8.8	8.8	8.8	8		2	2	2.4	2.4	2.4
0.1657	0	10		2	2.4	2.4	2.4	2.4		8.8	8.8	8.8	8.4	8		2	2	2.4	2.4	2.4
0.1658	0	10		2	2.4	2.4	2.4	2.4		9.2	8.8	8.8	8.4	8		2	2	2.4	2.4	2.4
0.1659	0	10.4		2	2.4	2.4	2.4	2.4		9.2	8.8	8.8	8.8	8		2	2	2.4	2.4	2.4
0.166	0	10.4		2	2.4	2.4	2.4	2.4		9.2	8.8	8.8	8.8	8		2.4	2	2.4	2.4	2.4
0.1661	0	10.4		2.4	2.4	2.4	2.4	2.4		9.2	8.8	8.8	9.2	8		2.4	2	2.4	2.4	2.4
0.1662	0	10.4		2	2.4	2.4	2	2.4		9.2	8.8	8.8	8.4	8		2.4	2	2	2.4	2
0.1663	0	10.4		2	2.4	2.4	2.4	2.4		8.8	8.8	8.8	9.2	8		2	2	2	2.4	2
0.1664	0	10.4		2	2.4	2.4	2.8	2.4		9.2	8.8	8.8	8.8	8		2	2	2	2.4	2
0.1665	0	10		2	2.4	2.4	2.4	2.4		9.6	8.8	8.8	8.8	8		2	2	2	2.4	2
0.1666	0	10		2	2.4	2.4	2	2.4		9.2	8.8	8.8	8.8	8.4		2	2	2	2.4	2
0.1667	0	10		2.4	2.4	2.4	2.4	2.4		9.2	9.2	8.8	8.4	8.4		2	2	2.4	2.4	2.4
0.1668	0	10		2.4	2.4	2.4	2.4	2.4		8.8	8.8	8.8	8.8	8.4		2	2	2.4	2.4	2.4
0.1669	0	10		2	2.4	2.4	2.8	2.4		9.2	8.8	8.8	8.8	8.4		2.4	2	2.4	2.4	2.4
0.167	0	10		2	2.4	2.4	2.8	2.4		9.2	8.8	8.8	8.4	8.4		2	2	2.4	2.4	2.4
0.1671	0	10		2	2.4	2.4	2.4	2.4		8.8	8.8	8.8	8.8	8.4		2	2	2.4	2.4	2.4
0.1672	-0.4	10		2	2.4	2.4	2.4	2.4		8.8	8.8	8.8	9.2	8		2.4	2	2.4	2.4	2.4
0.1673	0	10.4		1.6	2.4	2.4	2.4	2.4		9.2	8.8	8.8	8.4	8		2	2	2.4	2.4	2.4
0.1674	0	10		2.4	2.4	2.4	2.8	2.4		9.2	8.8	8.8	9.2	8		2	2	2.4	2.8	2.4
0.1675	0	10.4		2	2.4	2.4	2.4	2.4		9.2	8.8	8.8	8.8	8		2.4	2	2.4	2.8	2.4
0.1676	0	10		2	2.4	2.4	2.4	2.4		9.2	8.8	8.8	9.2	8		2	2	2.4	2.8	2.4
0.1677	0	10		2	2.4	2.4	2.4	2.4		9.2	8.8	8.8	8.4	8		2.4	2	2.4	2.4	2.4
0.1678	0	10.4		2	2.4	2.4	2	2.4		9.2	8.8	8.8	8.8	8		2	2	2.4	2.4	2.4
0.1679	0	10		2	2.4	2.4	2	2.4		9.2	8.8	9.2	8.8	8		2	2	2.4	2.4	2.4
0.168	0	10		2	2.4	2.4	2.4	2.4		9.2	8.8	8.8	8.8	8		2	2	2.4	2.4	2.4
0.1681	0	10		2.4	2.4	2.4	2.4	2.4		8.8	8.8	8.8	8.8	8		2	2	2.4	2.4	2.4
0.1682	0	10.4		2	2.4	2.4	2.4	2.4		9.2	9.2	8.8	8.8	8		2	2	2.4	2.4	2.4
0.1683	0	10.4		2	2.4	2.4	2.4	2.4		8.8	8.8	8.8	8.8	8		2	2	2.4	2.4	2.4
0.1684	0	10		2.4	2.4	2.4	2.4	2.4		9.2	8.8	9.2	8.8	8		2	2	2.4	2.4	2.4
0.1685	0	10		2	2.4	2.4	2.4	2.4		8.8	8.8	8.8	8.4	8		2	1.6	2.4	2.4	2.4
0.1686	0	10		2	2.4	2.4	2.4	2.4		9.2	8.8	8.8	8.4	8		2	2	2	2.4	2
0.1687	0	10.4		2	2.4	2.4	2.4	2.4		9.2	8.8	8.8	9.2	8		2	2	2	2.4	2
0.1688	0	10.4		2.4	2.4	2.4	2.4	2.4		9.2	9.2	8.8	8.8	8		2.4	2	2	2.4	2
0.1689	0	10		2	2.4	2.4	2.4	2.4		8.8	9.2	8.8	8.8	8		2	2	2	2.4	2
0.169	0	10.4		2	2.4	2.4	2.4	2.4		9.2	9.2	8.8	8.8	8		2.4	2	2.4	2.4	2.4
0.1691	0	10.4		2	2.4	2.4	2.4	2.4		9.2	8.8	8.8	8.8	8		2.4	2	2.4	2.4	2.4
0.1692	0	10		2	2.4	2.4	2.4	2.4		8.8	8.8	8.8	8.4	8		2.4	2	2.4	2.4	2.4
0.1693	0	10.4		2	2.4	2.4	2.4	2.4		9.2	8.8	8.8	8.4	8		2	2	2.4	2.4	2.4
0.1694	0.4	10		2	2.8	2.4	2	2.4		9.2	8.8	8.8	8.8	8.4		2	2	2.4	2.4	2.4
0.1695	0	10		2	2.4	2.4	2.4	2.4		9.2	9.2	8.8	8.8	8.4		2	2	2.4	2.4	2.4
0.1696	0	10		2	2.4	2.4	2.4	2.4		8.8	8.8	8.8	8.8	8.4		2	2	2.4	2.4	2.4
0.1697	0	10.4		1.6	2.4	2.4	2.8	2.4		9.2	9.2	8.8	8.8	8.4		2	2	2.4	2.4	2.4
0.1698	0	10.4		2	2.4	2.4	2.4	2.4		8.8	8.8	8.8	8.8	8.4		2	2	2.4	2.4	2.4
0.1699	0	10.4		2	2.4	2.4	2.8	2.4		9.2	8.8	8.8	8.8	8.4		2.4	2	2.4	2.4	2.4
0.17	0	10		1.6	2.4	2.4	2.4	2.4		9.2	8.8	8.8	8.8	8.4		2	2	2.4	2.4	2.4
0.1701	0	10		2	2.4	2.4	2.8	2.4		8.8	8.8	8.8	8.4	8.4		2	2	2.4	2.4	2.4
0.1702	0	10		1.6	2.4	2.4	2.8	2.4		8.8	8.8	8.8	9.2	8		2	2	2.4	2.4	2.4
0.1703	0	10		2	2.4	2.4	2.4	2.4		9.2	8.8	8.8	8.8	8		2	2	2.4	2.4	2.4
0.1704	0	10		2	2.4	2.4	2.4	2		9.2	8.8	8.8	9.2	8		2	2	2.4	2.4	2.4
0.1705	0	10		2	2.4	2.4	2	2.4		9.2	8.8	8.8	8.4	8		2	2	2.4	2.4	2.4
0.1706	0	10		2.4	2.4	2.4	2	2.4		9.2	8.8	8.8	8.8	8		2	2	2.4	2.4	2.4
0.1707	0	10		2	2.4	2.4	2	2.4		9.2	8.8	8.8	8.4	8		2	2	2.4	2.4	2.4
0.1708	0	10.4		2.4	2.4	2.4	2.4	2.4		8.8	8.8	8.8	8.4	8		2	2	2.4	2.4	2.4
0.1709	0	10		1.6	2.4	2.4	2.4	2.4		9.2	8.8	8.8	8.8	8		2	2	2.4	2.4	2.4
0.171	0	10.4		2	2.4	2.4	2.4	2.4		9.2	8.8	8.8	8.4	8		2	2	2.4	2.4	2.4
0.1711	0	10		1.6	2.4	2.4	2.4	2.4		9.2	8.8	8.8	8.8	8		2	2	2	2.4	2
0.1712	0	10		2.4	2.4	2.4	2.4	2.4		9.2	9.2	8.8	8.4	8		2	2	2.4	2.4	2.4
0.1713	0	10.4		1.6	2.4	2.4	2.4	2.4		9.2	8.8	8.8	8.8	8		2	2	2.4	2.4	2.4
0.1714	0	10		2	2.4	2.4	2	2.4		9.2	8.8	8.8	8.4	8		2	2	2.4	2.4	2.4
0.1715	0	10		2	2.4	2.4	2.4	2.4		8.8	9.2	8.8	8.8	8		2.4	2	2.4	2.4	2.4
0.1716	0	10.4		2	2.4	2.4	2.4	2.4		9.2	9.2	8.8	8.4	8		2	2	2.4	2.4	2.4
0.1717	0	10		2	2.4	2.4	2.4	2.4		9.2	9.2	8.8	8.8	8		2	2	2.4	2.4	2.4
0.1718	0	10		2	2.4	2.4	2	2.4		9.2	9.2	8.8	8.8	8		2	2	2.4	2.4	2.4
0.1719	-0.4	10		2.4	2.4	2.4	2	2.4		8.8	8.8	8.8	8.8	8		2	2	2.4	2.4	2.4
0.172	0	10.4		2	2.4	2.4	2.4	2.4		8.8	9.2	8.8	8.4	8		2.4	2	2.4	2.4	2.4
0.1721	-0.4	10.4		2	2.4	2.4	2	2.4		8.8	8.8	8.8	8.4	8		2	2	2.4	2.4	2.4
0.1722	0	10.4		2	2.4	2.4	2	2.4		9.2	8.8	8.8	8.4	8		2	2	2.4	2.4	2.4
0.1723	0	10		2	2.4	2	2	2.4		9.2	8.8	8.8	8.4	8		2.4	2	2.4	2.4	2.4
0.1724	0	10		2	2.4	2.4	2.4	2.4		8.8	8.8	8.8	8.8	8		2	2	2	2.4	2
0.1725	0	10.4		2.4	2.4	2.4	2.8	2.4		9.2	8.8	8.8	8.4	8		2	2	2.4	2.4	2.4
0.1726	0	10		2.4	2.4	2.4	2.4	2.4		9.2	8.8	9.2	8.8	8		2.4	2	2.4	2.4	2.4
0.1727	0	10.4		2.4	2.4	2.4	2.4	2.4		9.2	8.8	8.8	8.8	8		2	2	2.4	2.4	2.4
0.1728	0	10		2	2.4	2.4	2	2.4		9.2	8.8	8.8	8.8	8		2	2	2.4	2.4	2.4
0.1729	0	10.4		1.6	2.4	2.4	2.4	2.4		9.2	8.8	8.8	8.8	8		2	2	2.4	2.4	2.4
0.173	0	10		2	2.4	2.4	2.4	2.4		9.2	9.2	8.8	8.8	8		2	2	2.4	2.4	2.4
0.1731	0	10		2	2.4	2.4	2.4	2.4		8.8	8.8	8.8	9.2	8		2.4	2	2.4	2.4	2.4
0.1732	0	10		2	2.4	2.4	2.4	2.4		8.8	8.8	8.8	8.8	8		2	2	2.4	2.4	2.4
0.1733	0	10.4		1.6	2.4	2.4	2	2.4		9.2	8.8	8.8	8.4	8		2	2	2.4	2.4	2.4
0.1734	0	10		2	2.4	2.4	2.8	2.4		9.2	8.8	8.8	8.8	8		2.4	2	2	2.4	2
0.1735	0	10.4		2	2.4	2.4	2.4	2.4		9.2	8.8	8.8	8.4	8		2	2	2.4	2.4	2.4
0.1736	0	10.4		2	2.4	2.4	2	2.4		9.2	8.8	8.8	8.8	8		2	2	2	2.4	2
0.1737	0	10		2	2.4	2.4	2.4	2.8		9.2	9.2	8.8	8.8	8		2.4	2	2.4	2.4	2.4
0.1738	0	10.4		2.4	2.4	2.4	2.4	2.4		9.2	8.8	8.8	8.8	8		2	2	2.4	2.4	2.4
0.1739	0	10.4		2	2.4	2.4	2	2.4		9.6	8.8	8.8	8.8	8		2	2	2.4	2.4	2.4
0.174	0	10		1.6	2.4	2.4	2.4	2.4		9.2	8.8	8.8	8.8	8		2	2	2.4	2.4	2.4
0.1741	-0.4	10.4		2	2.4	2.4	2	2.4		8.8	8.8	8.8	8.8	8		2	2	2.4	2.4	2.4
0.1742	0	10		2	2.8	2.4	2.4	2.4		9.2	8.8	8.8	8.8	8		2	2	2.4	2.8	2.4
0.1743	0	-0.4		2.4	4.8	2.4	2.4	2.4		9.2	8.8	8.8	8.8	8		2	2	2.4	2.8	2.4
0.1744	0	0		1.6	6.4	2.4	2.4	2.4		9.2	8.8	8.8	8.8	8		2	2	2.4	2.8	2.4
0.1745	0	0		2	7.2	2.4	2.4	2.4		9.2	8.8	8.8	8.4	8		2	2	2.4	2.4	2.4
0.1746	0	0		2	7.2	2.4	3.2	2.4		9.2	8.8	8.8	8.8	8		2	2	2.4	2.4	2.4
0.1747	0	0		2	7.6	2.4	4.4	2.4		9.2	8.8	8.8	8.4	8		2	2	2.4	2.4	2.4
0.1748	0	-0.4		2	8	4	5.2	2.4		9.2	8.8	8.8	8.8	8		2	2	2.4	2.4	2.4
0.1749	0	0		3.6	8	5.6	6.4	2.8		8.8	8.8	8.8	8.8	8		2.4	2	2.4	2.4	2.4
0.175	0	-0.4		5.6	8	6.4	7.2	3.2		9.2	8.8	8.8	8.4	8		2	2	2.4	2.8	2.4
0.1751	0	0		6	8.4	6.8	7.2	4		8.8	8.8	8.8	8.8	8		2	2	2.4	2.8	2.4
0.1752	0	-0.4		7.2	8.4	7.2	7.6	4.4		8.8	8.8	8.8	8.8	8		2.8	2	2.4	2.8	2.4
0.1753	0	-0.4		7.6	8.8	7.6	8	4.4		9.2	8.8	8.8	8.8	8		3.6	2.4	2.4	3.2	2.4
0.1754	-0.4	0		8	8.4	8	8	4.8		9.2	8.8	8.8	8.4	8		4.8	2.8	3.2	3.6	2.8
0.1755	0	0.4		8.4	8.4	8	8	4.8		9.2	8.8	8.8	8.8	8		5.6	3.6	4	4.4	3.2
0.1756	0	0		8.4	8.8	8.4	8	5.2		8.8	8.8	8.8	8.8	8		6	4.4	4.8	4.8	3.6
0.1757	0	0		8.4	8.8	8	8.4	5.6		9.2	8.8	8.8	8.4	8		6.4	5.2	5.2	5.2	4
0.1758	0	0		8.8	8.8	8.8	8.8	6		9.2	8.8	9.2	8.8	8		7.2	5.6	5.6	5.6	4
0.1759	0	0		8.8	8.8	8.4	8.4	6		9.2	8.8	9.2	8.8	8		7.2	6	6	6	4.4
0.176	0	0		9.2	8.8	8.8	8.8	6		8.8	8.8	8.8	9.2	8		7.6	6.4	6.4	6.4	4.4
0.1761	0	-0.4		9.2	8.8	8.4	8.8	6.4		9.2	8.8	8.8	9.2	8		7.6	7.2	6.8	7.2	4.4
0.1762	0	-0.4		8.8	8.8	8.8	8.8	6.4		8.8	8.8	8.8	8.4	8		7.6	7.2	7.2	7.6	4.8
0.1763	0	-0.4		8.8	8.8	8.8	8.8	6.4		9.2	8.8	8.8	8.8	8		8	7.6	7.6	7.6	5.2
0.1764	0	0		9.2	9.2	8.4	8.8	6.8		9.2	8.8	8.8	8.8	8		8	7.6	7.6	7.6	5.6
0.1765	0.4	-0.4		9.2	8.8	8.8	8.8	6.8		9.2	8.8	8.8	8.8	8		8.4	7.6	8	7.6	6
0.1766	0	-0.4		9.2	8.8	8.8	8.8	6.8		9.2	8.8	9.2	8.4	8		8.4	8	8	7.6	6
0.1767	-0.4	0		9.2	8.8	8.8	8.8	6.8		9.2	8.8	8.8	8.8	8		8.4	8.4	8	7.6	6
0.1768	0	0		9.2	8.8	8.8	8.8	7.2		9.2	8.8	8.8	8.8	8		8.4	8.4	8	8	6
0.1769	0	0		9.2	8.8	8.8	8.8	7.2		9.2	8.8	9.2	8.8	8		8.4	8.4	8.4	8	6.4
0.177	0	0		9.2	8.8	8.8	8.8	7.2		9.2	8.8	8.8	8.4	8		8.4	8.4	8	8	6.8
0.1771	0	-0.4		9.2	8.8	8.8	8.8	7.2		9.2	9.2	8.8	8.8	8		8.4	8.4	8	8	6.8
0.1772	0	0		9.2	8.8	8.8	8.8	7.2		8.8	8.8	8.8	8.8	8		8.4	8.4	8.4	8.4	6.8
0.1773	0	0		9.2	8.8	8.8	8.8	7.2		9.2	9.2	8.8	8.8	8		8.8	8.4	8.4	8.4	6.8
0.1774	0	0		9.2	8.8	8.8	8.8	7.2		9.2	8.8	8.8	8.8	8		8.8	8.4	8.4	8.4	7.2
0.1775	0	0		9.2	9.2	8.8	8.8	7.2		9.2	8.8	9.2	8.8	8		8.8	8.4	8.4	8.4	7.2
0.1776	0	0		9.2	8.8	8.8	8.8	7.2		8.8	9.2	8.8	8.8	8		8.8	8.8	8.4	8.4	7.2
0.1777	0	0		9.2	8.8	8.8	8.8	7.2		8.8	9.2	8.8	9.2	8		9.2	8.8	8.4	8.4	7.2
0.1778	0	0		9.2	9.2	8.8	8.8	7.6		9.2	9.2	9.2	8.8	8		8.8	8.8	8.4	8.8	7.2
0.1779	0	-0.4		9.2	8.8	8.8	8.8	7.6		9.2	8.8	8.8	8.8	8		9.2	8.8	8.8	8.8	7.2
0.178	0	0		9.2	9.2	8.8	8.8	7.2		9.2	8.8	8.8	9.2	8		8.8	8.8	8.8	8.4	7.6
0.1781	-0.4	-0.4		9.2	8.8	8.8	8.8	7.6		8.8	8.8	8.8	8.8	8		8.8	8.8	8.8	8.8	7.6
0.1782	0	0		9.2	9.2	8.8	8.8	8		8.8	9.2	8.8	8.4	8		9.2	8.8	8.8	8.4	7.6
0.1783	0	0		9.2	8.8	8.8	8.8	8		9.2	9.2	8.8	8.8	8		8.8	8.8	8.8	8.4	7.6
0.1784	0	0		9.2	8.8	8.8	8.8	7.6		9.2	8.8	8.8	8.4	8		8.8	8.8	8.8	8.8	7.2
0.1785	0	-0.4		9.2	8.8	8.8	8.8	8		9.2	8.8	8.8	8.8	8		9.2	8.8	8.8	8.8	7.6
0.1786	0	0		9.2	8.8	8.8	8.8	8		8.8	9.2	8.8	8.8	8		8.8	8.8	8.8	8.8	7.6
0.1787	0	0		9.2	8.8	8.8	8.8	8		8.8	8.8	8.8	8.4	8		9.2	8.8	8.8	8.4	7.6
0.1788	0	0		9.2	8.8	8.8	8.8	8		9.2	9.2	8.8	8.8	8		8.8	8.8	8.8	8.8	7.6
0.1789	0	0		9.2	8.8	8.8	9.2	8		8.8	9.2	8.8	9.2	8		8.8	8.8	8.8	8.4	7.6
0.179	0	-0.4		9.2	9.2	8.8	8.8	8		9.2	8.8	8.8	8.4	8		9.2	8.8	8.4	8.8	7.6
0.1791	0	-0.4		9.2	8.8	8.8	8.8	8		8.8	8.8	8.8	8.8	8		9.2	8.8	8.8	8.8	7.6
0.1792	0	0		9.2	8.8	8.8	8.8	8		9.2	8.8	8.8	8.8	8		9.2	9.2	8.4	8.8	7.6
0.1793	0	0.4		9.2	9.2	8.8	8.8	8		9.2	8.8	8.8	9.2	8		9.2	8.8	8.4	8.8	7.6
0.1794	0	0.4		9.2	9.2	8.8	8.8	8		9.2	8.8	8.8	8.8	8		9.2	9.2	8.8	8.4	7.6
0.1795	0	0.4		9.2	8.8	8.8	8.8	8		9.2	8.8	8.8	8.8	8		9.2	8.8	8.8	8.8	7.6
0.1796	0	0		9.2	8.8	8.8	8.8	8		9.2	8.8	8.8	8.8	8		9.2	9.2	8.8	8.8	7.6
0.1797	0	-0.4		9.2	8.8	8.8	8.8	8		9.2	8.8	8.8	9.2	8		8.8	8.8	8.8	8.4	7.6
0.1798	0	0		9.2	8.8	8.8	8.8	8		8.8	8.8	8.8	8.4	8		9.2	8.8	8.8	8.8	7.6
0.1799	0	0		9.2	9.2	8.8	8.8	8		9.2	9.2	8.8	8.8	8		8.8	9.2	8.8	8.8	8
0.18	0	0		9.2	9.2	8.8	8.8	8		9.2	8.8	8.8	8.4	8		8.8	8.8	8.8	8.8	8
0.1801	0	0		9.6	8.8	8.8	8.8	8		9.2	8.8	8.8	8.8	8		9.2	8.8	8.8	8.8	8
0.1802	0	-0.4		9.2	8.8	8.8	8.8	8.4		9.2	8.8	8.8	8.8	8		9.2	9.2	8.8	8.8	8
0.1803	0	0		9.2	8.8	8.8	8.8	8		9.2	8.8	8.8	8.8	8		9.2	9.2	8.8	8.8	8
0.1804	0	0		9.2	9.2	8.8	8.8	8		9.2	8.8	8.8	8.8	8		9.2	9.2	8.8	8.8	8
0.1805	0	-0.4		9.2	8.8	8.8	8.8	8		9.2	9.2	8.8	8.4	8		9.2	9.2	8.8	8.8	8
0.1806	0	-0.4		9.2	9.2	8.8	8.8	8		8.8	8.8	8.8	8.8	8		8.8	8.8	8.8	8.8	8
0.1807	0	0		9.2	8.8	8.8	8.8	8		9.2	8.8	9.2	8.8	8		9.2	8.8	8.8	8.4	8
0.1808	0	0		9.2	8.8	8.8	8.8	8		9.2	8.8	8.8	8.4	8		8.8	9.2	8.8	8.8	8
0.1809	0	0		9.2	9.2	8.8	8.8	8		9.2	8.8	8.8	8.8	8		9.2	8.8	8.8	8.8	8
0.181	0	-0.4		9.2	8.8	8.8	8.8	8		9.2	8.8	8.8	8.8	8		9.2	8.8	8.8	8.8	8
0.1811	0	-0.4		9.2	8.8	8.8	9.2	8.4		9.2	8.8	8.8	8.4	8		9.2	8.8	8.8	8.8	8
0.1812	0	-0.4		9.2	8.8	8.8	8.8	8.4		9.2	8.8	8.8	8.4	8		9.2	8.8	8.8	8.4	8
0.1813	0	0		9.2	9.2	8.8	8.8	8.4		9.2	8.8	8.8	9.2	8		8.8	8.8	8.8	8.8	8
0.1814	0	0		9.2	8.8	8.8	8.8	8		8.8	8.8	8.8	8.8	8		8.8	8.8	8.8	8.4	8
0.1815	0	0		9.2	9.2	8.8	8.8	8.4		9.2	8.8	8.8	8.8	8		9.2	8.8	8.8	8.4	8
0.1816	0	-0.4		9.6	8.8	8.8	8.8	8.4		9.2	8.8	8.8	8.8	8		9.2	9.2	8.8	8.8	8
0.1817	0	-0.4		9.2	8.8	8.8	8.8	8.4		9.2	8.8	9.2	8.4	8		9.2	8.8	8.8	8.8	8
0.1818	0	0		9.2	9.2	8.8	8.8	8		9.2	8.8	8.8	8.4	8		9.2	9.2	8.8	8.8	8
0.1819	0	0		9.2	8.8	8.8	8.8	8.4		9.2	8.8	8.8	8.8	8.4		9.2	9.2	8.8	8.8	8
0.182	0	-0.4		9.2	8.8	9.2	8.8	8.4		9.2	8.8	8.8	8.8	8.4		9.2	9.2	8.8	8.8	8
0.1821	0	0		9.2	8.8	8.8	8.8	8.4		9.2	9.2	8.8	8.8	8.4		9.2	8.8	8.8	8.8	8
0.1822	0	0		9.2	8.8	8.8	8.8	8.4		8.8	8.8	8.8	8.8	8		9.2	8.8	8.8	8.4	8.4
0.1823	0	0		9.2	9.2	8.8	8.8	8.4		9.2	9.2	8.8	9.2	8		9.2	8.8	8.8	8.8	8.4
0.1824	0	0		9.2	9.2	8.8	8.8	8.4		9.2	9.2	8.8	8.8	8.4		9.2	9.2	8.8	8.8	8
0.1825	0	0		9.2	8.8	8.8	8.8	8		8.8	8.8	8.8	9.2	8.4		9.2	9.2	8.8	8.8	8
0.1826	0	0		9.2	8.8	8.8	8.8	8		9.2	8.8	8.8	8.8	8.4		9.2	9.2	8.8	8.8	8
0.1827	0	0		9.2	9.2	8.8	8.8	8.4		9.2	9.2	8.8	8.8	8.4		9.2	8.8	8.8	8.8	8
0.1828	0	0		9.2	8.8	8.8	8.8	8.4		9.2	8.8	8.8	8.8	8.4		9.2	8.8	8.8	8.8	8.4
0.1829	0	0		9.2	9.2	8.8	8.8	8.4		9.2	8.8	8.8	9.2	8		9.2	9.2	8.8	8.8	8.4
0.183	0	-0.4		9.2	8.8	8.8	8.8	8.4		9.2	9.2	8.8	8.8	8		9.2	9.2	8.8	8.8	8.4
0.1831	0	0		9.2	8.8	8.8	8.8	8		9.2	9.2	8.8	8.8	8		9.2	9.2	8.8	8.8	8
0.1832	0	0		9.2	9.2	8.8	8.8	8.8		9.2	8.8	8.8	9.2	8		9.2	9.2	8.8	8.8	8.4
0.1833	-0.4	0		9.2	9.2	8.8	8.8	8		9.2	8.8	8.8	9.2	8		9.2	8.8	8.8	8.8	8.4
0.1834	0	0		9.2	8.8	8.8	8.8	8.4		9.2	8.8	8.8	8.8	8		9.2	9.2	8.8	8.8	8
0.1835	0	0		9.2	8.8	8.8	8.8	8		8.8	8.8	8.8	8.8	8		9.2	9.2	8.8	8.8	8.4
0.1836	0	0		9.2	9.2	8.8	8.8	8.4		9.2	8.8	8.8	8.8	8		9.2	9.2	8.8	8.8	8.4
0.1837	0	-0.4		9.2	8.8	8.8	8.8	8.4		8.8	8.8	8.8	8.8	8		9.2	9.2	8.8	8.8	8
0.1838	0	-0.4		9.2	9.2	8.8	8.8	8.4		9.2	9.2	8.8	8.4	8		9.2	8.8	8.8	8.8	8.4
0.1839	0	-0.4		9.2	8.8	8.8	8.8	8.4		8.8	8.8	8.8	8.4	8		9.2	8.8	8.8	8.8	8.4
0.184	0	-0.4		9.2	9.2	8.8	8.8	8.4		9.2	8.8	8.8	8.4	8		9.2	9.2	8.8	8.8	8
0.1841	0	0		9.2	8.8	8.8	8.4	8.4		9.2	8.8	8.8	8.8	8		9.2	9.2	8.8	8.4	8
0.1842	0	-0.4		9.2	9.2	8.8	8.8	8.4		9.2	8.8	8.8	8.8	8		9.2	9.2	8.8	8.8	8.4
0.1843	0	0		9.2	8.8	8.8	8.8	8.8		9.6	8.8	8.8	8.8	8.4		9.2	9.2	8.8	8.8	8.4
0.1844	0	-0.4		9.2	8.8	8.8	8.8	8.4		9.2	8.8	8.8	8.8	8.4		9.2	9.2	8.8	8.8	8.4
0.1845	0	-0.4		9.2	8.8	8.8	8.8	8.4		9.2	8.8	8.8	8.8	8.4		9.2	9.2	8.8	8.4	8.4
0.1846	0	0		9.2	8.8	8.8	8.8	8.8		9.2	8.8	8.8	8.8	8.4		9.2	9.2	8.8	8.8	8
0.1847	0	-0.4		9.2	8.8	8.8	8.8	8.4		9.2	8.8	8.8	8.8	8.4		9.2	8.8	8.8	8.8	8
0.1848	0	-0.4		9.2	8.8	8.8	8.8	8.4		9.2	9.2	8.8	8.8	8.4		9.2	8.8	8.8	8.8	8.4
0.1849	0	-0.4		9.2	8.8	8.8	8.8	8.4		8.8	9.2	8.8	8.8	8.4		9.2	8.8	8.8	8.4	8
0.185	0	-0.4		9.6	8.8	8.8	8.8	8.4		9.2	8.8	8.8	8.8	8.4		9.2	9.2	8.8	8.8	8.4
0.1851	0	-0.4		9.2	9.2	8.8	8.8	8.8		8.8	9.2	8.8	8.8	8.4		9.2	8.8	8.8	8.8	8
0.1852	0	0		9.2	8.8	8.8	8.8	8.4		8.8	8.8	8.8	8.8	8.4		9.2	8.8	8.8	8.8	8.4
0.1853	0	-0.4		9.2	8.8	8.8	8.8	8.8		9.2	8.8	8.8	9.2	8.4		9.2	8.8	8.8	8.8	8.4
0.1854	0	0		9.2	8.8	8.8	8.8	8.4		9.2	8.8	8.8	8.8	8.4		9.2	9.2	8.8	8.8	8
0.1855	0	-0.4		9.2	9.2	8.8	8.8	8.4		9.2	8.8	8.8	8.4	8.4		9.2	8.8	8.8	8.8	8.4
0.1856	0	0		9.2	8.8	8.8	8.8	8.8		9.2	8.8	8.8	8.8	8		9.2	9.2	8.8	8.8	8
0.1857	0	0		9.2	9.2	8.8	8.8	8.8		9.2	8.8	9.2	8.8	8		9.2	8.8	8.8	8.8	8
0.1858	0	0		9.2	9.2	8.8	8.8	8.8		8.8	9.2	8.8	8.8	8.4		9.2	8.8	8.8	8.4	8.4
0.1859	0	-0.4		9.2	8.8	8.8	8.8	8.8		9.2	8.8	8.8	8.8	8.4		9.2	8.8	8.8	8.8	8
0.186	0	0		9.2	9.2	8.8	8.8	8.4		9.2	8.8	8.8	8.4	8		9.2	9.2	8.8	8.8	8.4
0.1861	0	0		9.2	9.2	8.8	8.8	8.4		9.2	9.2	8.8	8.8	8		9.2	9.2	8.8	8.8	8.4
0.1862	0	0		9.2	9.2	8.8	8.8	8.8		9.2	8.8	8.8	8.4	8		9.2	9.2	8.8	8.8	8
0.1863	0	0		9.2	8.8	8.8	8.8	8.4		8.8	8.8	8.8	8.4	8		9.2	8.8	8.8	8.8	8.4
0.1864	-0.4	-0.4		9.2	9.2	8.8	8.8	8.8		9.2	8.8	8.8	8.8	8		9.2	8.8	8.8	8.4	8
0.1865	0	0		9.2	8.8	8.4	8.8	8.8		9.2	8.8	8.8	8.4	8		9.2	8.8	8.8	8.8	8
0.1866	0	0		9.2	8.8	8.8	8.8	8.4		8.8	8.8	8.8	8.8	8		9.2	8.8	8.8	8.4	8.4
0.1867	0	0		9.2	8.8	8.8	8.8	8.4		9.2	8.8	8.8	8.8	8		9.2	8.8	8.8	8.4	8.4
0.1868	0	-0.4		9.2	8.8	8.8	8.8	8.4		9.2	9.2	8.8	8.4	8		9.2	9.2	8.8	8.8	8.4
0.1869	0	0		9.2	8.8	8.8	8.8	8.4		9.2	8.8	8.8	8.8	8		9.2	8.8	8.8	8.8	8
0.187	0	0		9.2	8.8	8.8	8.8	8		8.8	8.8	8.8	8.8	8		9.2	9.2	8.8	8.8	8.4
0.1871	0	0		9.6	8.8	8.8	8.8	8.4		9.2	8.8	8.8	8.4	8		9.2	9.2	8.8	8.8	8
0.1872	0	0		9.2	9.2	8.8	8.8	8.8		9.2	8.8	8.8	8.8	8		9.2	9.2	8.8	8.8	8.4
0.1873	0	0		9.2	8.8	8.8	8.8	8.8		9.2	8.8	8.8	8.8	8		9.2	8.8	8.8	8.8	8
0.1874	0	0		9.2	9.2	8.8	8.8	8.4		8.8	8.8	8.8	8.4	8.4		9.2	9.2	8.8	8.8	8.4
0.1875	0	0		9.2	9.2	8.8	8.8	8.4		9.2	9.2	8.8	8.8	8.4		9.2	8.8	8.8	8.8	8
0.1876	0	-0.4		9.2	9.2	8.8	8.8	8.4		9.2	9.2	8.8	9.2	8.4		9.2	9.2	8.8	8.8	8.4
0.1877	0	0		9.2	9.2	8.8	8.8	8.4		8.8	8.8	8.8	8.8	8.4		9.2	8.8	8.8	8.8	8.4
0.1878	0	0		9.2	9.2	8.8	8.8	8.4		9.2	8.8	8.8	8.8	8.4		9.2	8.8	8.8	8.8	8.4
0.1879	0	0		9.2	9.2	8.8	8.8	8.8		9.2	8.8	8.8	8.8	8.4		9.2	8.8	8.8	8.8	8
0.188	0	0		9.2	8.8	8.8	8.8	8.8		8.8	8.8	8.8	8.8	8.4		9.2	9.2	8.8	8.8	8
0.1881	0	-0.4		9.2	9.2	8.8	8.8	8.8		9.2	8.8	8.8	8.8	8.4		9.2	9.2	8.8	8.8	8.4
0.1882	0	-0.4		9.2	8.8	8.8	8.8	8.4		9.6	8.8	8.8	8.8	8		9.2	9.2	8.8	8.8	8.4
0.1883	0	0		9.2	9.2	8.8	8.8	8.8		9.2	8.8	8.8	8.8	8		9.2	9.2	8.8	8.8	8.4
0.1884	0	0		9.2	9.2	8.8	8.8	8.4		9.2	8.8	8.8	8.8	8		9.2	9.2	8.8	8.8	8
0.1885	0	0		9.2	9.2	8.8	8.8	8.8		9.2	8.8	8.8	9.2	8		9.2	9.2	8.8	8.8	8
0.1886	0	-0.4		9.2	8.8	8.8	8.8	8.8		9.2	8.8	8.8	8.4	8		9.2	8.8	8.8	8.8	8.4
0.1887	0	0		9.2	9.2	8.8	8.8	8.4		9.2	8.8	8.8	8.8	8		9.2	8.8	8.8	8.8	8.4
0.1888	-0.4	0		9.2	8.8	8.8	8.8	8.8		9.2	8.8	8.8	8.8	8.4		9.2	9.2	8.4	8.4	8
0.1889	0	-0.4		9.2	9.2	8.8	8.8	8.4		9.2	8.8	8.8	8.4	8.4		9.2	9.2	8.8	8.8	8
0.189	0	0		9.2	8.8	8.8	8.8	8.8		9.2	9.2	8.8	8.4	8.4		9.2	9.2	8.8	8.8	8.4
0.1891	0	0		9.2	9.2	8.8	8.8	8.4		9.2	8.8	8.8	8.8	8.4		9.2	8.8	8.8	8.8	8.4
0.1892	0	0		9.2	9.2	8.8	8.8	8.8		9.2	8.8	8.8	9.2	8.4		9.2	8.8	8.8	8.8	8.4
0.1893	0	0		9.2	8.8	8.8	8.8	8.4		9.2	9.2	8.8	8.4	8.4		9.2	9.2	8.8	8.4	8.4
0.1894	0	0		9.2	8.8	8.8	8.8	8.4		9.2	8.8	8.8	8.4	8.4		9.2	8.8	8.8	8.8	8.4
0.1895	-0.4	0		9.2	9.2	8.8	8.8	8.4		9.2	8.8	8.8	8.8	8.4		9.2	9.2	8.8	8.8	8.4
0.1896	0	-0.4		9.2	9.2	8.8	8.8	8.4		9.2	9.2	8.8	8.8	8.4		9.2	9.2	8.8	8.8	8.4
0.1897	0	-0.4		9.2	9.2	8.8	8.8	8.4		9.2	8.8	8.8	8.8	8.4		9.2	9.2	8.8	8.8	8.4
0.1898	0	0		9.2	9.2	8.8	8.8	8.4		9.2	8.8	8.8	8.8	8.4		9.2	9.2	8.8	8.8	8.4
[truncated: 1,178 more rows]
